# Supplementary material for: Global, regional, and national burdens of five main digestive system cancers in adolescents and young adults from 1990 to 2021 based on the Global Burden of Disease Study 2021: A cross-sectional study
Source: PLoS One. 2025 Sep 10;20(9):e0329377. doi: 10.1371/journal.pone.0329377 (PMC12422433; doi:10.1371/journal.pone.0329377)
Supplement: S1 Table — (XLSX) [file pone.0329377.s007.xlsx]

## Sheet: Sheet1
Supplementary table 1: The number of incidence, deaths and DALYs of AYAs with five main digestive cancers at global and regional level, 1990-2021
	Incidence (95% uncertainty interval)			Deaths (95% uncertainty interval)			DALYs (95% uncertainty interval)
	Age-standardised rates per 100,000 (1990)	number (1990)	number (2021)	Age-standardised rates per 100,000 (1990)	number (1990)	number (2021)	Age-standardised rates per 100,000 (1990)	number (1990)	number (2021)
AYAs with esophageal cancer
Global	0.6 (0.67 to 0.52)	9359.08 (10506.83 to 8223.24)	8163.92 (9130.17 to 7333.64)	0.51 (0.58 to 0.45)	8071.22 (9074.48 to 7102.65)	6270.46 (7016.24 to 5639.06)	28.84 (32.4 to 25.39)	454964.15 (510643.39 to 400309.2)	355074.87 (397965.61 to 318964.79)
Sex
Male	0.87 (1 to 0.76)	5730.24 (6491.49 to 5070.15)	6904.8 (7935.63 to 6004.22)	0.76 (0.87 to 0.66)	5982.97 (6867.13 to 5204.6)	4367.18 (4916.53 to 3893.48)	42.1 (48.31 to 36.65)	334659.78 (383841.72 to 291402.57)	245548.11 (276212.25 to 218873.27)
Female	0.31 (0.36 to 0.22)	2433.68 (3015.89 to 2008.01)	2454.28 (2824.39 to 1705.53)	0.27 (0.3 to 0.18)	2088.25 (2395.43 to 1451.89)	1903.28 (2396.88 to 1580.42)	15.21 (17.44 to 10.58)	120304.37 (138010.86 to 83794.84)	109526.76 (138240.94 to 90737.12)
Age groups
15 to 19	-			-			-
20 to 24	0.12 (0.13 to 0.1)	583.37 (648.44 to 500.62)	453.29 (529.91 to 403.76)	0.12 (0.13 to 0.1)	573.44 (637.96 to 494.37)	411.02 (487.24 to 364.32)	7.93 (8.82 to 6.83)	39000.73 (43392.11 to 33616.8)	27950.51 (33173.63 to 24764.96)
25 to 29	0.21 (0.23 to 0.19)	947.94 (1028.06 to 832.69)	841.31 (963.67 to 753.57)	0.19 (0.21 to 0.17)	852.17 (925 to 749.41)	692.84 (800.88 to 619.77)	12.16 (13.21 to 10.69)	53843.76 (58455.19 to 47304.55)	43732.66 (50522.87 to 39122.87)
30 to 34	0.52 (0.58 to 0.47)	2012.41 (2220.32 to 1801.65)	2092.98 (2330.64 to 1896.52)	0.46 (0.51 to 0.41)	1780.74 (1967.34 to 1596.41)	1636.37 (1817.66 to 1479.94)	26.82 (29.64 to 24.06)	103367.89 (114222.27 to 92731.83)	95242.57 (105773.4 to 86136.12)
35 to 39	1.65 (1.88 to 1.44)	5815.36 (6610.01 to 5088.28)	4776.34 (5305.96 to 4279.79)	1.38 (1.57 to 1.21)	4864.87 (5544.19 to 4262.46)	3530.23 (3910.45 to 3175.03)	73.46 (83.63 to 64.35)	258751.77 (294573.82 to 226656.02)	188149.13 (208495.71 to 168940.84)
SDI level
Low SDI	0.42 (0.49 to 0.33)	503.13 (590.26 to 394.22)	986.11 (1203.82 to 797.92)	0.38 (0.45 to 0.3)	457.67 (536.4 to 353.81)	887.78 (1088.58 to 715.64)	21.62 (25.33 to 16.74)	26244.99 (30787.56 to 20222.73)	50940.47 (62509.13 to 41044.43)
Low-middle SDI	0.35 (0.4 to 0.3)	1058.03 (1221.55 to 917.19)	1711.52 (2095.6 to 1480.45)	0.31 (0.36 to 0.27)	959.7 (1110.45 to 831.94)	1512.65 (1865.77 to 1305.69)	17.88 (20.68 to 15.51)	55352.54 (64067.02 to 47923.18)	86461.17 (107171.29 to 74587.75)
Middle SDI	0.85 (1 to 0.71)	4320.48 (5078.73 to 3629.42)	2910.12 (3362.45 to 2554.46)	0.74 (0.87 to 0.62)	3747.94 (4404.26 to 3157.13)	2197.42 (2518.37 to 1943.93)	41.11 (48.3 to 34.67)	210863.19 (247318.65 to 177884.12)	123939.15 (141788.19 to 109663.59)
High-middle SDI	0.8 (0.94 to 0.67)	2780.21 (3289.53 to 2338.43)	1829.71 (2241.06 to 1475.02)	0.68 (0.81 to 0.58)	2382.46 (2824.24 to 2008.1)	1220.6 (1493.65 to 988.43)	38.13 (45.17 to 32.17)	133166 (157754.21 to 112373.74)	68296.43 (83501.94 to 55324.72)
High SDI	0.24 (0.25 to 0.23)	694.09 (724.48 to 666.49)	723.08 (760.46 to 689.46)	0.18 (0.19 to 0.17)	520.7 (544.57 to 499.84)	449.17 (472.81 to 426.76)	10.09 (10.56 to 9.69)	29182.09 (30535.16 to 28004.27)	25277.07 (26646.49 to 24011.64)
AYAs with gastric cancer
Global	2.65 (2.9 to 2.3)	53638.74 (58650.14 to 46512.72)	42038.99 (47250.17 to 35835.6)	1.88 (2.06 to 1.62)	38152.16 (41815.51 to 32881.72)	24271.92 (27094.86 to 21015.48)	107.31 (117.52 to 92.49)	2185988.97 (2394376.03 to 1884821.62)	1387535.91 (1546428.95 to 1199948.69)
Sex
Male	2.96 (3.37 to 2.33)	30227.08 (34452.83 to 23791.78)	25124.97 (29820.09 to 19526.2)	2.06 (2.35 to 1.6)	21053.82 (24073.11 to 16328.36)	13639.37 (15971.92 to 10685.28)	116.68 (133.5 to 90.54)	1198374.73 (1371478.33 to 930167.62)	775250.69 (906144.54 to 606633.69)
Female	2.33 (2.64 to 2.06)	23411.66 (26518.46 to 20637.93)	16914.02 (19176.8 to 14876.12)	1.7 (1.93 to 1.49)	17098.34 (19392.19 to 14982.47)	10632.55 (11842.04 to 9416.27)	97.63 (110.56 to 85.56)	987614.24 (1118619.37 to 865343.95)	612285.22 (681273.33 to 541596.02)
Age groups
15 to 19	0.27 (0.3 to 0.23)	1404.86 (1550.81 to 1182.59)	727.65 (809.87 to 600.94)	0.2 (0.22 to 0.17)	1055.99 (1165.28 to 890.02)	461.36 (506.3 to 381.87)	14.82 (16.37 to 12.49)	77004.02 (85052.76 to 64873.71)	33685.48 (36949.9 to 27876.36)
20 to 24	0.67 (0.74 to 0.58)	3302.7 (3630.82 to 2867.04)	2037.54 (2240.2 to 1745.09)	0.52 (0.57 to 0.45)	2539.36 (2794.89 to 2208.47)	1277.69 (1390.34 to 1105.6)	35.13 (38.64 to 30.54)	172867.18 (190152.91 to 150288.74)	87074.49 (94686.33 to 75347.69)
25 to 29	1.58 (1.72 to 1.39)	6983.03 (7634.19 to 6146.67)	5280.93 (5798.09 to 4463.73)	1.09 (1.19 to 0.95)	4803.06 (5268.97 to 4222.44)	2872.69 (3144.33 to 2463.4)	68.65 (75.3 to 60.34)	303880.3 (333295.99 to 267071.56)	181944.53 (199219.92 to 155871.73)
30 to 34	3.7 (4.03 to 3.23)	14247.98 (15516.71 to 12464.1)	13217.33 (14850.85 to 11231.59)	2.59 (2.83 to 2.26)	9983.82 (10895.21 to 8700.11)	7207.58 (8025.44 to 6194.75)	150.58 (164.27 to 131.15)	580363.81 (633147.42 to 505491.17)	420454.6 (467946.02 to 361552.64)
35 to 39	7.86 (8.61 to 6.77)	27700.17 (30317.61 to 23852.33)	20775.54 (23551.17 to 17794.25)	5.61 (6.16 to 4.79)	19769.94 (21691.17 to 16860.68)	12452.59 (14028.45 to 10869.87)	298.62 (327.25 to 254.68)	1051873.65 (1152726.96 to 897096.43)	664376.81 (747626.77 to 579300.28)
SDI level
Low SDI	1.28 (1.51 to 0.97)	1988.88 (2343.21 to 1506.5)	3305.64 (3877.98 to 2591.45)	1.1 (1.3 to 0.83)	1720.77 (2025.51 to 1298.71)	2765.41 (3251.43 to 2162.95)	63.18 (74.33 to 47.72)	99725.63 (117496.32 to 75309.48)	160678.41 (188995.3 to 125554.44)
Low-middle SDI	1.27 (1.45 to 1.07)	5002.26 (5693.63 to 4201.26)	6421.16 (7335.67 to 5614.75)	1.07 (1.22 to 0.9)	4220.57 (4799.75 to 3537.01)	5036.78 (5771.05 to 4403.08)	61.38 (69.81 to 51.4)	244672.93 (278295.88 to 205038.92)	289480.71 (331843.49 to 252818.01)
Middle SDI	3.11 (3.58 to 2.63)	20623.11 (23752.62 to 17455.29)	16496.58 (19375.56 to 13875.13)	2.34 (2.7 to 1.99)	15541.28 (17901.33 to 13215.91)	9292.13 (10764.41 to 8005.02)	133.52 (153.72 to 113.62)	892674.98 (1027755.9 to 760174.98)	530579.41 (613433.67 to 456787.83)
High-middle SDI	3.72 (4.13 to 3.18)	16615.22 (18472 to 14222.61)	11421.5 (13482.15 to 9031.29)	2.67 (2.97 to 2.28)	11932.21 (13266.14 to 10195.62)	5490.55 (6383.69 to 4433.7)	151.6 (168.73 to 129.66)	678172.78 (754878.16 to 580121.54)	310712.35 (360836.73 to 250889.46)
High SDI	2.54 (2.7 to 2.32)	9379.32 (9967.85 to 8563.46)	4369.77 (4729.02 to 4094.56)	1.28 (1.36 to 1.15)	4713.5 (5008.99 to 4240.69)	1668.75 (1810.81 to 1574.32)	73.19 (77.86 to 65.6)	269374.08 (286476.23 to 241612.87)	95029.75 (103076.8 to 89523.95)
AYAs with colorectal cancer
Global	2.03 (2.19 to 1.84)	41383.93 (44783.64 to 37536.97)	70200.72 (77073.35 to 63613.4)	1.15 (1.26 to 1.02)	23493.06 (25774.54 to 20932.91)	26222.38 (28693.99 to 23747.07)	67.03 (73.52 to 59.6)	1384765.63 (1519936.06 to 1229408.28)	1538837.04 (1684461.88 to 1391296.46)
Sex
Male	2.16 (2.38 to 1.83)	22362.85 (24652.41 to 18918.33)	42655.95 (48454.11 to 36932.18)	1.24 (1.39 to 1.02)	12881.38 (14413.34 to 10581.3)	15922.65 (17889.63 to 13899.42)	72.58 (81.24 to 59.58)	758913.41 (850554.33 to 620236.76)	933036.4 (1049001.22 to 812176.52)
Female	1.89 (2.12 to 1.66)	19021.08 (21453.58 to 16694.59)	27544.77 (30797.14 to 24742.6)	1.05 (1.2 to 0.9)	10611.68 (12162.58 to 9081.21)	10299.73 (11539.78 to 9197.02)	61.33 (70.26 to 52.49)	625852.22 (717392.98 to 534647.81)	605800.63 (679699.58 to 541238.81)
Age groups
15 to 19	0.38 (0.43 to 0.32)	1994.71 (2213.66 to 1682.62)	1798.56 (2021.13 to 1596.54)	0.25 (0.28 to 0.21)	1293.44 (1447.4 to 1071.22)	805.06 (922.01 to 705.09)	18.27 (20.48 to 15.16)	94906.06 (106375.12 to 78755.07)	59468.93 (68084.24 to 52119.98)
20 to 24	0.69 (0.77 to 0.6)	3377.62 (3765.62 to 2955.47)	3886.48 (4254.02 to 3507.91)	0.46 (0.51 to 0.39)	2241.97 (2519.55 to 1931.57)	1786.75 (1985.8 to 1591.14)	31.21 (35.05 to 26.85)	153560.47 (172494.58 to 132121.47)	123139.92 (136758.1 to 109877.02)
25 to 29	1.32 (1.43 to 1.19)	5831.41 (6349.19 to 5247.86)	8703.23 (9492.01 to 7944.74)	0.76 (0.83 to 0.67)	3351.87 (3695.3 to 2972.58)	3308.47 (3626.4 to 2996.17)	48.29 (53.25 to 42.83)	213732.62 (235684.15 to 189586.16)	212606.67 (232315.08 to 192193.53)
30 to 34	2.86 (3.08 to 2.6)	11036.91 (11859.54 to 10020.24)	21807.59 (23950.15 to 19800.61)	1.58 (1.72 to 1.42)	6096.15 (6640.41 to 5456.52)	7774.34 (8520.55 to 7046.46)	92.78 (101.11 to 82.95)	357582.24 (389709.89 to 319714.98)	461224.48 (505636.2 to 417838.84)
35 to 39	5.43 (5.85 to 5.01)	19143.28 (20595.62 to 17630.77)	34004.86 (37356.04 to 30763.6)	2.98 (3.26 to 2.7)	10509.63 (11471.88 to 9501.02)	12547.77 (13639.23 to 11408.21)	160.4 (174.79 to 144.57)	564984.24 (615672.33 to 509230.6)	682397.03 (741668.25 to 619267.09)
SDI level
Low SDI	0.68 (0.81 to 0.54)	1087.02 (1295.45 to 862.86)	2798.26 (3303.06 to 2359.22)	0.54 (0.65 to 0.43)	872.87 (1042.02 to 689.03)	1963.44 (2332.62 to 1654.36)	31.86 (37.99 to 25.21)	51833.11 (61909.87 to 40862.65)	116648.08 (138908.95 to 98215.99)
Low-middle SDI	0.84 (0.98 to 0.72)	3365.17 (3942.42 to 2859.86)	7930.91 (9601.79 to 6862.36)	0.63 (0.74 to 0.53)	2520.39 (2964.26 to 2138.03)	4779.34 (5853.26 to 4137.24)	36.65 (43.09 to 31.11)	149265.94 (175670.55 to 126271.87)	280534.67 (344293.85 to 242640.97)
Middle SDI	2.02 (2.29 to 1.73)	13686.07 (15546.14 to 11705.83)	24911.41 (28465.23 to 21630.45)	1.34 (1.52 to 1.14)	9089.34 (10330.07 to 7748.27)	10059.6 (11311.94 to 8839.03)	78.37 (88.98 to 66.84)	538691.15 (612454.72 to 458536.1)	588830.75 (660801.8 to 517083.74)
High-middle SDI	2.81 (3.1 to 2.49)	12586.86 (13896.52 to 11165.8)	20440.62 (24031.5 to 17433.42)	1.59 (1.77 to 1.4)	7145.51 (7948.24 to 6251.19)	6175.97 (7164.2 to 5363.95)	93.33 (103.87 to 81.54)	418705.03 (466026.66 to 365759.66)	361037.76 (418227.19 to 313042.46)
High SDI	2.89 (2.98 to 2.8)	10620.76 (10943.31 to 10298.68)	14068.78 (14734.57 to 13448.79)	1.05 (1.08 to 1.01)	3844.9 (3973.38 to 3714.87)	3223.79 (3385.37 to 3075.91)	61.49 (63.73 to 59.23)	225101.63 (233254.48 to 216851.2)	190598.66 (200527.5 to 181682.2)
AYAs with pancreatic cancer
Global	0.28 (0.3 to 0.26)	5628.29 (6080.75 to 5193.64)	7727 (8494.23 to 6992.13)	0.24 (0.26 to 0.22)	4913.85 (5324.4 to 4524.27)	6427.97 (7076.2 to 5795.76)	13.75 (14.91 to 12.66)	278910.29 (302367.69 to 256635.25)	362551.87 (399569.9 to 326766.93)
Sex
Male	0.37 (0.4 to 0.33)	3719.45 (4050.81 to 3393.68)	5205.73 (5830.25 to 4626.33)	0.32 (0.35 to 0.29)	3254.37 (3553.79 to 2965.26)	4352.71 (4876.62 to 3860.23)	17.95 (19.59 to 16.36)	183572.02 (200457.05 to 167184.88)	244105.51 (273526.27 to 216493.21)
Female	0.19 (0.22 to 0.17)	1908.84 (2159.79 to 1702.23)	2521.26 (2784.94 to 2274.21)	0.17 (0.19 to 0.15)	1659.47 (1885.1 to 1476.36)	2075.26 (2297.8 to 1864.21)	9.44 (10.72 to 8.4)	95338.27 (108360.82 to 84738.84)	118446.36 (131387.61 to 106327.41)
Age groups
15 to 19	0.03 (0.03 to 0.03)	153.28 (169.45 to 138.32)	137.6 (157.36 to 122.07)	0.03 (0.03 to 0.03)	147.64 (163.33 to 133.14)	127.52 (146.64 to 112.75)	2.07 (2.29 to 1.87)	10740 (11881.39 to 9695.1)	9277.47 (10673.61 to 8205.57)
20 to 24	0.06 (0.06 to 0.05)	280.93 (307.63 to 250.68)	289.25 (326.19 to 258.51)	0.06 (0.06 to 0.05)	280.39 (307.33 to 249.86)	277.16 (314.25 to 247.02)	3.87 (4.24 to 3.44)	19039.09 (20861.82 to 16948.86)	18809.73 (21319.38 to 16773.43)
25 to 29	0.13 (0.14 to 0.12)	559.78 (606.73 to 516.94)	684.06 (751.17 to 618.41)	0.11 (0.12 to 0.11)	507.92 (550.64 to 468.11)	595.37 (656.39 to 536.78)	7.23 (7.85 to 6.66)	32022.1 (34724.58 to 29500.53)	37489 (41299.83 to 33762.3)
30 to 34	0.36 (0.39 to 0.33)	1382.3 (1493.69 to 1283.77)	2089.77 (2300.06 to 1879.53)	0.32 (0.35 to 0.3)	1232.94 (1335.68 to 1141.94)	1783.66 (1964.79 to 1602.17)	18.54 (20.09 to 17.17)	71464.03 (77415.03 to 66167.83)	103433.17 (114009.18 to 92927.95)
35 to 39	0.92 (0.99 to 0.85)	3251.99 (3503.25 to 3003.93)	4526.31 (4959.45 to 4113.6)	0.78 (0.84 to 0.72)	2744.97 (2967.41 to 2531.22)	3644.26 (3994.12 to 3297.04)	41.35 (44.71 to 38.13)	145645.07 (157484.88 to 134322.93)	193542.5 (212267.9 to 175097.67)
SDI level
Low SDI	0.07 (0.09 to 0.05)	107.05 (133.08 to 80.25)	325.15 (426.7 to 252.79)	0.06 (0.08 to 0.05)	97.84 (121.47 to 73.32)	294.29 (387.86 to 228.6)	3.58 (4.43 to 2.68)	5686.04 (7068.91 to 4257.88)	17098.21 (22555.21 to 13258.56)
Low-middle SDI	0.09 (0.11 to 0.08)	361.67 (434.18 to 301.77)	977.43 (1123.5 to 859.9)	0.08 (0.1 to 0.07)	327.62 (393.92 to 273.45)	866.18 (999.76 to 760.68)	4.76 (5.72 to 3.97)	18918.8 (22790.51 to 15771.38)	49622.17 (57442.8 to 43507.91)
Middle SDI	0.26 (0.3 to 0.24)	1743.49 (1945.07 to 1564.31)	2714.78 (3090.8 to 2347.58)	0.24 (0.26 to 0.21)	1565.85 (1746 to 1403.41)	2322.79 (2639.49 to 2008.32)	13.43 (14.96 to 12.04)	89609.39 (99894.59 to 80287.69)	131253.73 (149242.96 to 113454.95)
High-middle SDI	0.48 (0.53 to 0.43)	2130.52 (2362.17 to 1924.31)	2332.2 (2677.35 to 2018.3)	0.42 (0.47 to 0.38)	1881.38 (2086.68 to 1696.15)	1935.08 (2216.35 to 1672.32)	23.79 (26.39 to 21.45)	106367.85 (117994.56 to 95865.3)	108118.65 (123824.79 to 93440.32)
High SDI	0.35 (0.36 to 0.33)	1279.42 (1320.99 to 1238.63)	1371.28 (1444.77 to 1309)	0.28 (0.29 to 0.27)	1035.73 (1070.01 to 1001.63)	1004.35 (1062.64 to 954.91)	15.72 (16.26 to 15.2)	58023.69 (59982.11 to 56081.32)	56161.61 (59468.82 to 53381.69)
AYAs with liver cancer
Global	0.98 (1.14 to 0.85)	19863.66 (23154.68 to 17281.34)	24348.06 (28603.08 to 21254.75)	0.87 (1.01 to 0.76)	17748.11 (20694.57 to 15442.96)	19270.22 (22583.81 to 16838.91)	49.98 (58.29 to 43.49)	1027745.96 (1198905.63 to 894370.94)	1108669.92 (1297919.31 to 968903.92)
Sex
Male	1.45 (1.72 to 1.23)	14882.21 (17684.12 to 12665.24)	18475.76 (22559.12 to 15626.67)	1.29 (1.54 to 1.1)	13268.64 (15836.67 to 11277.41)	14459.24 (17560.58 to 12231.76)	73.63 (87.93 to 62.57)	762122.44 (910732.7 to 647549.58)	824715.29 (1000403.94 to 698639.04)
Female	0.49 (0.57 to 0.41)	4981.46 (5845.57 to 4210.02)	5872.29 (6694.54 to 5171.59)	0.44 (0.51 to 0.37)	4479.47 (5265.02 to 3784.89)	4810.98 (5491.5 to 4237.66)	25.7 (30.21 to 21.72)	265623.52 (312254.59 to 224580.2)	283954.63 (324825.21 to 249731.58)
Age groups
15 to 19	0.16 (0.19 to 0.14)	844.88 (996.29 to 743.54)	802.64 (933.41 to 701.03)	0.16 (0.19 to 0.14)	817.35 (965.87 to 718.26)	732.59 (861.41 to 634.61)	11.45 (13.53 to 10.06)	59493.21 (70299.24 to 52251.6)	53333.71 (62733.35 to 46178.07)
20 to 24	0.29 (0.34 to 0.25)	1427.17 (1656.17 to 1250.35)	1285.09 (1447.2 to 1159.3)	0.29 (0.34 to 0.26)	1436.05 (1673.08 to 1255.97)	1195.27 (1348.67 to 1069.68)	19.82 (23.09 to 17.34)	97551.12 (113636.15 to 85331.81)	81167.45 (91568.8 to 72644.79)
25 to 29	0.63 (0.74 to 0.55)	2781.58 (3269.44 to 2412.7)	3054.28 (3468.37 to 2708.02)	0.58 (0.68 to 0.5)	2557.4 (3005.92 to 2219.7)	2533.8 (2880.09 to 2236.57)	36.46 (42.86 to 31.64)	161382.97 (189718.49 to 140024.96)	159644.71 (181211.98 to 140767.65)
30 to 34	1.35 (1.57 to 1.17)	5189 (6062.1 to 4522.48)	7102.61 (8407.51 to 6146.88)	1.22 (1.42 to 1.06)	4697.65 (5491.5 to 4094.82)	5663.94 (6666.62 to 4908.19)	70.58 (82.58 to 61.56)	272040.44 (318294.11 to 237258.36)	328527.47 (386776.86 to 284895.5)
35 to 39	2.73 (3.17 to 2.37)	9621.03 (11170.68 to 8352.27)	12103.45 (14346.59 to 10539.52)	2.34 (2.71 to 2.03)	8239.66 (9558.2 to 7154.22)	9144.62 (10827.02 to 7989.86)	124.14 (143.92 to 107.74)	437278.22 (506957.63 to 379504.21)	485996.59 (575628.32 to 424417.9)
SDI level
Low SDI	0.78 (1.11 to 0.54)	1250.29 (1784.85 to 874.46)	2719.06 (3700.01 to 2112.47)	0.72 (1.03 to 0.51)	1162.82 (1660.69 to 817.67)	2512.13 (3425.6 to 1944.55)	42.06 (60.1 to 29.56)	69157.12 (98719.88 to 48651.08)	149570.64 (203667.5 to 115791.39)
Low-middle SDI	0.47 (0.61 to 0.39)	1896.75 (2432.14 to 1575.22)	3837.57 (4617.3 to 3214.71)	0.43 (0.56 to 0.36)	1756.61 (2249.25 to 1458.93)	3482.89 (4203.75 to 2909.57)	25.32 (32.45 to 21.03)	103952.9 (132991.48 to 86357.1)	204337.76 (246952.52 to 170538.66)
Middle SDI	1.39 (1.66 to 1.17)	9266.33 (11041.58 to 7812.88)	10484.52 (13076.13 to 8667.53)	1.25 (1.49 to 1.06)	8381.64 (9966.63 to 7068.94)	8184.62 (10118.19 to 6802.82)	71.84 (85.4 to 60.63)	484952.77 (576564.87 to 409264.38)	466234.38 (575439.91 to 388135.81)
High-middle SDI	1.24 (1.51 to 1.02)	5532.12 (6765.5 to 4550.78)	5386.91 (6884.02 to 4207.49)	1.1 (1.35 to 0.91)	4941.57 (6056.8 to 4071.85)	3960.24 (5033.29 to 3098.45)	63.28 (77.52 to 52.2)	283391.12 (347238.22 to 233788.91)	223568.44 (283979.83 to 174988.6)
High SDI	0.52 (0.62 to 0.46)	1911.08 (2264.38 to 1668.8)	1911.47 (2070.43 to 1777.35)	0.41 (0.49 to 0.35)	1499.03 (1799.49 to 1289.81)	1122.97 (1218.24 to 1041.41)	23.58 (28.22 to 20.34)	85914.87 (102911.3 to 74066.73)	64530.06 (69873.32 to 59914.12)
DALYs: Disability-adjusted life years.
