# Supplementary material for: Global, regional, and national burdens of five main digestive system cancers in adolescents and young adults from 1990 to 2021 based on the Global Burden of Disease Study 2021: A cross-sectional study
Source: PLoS One. 2025 Sep 10;20(9):e0329377. doi: 10.1371/journal.pone.0329377 (PMC12422433; doi:10.1371/journal.pone.0329377)
Supplement: S2 Table — (XLSX) [file pone.0329377.s008.xlsx]

## Sheet: Sheet1
Supplementary table 2: Incidence, deaths and DALYs number of AYAs with esophageal cancer in 1990 and 2021 for both sexes in 21 GBD regions.
location	Incidence (95% uncertainty interval)		Deaths (95% uncertainty interval)		DALYs (95% uncertainty interval)
	number (1990)	number (2021)	number (1990)	number (2021)	number (1990)	number (2021)
Global	9359.08 (10506.83 to 8223.24)	8163.92 (9130.17 to 7333.64)	8071.22 (9074.48 to 7102.65)	6270.46 (7016.24 to 5639.06)	454964.15 (510643.39 to 400309.2)	355074.87 (397965.61 to 318964.79)
Low SDI	503.13 (590.26 to 394.22)	986.11 (1203.82 to 797.92)	457.67 (536.4 to 353.81)	887.78 (1088.58 to 715.64)	26244.99 (30787.56 to 20222.73)	50940.47 (62509.13 to 41044.43)
Low-middle SDI	1058.03 (1221.55 to 917.19)	1711.52 (2095.6 to 1480.45)	959.7 (1110.45 to 831.94)	1512.65 (1865.77 to 1305.69)	55352.54 (64067.02 to 47923.18)	86461.17 (107171.29 to 74587.75)
Middle SDI	4320.48 (5078.73 to 3629.42)	2910.12 (3362.45 to 2554.46)	3747.94 (4404.26 to 3157.13)	2197.42 (2518.37 to 1943.93)	210863.19 (247318.65 to 177884.12)	123939.15 (141788.19 to 109663.59)
High-middle SDI	2780.21 (3289.53 to 2338.43)	1829.71 (2241.06 to 1475.02)	2382.46 (2824.24 to 2008.1)	1220.6 (1493.65 to 988.43)	133166 (157754.21 to 112373.74)	68296.43 (83501.94 to 55324.72)
High SDI	694.09 (724.48 to 666.49)	723.08 (760.46 to 689.46)	520.7 (544.57 to 499.84)	449.17 (472.81 to 426.76)	29182.09 (30535.16 to 28004.27)	25277.07 (26646.49 to 24011.64)
Central Europe, Eastern Europe, and Central Asia
Central Asia	172.19 (185.17 to 159.81)	105.12 (123.36 to 89.34)	156.14 (167.94 to 144.78)	93.61 (109.85 to 79.65)	8988.07 (9671.99 to 8330.97)	5319.1 (6243.45 to 4528.3)
Central Europe	72.42 (77.85 to 68.07)	39.64 (43.42 to 36.02)	63.81 (68.53 to 60.05)	33.41 (36.59 to 30.4)	3540.23 (3795.6 to 3333.98)	1855.03 (2029.08 to 1688.61)
Eastern Europe	135.94 (142.82 to 129.03)	121.94 (134.74 to 111.35)	114.3 (119.73 to 108.67)	93.99 (103.81 to 86.03)	6381.96 (6685.56 to 6063.22)	5169.33 (5707.49 to 4734.27)
High-income
Australasia	10.7 (12.49 to 9.13)	15.37 (18.76 to 12.41)	8.11 (9.46 to 6.92)	10.38 (12.79 to 8.35)	456.73 (533.07 to 389.37)	579.98 (714.59 to 466.64)
High-income Asia Pacific	86.69 (97.4 to 77.85)	57.86 (64.4 to 52.29)	56.53 (64.59 to 50.1)	22.6 (25 to 20.8)	3173.57 (3626.78 to 2808.13)	1279.4 (1414.14 to 1176.21)
High-income North America	198.35 (203.69 to 193.2)	271.33 (284.17 to 259.49)	138.92 (142.72 to 135.4)	170.23 (178.23 to 162.81)	7804.68 (8023.22 to 7603.76)	9652.72 (10105 to 9232.11)
Western Europe	301.97 (322.16 to 284.23)	246.91 (265.47 to 229.66)	231.85 (247.54 to 218.4)	149.86 (159.71 to 140.96)	13022.57 (13889.81 to 12274.55)	8425.91 (8985.27 to 7924.15)
Latin America and Caribbean
Andean Latin America	14.36 (17.44 to 11.76)	17.92 (23.36 to 13.85)	13.04 (15.87 to 10.69)	15.36 (19.95 to 11.89)	758.23 (922.63 to 621.49)	885.91 (1148.88 to 686.35)
Caribbean	21.47 (24.55 to 18.59)	25.28 (31.15 to 20.32)	18.8 (21.6 to 16.18)	21.77 (27.02 to 17.32)	1071.65 (1231.84 to 921.61)	1231.39 (1529.06 to 978.52)
Central Latin America	93.29 (99.19 to 88.11)	107.6 (119.62 to 96.71)	83.65 (88.78 to 79)	91.78 (101.97 to 82.46)	4838.95 (5140.22 to 4572.72)	5246.76 (5826.56 to 4715.1)
Southern Latin America	43.15 (49.18 to 37.83)	34.13 (39.76 to 29.34)	37.37 (42.62 to 32.78)	27.35 (31.92 to 23.38)	2116.71 (2414.77 to 1857.33)	1558.85 (1817.9 to 1333.07)
Tropical Latin America	185.24 (198.05 to 173.33)	237.77 (256.94 to 219.91)	164.53 (175.84 to 153.72)	203.83 (220.32 to 188.52)	9295.02 (9936.93 to 8688.98)	11518.19 (12449.29 to 10667)
North Africa and Middle East
North Africa and Middle East	179.41 (217.67 to 126.75)	302.18 (363.43 to 238.38)	159.71 (193.85 to 112.74)	252.4 (305.62 to 196.22)	9154.07 (11114.33 to 6450.04)	14325.09 (17372.91 to 11091.88)
South Asia
South Asia	1075.98 (1301.27 to 928.37)	1701.76 (2157.53 to 1450)	977.04 (1184.95 to 844.14)	1500.2 (1903.35 to 1275.87)	56383.71 (68444.33 to 48699.68)	85780.66 (109332.44 to 72820.27)
Southeast Asia, East Asia, and Oceania
East Asia	5822.59 (6904.8 to 4893.6)	3280.97 (4040.95 to 2650.75)	4997.79 (5920.23 to 4199.63)	2182.22 (2699.53 to 1745.93)	279301.19 (330630.17 to 234633.43)	122298.88 (151119.95 to 97826.41)
Oceania	3.35 (5.04 to 2.12)	7.05 (10.29 to 4.85)	2.99 (4.5 to 1.9)	6.21 (9.17 to 4.29)	170.64 (256.93 to 107.91)	353.17 (521.22 to 243.53)
Southeast Asia	314.97 (386.92 to 233.97)	410.79 (498.36 to 337.79)	281.15 (346.09 to 207.59)	336.63 (409.84 to 277.76)	16283.83 (20054.38 to 11963.74)	19160.74 (23314.85 to 15811.08)
Sub-Saharan Africa
Central Sub-Saharan Africa	70.51 (99.81 to 42.16)	134.5 (190.15 to 86.69)	64.09 (90.88 to 37.95)	121.05 (171.87 to 77.97)	3654.02 (5192.73 to 2149.64)	6908.64 (9807.54 to 4435.34)
Eastern Sub-Saharan Africa	320.28 (386.91 to 235.78)	630.14 (842.03 to 482.77)	290.98 (351.62 to 213.5)	566.16 (759.23 to 432.95)	16666.44 (20155.04 to 12185.73)	32368.57 (43544.39 to 24716.88)
Southern Sub-Saharan Africa	182.3 (214.59 to 147.72)	184.09 (219.23 to 156.23)	161.36 (189.78 to 131.2)	161.43 (192.71 to 136.46)	9087.34 (10694.6 to 7369.51)	9016.21 (10775.17 to 7614.4)
Western Sub-Saharan Africa	53.91 (67.58 to 39.74)	231.58 (289.63 to 158.89)	49.07 (61.48 to 36.28)	210 (262.83 to 144.96)	2814.55 (3528.86 to 2077.59)	12140.33 (15215.01 to 8361.85)
DALYs: Disability-adjusted life years.
