# Supplementary material for: Global, regional, and national burdens of five main digestive system cancers in adolescents and young adults from 1990 to 2021 based on the Global Burden of Disease Study 2021: A cross-sectional study
Source: PLoS One. 2025 Sep 10;20(9):e0329377. doi: 10.1371/journal.pone.0329377 (PMC12422433; doi:10.1371/journal.pone.0329377)
Supplement: S3 Table — (XLSX) [file pone.0329377.s009.xlsx]

## Sheet: Sheet1
Supplementary table 3: Incidence, deaths and DALYs number of AYAs with esophageal cancer in 1990 and 2021 for both sexes in 204 countries.
location	Incidence (95% uncertainty interval)		Deaths (95% uncertainty interval)		DALYs (95% uncertainty interval)
	number (1990)	number (2021)	number (1990)	number (2021)	number (1990)	number (2021)
location	value_with_range	value_with_range	value_with_range	value_with_range	value_with_range	value_with_range
Afghanistan	14.14 (25.14 to 4.45)	41.17 (70.1 to 16.58)	12.81 (23.09 to 4.05)	37.32 (64.14 to 14.97)	730.32 (1316.7 to 228.41)	2170.82 (3733.79 to 867.75)
Albania	1.08 (1.44 to 0.8)	0.62 (0.93 to 0.4)	0.98 (1.3 to 0.73)	0.53 (0.8 to 0.35)	56.38 (75.06 to 41.9)	29.8 (44.84 to 19.48)
Algeria	2.64 (3.71 to 1.81)	5.43 (7.76 to 3.54)	2.33 (3.31 to 1.6)	4.43 (6.33 to 2.89)	133.17 (189.3 to 91.31)	248.06 (354.37 to 161.75)
American Samoa	0.02 (0.02 to 0.01)	0.02 (0.04 to 0.01)	0.01 (0.02 to 0.01)	0.02 (0.03 to 0.01)	0.78 (1.23 to 0.47)	1.13 (1.77 to 0.63)
Andorra	0.02 (0.03 to 0.01)	0.02 (0.03 to 0.01)	0.01 (0.02 to 0.01)	0.01 (0.02 to 0.01)	0.84 (1.33 to 0.5)	0.61 (0.99 to 0.35)
Angola	15.37 (24.07 to 8.26)	30.55 (47.8 to 17.59)	13.96 (21.74 to 7.37)	27.45 (42.69 to 15.76)	793.48 (1238.83 to 416.46)	1570.54 (2443.11 to 899.35)
Antigua and Barbuda	0.03 (0.03 to 0.03)	0.02 (0.03 to 0.02)	0.03 (0.03 to 0.02)	0.02 (0.02 to 0.02)	1.43 (1.6 to 1.27)	1.11 (1.28 to 0.94)
Argentina	28.36 (33.92 to 23.68)	22.8 (28.04 to 18.44)	24.61 (29.56 to 20.53)	18.72 (23.08 to 15.08)	1388.73 (1668 to 1158.41)	1067.14 (1315.86 to 860.06)
Armenia	1.73 (1.84 to 1.63)	0.28 (0.32 to 0.25)	1.55 (1.64 to 1.45)	0.24 (0.27 to 0.22)	88.56 (93.98 to 83.07)	13.7 (15.4 to 12.14)
Australia	9.17 (10.98 to 7.66)	13.31 (16.69 to 10.37)	7.04 (8.4 to 5.85)	9.23 (11.72 to 7.2)	397.37 (474.38 to 330.12)	516.35 (655.86 to 403.53)
Austria	3.53 (4.38 to 2.8)	2.87 (3.65 to 2.21)	2.71 (3.35 to 2.14)	1.83 (2.33 to 1.41)	152.99 (188.68 to 121)	103.15 (130.82 to 79.27)
Azerbaijan	13.37 (15.91 to 11.13)	9.47 (12.18 to 7.25)	12.16 (14.49 to 10.1)	8.4 (10.78 to 6.47)	701.9 (836.04 to 582.46)	475.5 (611.26 to 366.4)
Bahamas	0.29 (0.33 to 0.25)	0.51 (0.66 to 0.4)	0.25 (0.29 to 0.22)	0.44 (0.56 to 0.34)	14.49 (16.44 to 12.7)	24.86 (31.48 to 19.34)
Bahrain	0.26 (0.38 to 0.19)	0.63 (0.93 to 0.42)	0.23 (0.33 to 0.16)	0.5 (0.74 to 0.34)	13.32 (19.18 to 9.37)	28.53 (42.29 to 19.12)
Bangladesh	100.71 (149.46 to 64.51)	131.71 (228.72 to 80.8)	91.8 (137.48 to 59.24)	115.41 (204.87 to 70.32)	5326.88 (7983.83 to 3437.5)	6642.95 (11856.95 to 4039.19)
Barbados	0.27 (0.3 to 0.24)	0.21 (0.27 to 0.16)	0.23 (0.26 to 0.21)	0.17 (0.22 to 0.13)	13.25 (14.9 to 11.82)	9.72 (12.65 to 7.45)
Belarus	4.43 (5.63 to 3.5)	3.38 (4.61 to 2.51)	3.82 (4.82 to 3.02)	2.6 (3.55 to 1.87)	212.55 (268.24 to 168.59)	142.49 (194.46 to 102.9)
Belgium	8.06 (9.94 to 6.51)	6.42 (8.1 to 5)	6.27 (7.75 to 5.06)	4.11 (5.18 to 3.19)	352.22 (435.22 to 284.24)	230.02 (290.23 to 178.7)
Belize	0.04 (0.05 to 0.04)	0.17 (0.2 to 0.15)	0.04 (0.04 to 0.03)	0.15 (0.18 to 0.13)	2.18 (2.43 to 1.94)	8.51 (9.97 to 7.16)
Benin	1.44 (2.08 to 0.94)	7.44 (11.45 to 4.27)	1.31 (1.89 to 0.85)	6.76 (10.61 to 3.88)	74.73 (108.41 to 48.74)	391.86 (613.97 to 225.01)
Bermuda	0.06 (0.07 to 0.04)	0.03 (0.04 to 0.02)	0.05 (0.06 to 0.04)	0.02 (0.03 to 0.02)	2.69 (3.44 to 2.11)	1.24 (1.73 to 0.89)
Bhutan	0.59 (0.9 to 0.36)	0.71 (1.12 to 0.42)	0.54 (0.81 to 0.33)	0.62 (1 to 0.37)	31.01 (47.01 to 19.36)	35.53 (57.46 to 21.33)
Bolivia (Plurinational State of)	2.73 (3.96 to 1.82)	3.81 (5.85 to 2.41)	2.49 (3.64 to 1.66)	3.39 (5.18 to 2.13)	143.42 (209.7 to 95.46)	194.67 (297.08 to 122.29)
Bosnia and Herzegovina	1.98 (2.36 to 1.65)	0.84 (1.08 to 0.57)	1.76 (2.12 to 1.47)	0.72 (0.93 to 0.49)	99.59 (119.59 to 83.22)	40.55 (52.4 to 27.56)
Botswana	1.84 (2.96 to 1.05)	3.18 (4.86 to 1.89)	1.65 (2.68 to 0.95)	2.8 (4.32 to 1.67)	93.31 (151.45 to 53.67)	156.21 (241.58 to 93.07)
Brazil	183.59 (196.43 to 171.85)	233.83 (253.01 to 216.29)	163.07 (174.44 to 152.43)	200.44 (216.9 to 185.39)	9211.93 (9857.29 to 8614.49)	11327.09 (12253.88 to 10479.68)
Brunei Darussalam	0.09 (0.12 to 0.06)	0.14 (0.19 to 0.1)	0.07 (0.1 to 0.05)	0.1 (0.14 to 0.07)	4.21 (5.76 to 2.89)	5.56 (7.73 to 3.9)
Bulgaria	4.04 (4.5 to 3.6)	2.62 (3.08 to 2.2)	3.53 (3.91 to 3.16)	2.19 (2.56 to 1.84)	196.6 (217.74 to 176.06)	121.39 (141.78 to 101.8)
Burkina Faso	2.75 (4.12 to 1.73)	13.24 (20.2 to 7.78)	2.5 (3.72 to 1.58)	12 (18.35 to 7.07)	143.18 (213.91 to 90.61)	689.66 (1054.81 to 405.93)
Burundi	14.21 (21.86 to 8.37)	20.16 (30.68 to 12.45)	12.95 (19.99 to 7.65)	18.27 (28 to 11.21)	742.18 (1144.84 to 437)	1046.44 (1605.17 to 640.9)
Cabo Verde	0.51 (0.75 to 0.34)	1.37 (2.2 to 0.78)	0.47 (0.69 to 0.31)	1.21 (1.92 to 0.7)	28.01 (41.08 to 18.54)	71.13 (112.27 to 41.33)
Cambodia	9.64 (14.17 to 5.66)	13.5 (21.18 to 8.42)	8.8 (12.96 to 5.16)	11.75 (18.61 to 7.41)	512.59 (758.18 to 299.53)	676.14 (1072.77 to 425.53)
Cameroon	4.04 (6 to 2.58)	26.99 (43.39 to 15.03)	3.66 (5.49 to 2.32)	24.49 (40.24 to 13.55)	209.93 (314.74 to 132.79)	1411.51 (2314.4 to 780.77)
Canada	15.01 (17.81 to 12.4)	27.99 (35.19 to 22.18)	10.37 (12.34 to 8.62)	16.38 (20.74 to 12.9)	585.45 (696.67 to 487.2)	923.15 (1166.95 to 727.58)
Central African Republic	4.53 (6.85 to 2.5)	7.63 (12.41 to 4.13)	4.13 (6.22 to 2.28)	6.94 (11.3 to 3.76)	235.37 (354.46 to 129.67)	394.54 (641.43 to 213.47)
Chad	1.47 (2.12 to 0.97)	8.47 (13.25 to 5.08)	1.33 (1.94 to 0.89)	7.77 (12.18 to 4.65)	76.19 (110.96 to 50.48)	452.04 (706.65 to 270.94)
Chile	12.04 (14.7 to 9.87)	8.84 (10.86 to 7.21)	10.41 (12.74 to 8.56)	6.63 (8.14 to 5.41)	595.16 (727.7 to 488.97)	378.02 (463.79 to 308.69)
China	5738.49 (6819.4 to 4809.34)	3177.45 (3946.28 to 2551.68)	4928.17 (5853.98 to 4127.27)	2107.72 (2628.9 to 1675.16)	275370 (326874.71 to 230568.71)	118146.08 (147180.68 to 93865.2)
Colombia	31.05 (36.77 to 26.16)	21.79 (27.88 to 16.67)	27.79 (32.89 to 23.43)	18.04 (23.02 to 13.71)	1608.73 (1902.16 to 1357.39)	1039.07 (1323.57 to 790.09)
Comoros	1.03 (1.61 to 0.44)	1.55 (2.33 to 1.01)	0.94 (1.46 to 0.41)	1.39 (2.09 to 0.91)	54.04 (84.24 to 23.33)	79.19 (119.58 to 51.56)
Congo	4.86 (7.64 to 2.73)	8.59 (13.64 to 4.8)	4.4 (6.96 to 2.48)	7.67 (12.18 to 4.25)	249.76 (394.24 to 140.79)	433.99 (689.48 to 240.81)
Cook Islands	0.01 (0.02 to 0.01)	0.01 (0.02 to 0.01)	0.01 (0.02 to 0.01)	0.01 (0.01 to 0)	0.58 (0.95 to 0.33)	0.46 (0.78 to 0.25)
Costa Rica	1.13 (1.35 to 0.92)	1.82 (2.32 to 1.43)	0.96 (1.16 to 0.79)	1.47 (1.87 to 1.15)	54.83 (65.8 to 44.77)	83.48 (106.12 to 65.56)
Coted'Ivoire	1.63 (2.41 to 1.06)	4.81 (7.47 to 2.84)	1.47 (2.17 to 0.96)	4.3 (6.69 to 2.54)	84.41 (124.69 to 55.24)	244.27 (379.62 to 144.34)
Croatia	2.89 (3.55 to 2.33)	1.28 (1.63 to 0.98)	2.48 (3.03 to 1.98)	1.02 (1.32 to 0.79)	137.78 (168.38 to 110.39)	57.06 (73.09 to 44.04)
Cuba	6.71 (8.05 to 5.55)	4.93 (6.42 to 3.77)	5.72 (6.89 to 4.74)	3.95 (5.11 to 3.04)	327.97 (394.52 to 272.04)	221.73 (286.26 to 170.32)
Cyprus	0.08 (0.11 to 0.05)	0.25 (0.37 to 0.17)	0.06 (0.09 to 0.04)	0.16 (0.24 to 0.11)	3.52 (5.09 to 2.4)	8.96 (13.19 to 5.94)
Czechia	4.84 (5.88 to 3.93)	3.83 (5.02 to 2.9)	4.14 (5.04 to 3.37)	2.9 (3.82 to 2.19)	227.68 (277.59 to 185.89)	161.2 (212.23 to 121.9)
Democratic People's Republic of Korea	39 (64.78 to 22.3)	54.27 (93.92 to 29.94)	34.24 (58.65 to 19.62)	44.19 (79.44 to 24.1)	1948.92 (3336.36 to 1118.66)	2487.51 (4464.13 to 1361.44)
Democratic Republic of the Congo	43.54 (67.54 to 24.34)	83.5 (130.38 to 51.07)	39.6 (61.21 to 22.04)	75.24 (117.43 to 45.79)	2261.95 (3503.88 to 1254.12)	4296.54 (6702.27 to 2611.06)
Denmark	3.17 (3.83 to 2.59)	2.42 (3.03 to 1.9)	2.56 (3.1 to 2.08)	1.61 (2.02 to 1.27)	142.35 (172.19 to 115.46)	90.74 (113.7 to 71.6)
Djibouti	0.71 (1.12 to 0.42)	2.24 (3.66 to 1.26)	0.64 (1.02 to 0.38)	2 (3.32 to 1.1)	36.4 (57.85 to 21.29)	112.16 (187.24 to 61.65)
Dominica	0.03 (0.04 to 0.02)	0.04 (0.06 to 0.03)	0.03 (0.04 to 0.02)	0.04 (0.06 to 0.02)	1.53 (2.09 to 1.12)	2.1 (3.13 to 1.41)
Dominican Republic	2.82 (3.72 to 2.04)	5.35 (7.78 to 3.52)	2.53 (3.33 to 1.83)	4.7 (6.82 to 3.1)	145.4 (191.2 to 105.53)	267.53 (387.74 to 177)
Ecuador	4.14 (4.97 to 3.43)	4.92 (6.54 to 3.6)	3.75 (4.5 to 3.1)	4.27 (5.62 to 3.14)	217.58 (260.75 to 180.19)	247.35 (324.96 to 182.54)
Egypt	16.27 (22.36 to 11.54)	20.36 (29.04 to 13.63)	14.52 (19.83 to 10.33)	17.31 (24.52 to 11.44)	824.03 (1126.81 to 585.69)	981.29 (1387.42 to 649.4)
El Salvador	2.48 (2.95 to 2.04)	3.09 (4.03 to 2.3)	2.24 (2.67 to 1.84)	2.63 (3.42 to 1.95)	129.79 (154.83 to 106.58)	150.52 (195.59 to 111.85)
Equatorial Guinea	0.65 (1.03 to 0.35)	1.88 (3.18 to 1.04)	0.59 (0.93 to 0.31)	1.66 (2.82 to 0.9)	33.3 (52.97 to 17.77)	94.91 (160.95 to 51.41)
Eritrea	8.45 (13.21 to 4.76)	14.76 (24.33 to 8.47)	7.67 (11.97 to 4.31)	13.32 (22.21 to 7.56)	434.57 (678.66 to 244.73)	754.37 (1256.79 to 428.82)
Estonia	0.76 (0.94 to 0.61)	0.23 (0.3 to 0.17)	0.65 (0.8 to 0.52)	0.17 (0.22 to 0.13)	35.97 (44.79 to 28.81)	9.28 (12.2 to 7.04)
Eswatini	1.18 (1.78 to 0.74)	3.19 (5.19 to 1.7)	1.06 (1.6 to 0.67)	2.83 (4.55 to 1.51)	59.86 (90.64 to 37.85)	158.38 (254.16 to 84.57)
Ethiopia	55.22 (77.17 to 32.06)	74.33 (106.44 to 54.28)	50.35 (70.64 to 28.88)	66.73 (95.37 to 48.58)	2876.27 (4042.32 to 1639.9)	3828.62 (5474.47 to 2777.02)
Fiji	0.43 (0.67 to 0.27)	0.62 (0.97 to 0.35)	0.39 (0.6 to 0.24)	0.53 (0.85 to 0.3)	21.96 (33.93 to 13.82)	30.05 (47.45 to 17.08)
Finland	4.18 (4.67 to 3.75)	2.74 (3.09 to 2.43)	2.86 (3.19 to 2.56)	1.42 (1.59 to 1.27)	159.58 (177.78 to 142.81)	80.37 (89.67 to 72.1)
France	81.22 (96.52 to 67.89)	48.85 (62.64 to 38.27)	60.88 (72.16 to 50.9)	24.03 (30.42 to 18.85)	3383.93 (4010.13 to 2828.48)	1367.54 (1732.84 to 1072.87)
Gabon	1.57 (2.41 to 0.92)	2.36 (4.06 to 1.29)	1.42 (2.17 to 0.84)	2.09 (3.6 to 1.14)	80.15 (122.74 to 47.38)	118.12 (203.67 to 64.64)
Gambia	0.15 (0.22 to 0.09)	0.57 (0.87 to 0.36)	0.14 (0.2 to 0.08)	0.51 (0.78 to 0.32)	7.75 (11.54 to 4.83)	29.32 (44.56 to 18.08)
Georgia	2.53 (2.84 to 2.23)	0.39 (0.45 to 0.34)	2.26 (2.54 to 2.01)	0.34 (0.39 to 0.3)	128.82 (144.64 to 114.5)	19.3 (22.14 to 16.82)
Germany	52.3 (62.31 to 43.41)	46.62 (58.86 to 36.66)	39.34 (46.72 to 32.83)	26.28 (33.29 to 20.72)	2199.89 (2614.63 to 1836.52)	1463.17 (1850.62 to 1152.89)
Ghana	6.17 (9.1 to 3.92)	19.26 (29.66 to 11.23)	5.67 (8.43 to 3.61)	17.49 (26.93 to 10.21)	333.18 (496 to 212.53)	1026.82 (1582.25 to 599.71)
Greece	3.09 (3.45 to 2.76)	3 (3.39 to 2.65)	2.33 (2.59 to 2.09)	2 (2.25 to 1.77)	131.54 (145.94 to 118.12)	111.41 (125.32 to 98.49)
Greenland	0.18 (0.25 to 0.12)	0.08 (0.11 to 0.05)	0.16 (0.22 to 0.11)	0.06 (0.09 to 0.04)	8.83 (12.56 to 6.1)	3.4 (5.04 to 2.06)
Grenada	0.09 (0.12 to 0.07)	0.07 (0.09 to 0.05)	0.08 (0.11 to 0.07)	0.06 (0.08 to 0.05)	4.81 (6.05 to 3.82)	3.41 (4.45 to 2.54)
Guam	0.09 (0.11 to 0.07)	0.12 (0.16 to 0.09)	0.07 (0.09 to 0.06)	0.1 (0.13 to 0.08)	4.12 (5.22 to 3.18)	5.57 (7 to 4.21)
Guatemala	5.42 (5.91 to 4.96)	6.69 (7.9 to 5.64)	4.92 (5.38 to 4.49)	5.91 (6.94 to 4.96)	283.75 (310.24 to 258.63)	338.83 (397.25 to 284.43)
Guinea	0.77 (1.11 to 0.51)	2.12 (3.36 to 1.32)	0.7 (1.01 to 0.47)	1.92 (3.03 to 1.19)	39.67 (57.33 to 26.7)	109.83 (173.59 to 68.22)
Guinea-Bissau	0.56 (0.84 to 0.35)	2.2 (3.43 to 1.32)	0.51 (0.77 to 0.32)	2.01 (3.13 to 1.19)	29.22 (43.89 to 18.41)	115.79 (180.1 to 69.05)
Guyana	0.23 (0.28 to 0.18)	0.32 (0.45 to 0.22)	0.2 (0.25 to 0.16)	0.28 (0.4 to 0.19)	11.7 (14.53 to 9.05)	16.26 (22.94 to 11.04)
Haiti	4.98 (7.53 to 2.62)	8.77 (13.31 to 5.19)	4.53 (6.84 to 2.39)	7.9 (11.97 to 4.64)	258.06 (390.15 to 135.39)	448.14 (679.02 to 262.02)
Honduras	1.03 (1.4 to 0.73)	1.55 (2.62 to 0.82)	0.93 (1.27 to 0.66)	1.38 (2.36 to 0.73)	53.72 (73.2 to 38.13)	78.72 (134.94 to 41.43)
Hungary	11.55 (14 to 9.42)	3.04 (3.78 to 2.36)	10.08 (12.22 to 8.24)	2.57 (3.19 to 2)	553.56 (671.75 to 452.82)	143.69 (178.21 to 111.86)
Iceland	0.16 (0.19 to 0.13)	0.27 (0.35 to 0.21)	0.12 (0.14 to 0.1)	0.16 (0.21 to 0.13)	6.66 (8.06 to 5.42)	9.22 (11.87 to 7.16)
India	849.4 (1029.15 to 721.4)	1218.91 (1494.26 to 1048.61)	771.09 (937.78 to 654.51)	1070.63 (1314.1 to 920.84)	44496.15 (54114.26 to 37724.75)	61097.87 (75311.7 to 52427.11)
Indonesia	106.44 (137.47 to 67.37)	114.76 (153.33 to 86.13)	95.81 (123.93 to 60.62)	98.44 (131.56 to 73.89)	5579.61 (7247.85 to 3495.96)	5646.03 (7572.06 to 4227.59)
Iran (Islamic Republic of)	51.73 (60.35 to 40.05)	89.11 (101.77 to 78.21)	45.82 (53.54 to 35.61)	71.92 (81.47 to 62.96)	2654.36 (3105.61 to 2055.96)	4060.68 (4603.06 to 3553.11)
Iraq	3.59 (5.28 to 2.42)	7.33 (11.62 to 4.81)	3.17 (4.61 to 2.14)	6.02 (9.42 to 3.96)	181.01 (263.56 to 121.94)	340.58 (532.48 to 223.86)
Ireland	3.15 (3.83 to 2.59)	3.9 (4.91 to 3.06)	2.47 (3 to 2.02)	2.3 (2.91 to 1.81)	139.84 (169.88 to 114.45)	128.18 (162.42 to 101.1)
Israel	1.15 (1.39 to 0.95)	1.75 (2.18 to 1.39)	0.93 (1.12 to 0.76)	1.18 (1.45 to 0.92)	52.43 (63.13 to 43.03)	66.58 (82.27 to 52.3)
Italy	32.05 (34.5 to 29.87)	13.31 (14.46 to 12.22)	25.27 (27.04 to 23.57)	8.68 (9.39 to 8.04)	1433.5 (1534.38 to 1337.15)	486.9 (526.27 to 450.95)
Jamaica	0.57 (0.69 to 0.47)	1.31 (1.86 to 0.89)	0.5 (0.6 to 0.41)	1.11 (1.55 to 0.75)	28.4 (34.17 to 23.21)	62.74 (87.62 to 42.58)
Japan	54.33 (57.15 to 51.61)	42.99 (47.03 to 39.32)	31.39 (32.37 to 30.44)	16.38 (16.96 to 15.82)	1749.68 (1803.61 to 1697.48)	926.15 (960.78 to 894.44)
Jordan	0.55 (0.77 to 0.38)	2.05 (3.01 to 1.33)	0.48 (0.67 to 0.33)	1.65 (2.47 to 1.08)	27.9 (38.63 to 18.96)	93.68 (139.94 to 61.34)
Kazakhstan	57.65 (63.23 to 52.15)	15.34 (16.96 to 13.71)	52.05 (57.14 to 47.02)	13.39 (14.78 to 11.94)	2989.32 (3280.56 to 2702.03)	757.3 (836.13 to 675.02)
Kenya	24.31 (35.66 to 17.19)	77.22 (122.78 to 53.83)	21.91 (32.03 to 15.5)	68.53 (109.07 to 47.78)	1264.9 (1855.1 to 891.83)	3893.12 (6232.3 to 2707)
Kiribati	0.15 (0.23 to 0.09)	0.29 (0.47 to 0.16)	0.13 (0.21 to 0.08)	0.26 (0.43 to 0.14)	7.64 (11.84 to 4.44)	14.47 (23.86 to 7.89)
Kuwait	0.44 (0.53 to 0.36)	1.3 (1.7 to 0.99)	0.36 (0.43 to 0.29)	0.93 (1.24 to 0.7)	20.2 (24.14 to 16.55)	52.32 (69.66 to 39.33)
Kyrgyzstan	8.38 (10.46 to 6.61)	3.41 (4.38 to 2.54)	7.6 (9.48 to 6)	3.03 (3.85 to 2.25)	437.13 (544.16 to 345.73)	172.6 (219.54 to 128.16)
Lao People's Democratic Republic	4.04 (6.21 to 2.29)	5.48 (8.36 to 3.4)	3.69 (5.65 to 2.07)	4.85 (7.44 to 3.03)	213.34 (326.64 to 118.99)	281.21 (431.63 to 175.29)
Latvia	1.24 (1.54 to 0.98)	0.45 (0.6 to 0.34)	1.08 (1.35 to 0.85)	0.38 (0.5 to 0.29)	60.42 (74.94 to 47.57)	20.67 (27.41 to 15.72)
Lebanon	0.52 (0.75 to 0.34)	0.84 (1.19 to 0.56)	0.45 (0.64 to 0.3)	0.64 (0.92 to 0.43)	25.14 (36.14 to 16.84)	36.19 (51.85 to 24.27)
Lesotho	1.35 (2.07 to 0.86)	4.16 (6.28 to 2.47)	1.21 (1.85 to 0.77)	3.73 (5.62 to 2.18)	67.86 (103.62 to 43.26)	208.9 (314.64 to 122.75)
Liberia	0.87 (1.29 to 0.55)	4.32 (6.98 to 2.46)	0.79 (1.17 to 0.5)	3.91 (6.34 to 2.22)	45.11 (67.03 to 28.44)	224.37 (363.97 to 127.3)
Libya	0.81 (1.25 to 0.51)	2.43 (3.71 to 1.48)	0.71 (1.1 to 0.45)	2.04 (3.12 to 1.24)	40.47 (62.22 to 25.43)	113.29 (173.04 to 69.17)
Lithuania	1.9 (2.39 to 1.49)	0.73 (0.96 to 0.55)	1.61 (2.04 to 1.28)	0.59 (0.78 to 0.43)	90.04 (113.58 to 71.47)	32.42 (42.9 to 24)
Luxembourg	0.36 (0.41 to 0.32)	0.24 (0.28 to 0.21)	0.29 (0.33 to 0.26)	0.15 (0.18 to 0.13)	16.23 (18.27 to 14.34)	8.6 (9.94 to 7.49)
Madagascar	26.83 (40.02 to 16.47)	50.3 (77.58 to 29.93)	24.41 (36.49 to 14.89)	45.5 (71.21 to 26.9)	1404.87 (2103.07 to 855.22)	2625.36 (4112.19 to 1551.97)
Malawi	32.78 (46.24 to 22.26)	77.5 (123.22 to 50.12)	29.86 (42.22 to 20.22)	69.65 (110.78 to 44.83)	1720.96 (2437.77 to 1163.7)	3972.59 (6335.58 to 2547.72)
Malaysia	5.67 (7.78 to 4.03)	12.85 (18.41 to 8.79)	4.96 (6.83 to 3.54)	10.26 (14.84 to 6.94)	282.5 (389.37 to 201.12)	576.82 (834.29 to 390.63)
Maldives	0.12 (0.19 to 0.07)	0.24 (0.35 to 0.16)	0.11 (0.17 to 0.06)	0.18 (0.28 to 0.12)	6.51 (9.67 to 3.36)	10.37 (15.49 to 6.78)
Mali	2.24 (3.17 to 1.56)	5.84 (8.76 to 3.65)	2.03 (2.88 to 1.41)	5.27 (8.04 to 3.34)	115.4 (163.67 to 79.85)	302.43 (461.81 to 191.57)
Malta	0.13 (0.16 to 0.1)	0.14 (0.18 to 0.11)	0.1 (0.13 to 0.08)	0.09 (0.12 to 0.07)	5.83 (7.29 to 4.64)	5.1 (6.5 to 3.95)
Marshall Islands	0.03 (0.04 to 0.02)	0.06 (0.09 to 0.03)	0.02 (0.04 to 0.01)	0.05 (0.08 to 0.03)	1.42 (2.28 to 0.83)	2.8 (4.52 to 1.61)
Mauritania	0.71 (1.06 to 0.45)	2.15 (3.42 to 1.26)	0.65 (0.96 to 0.42)	1.93 (3.06 to 1.13)	37.15 (54.64 to 23.77)	111.47 (176.18 to 65.55)
Mauritius	1.06 (1.16 to 0.96)	1.27 (1.41 to 1.11)	0.9 (0.99 to 0.82)	1.01 (1.13 to 0.89)	51.55 (56.76 to 46.68)	57.26 (63.58 to 50.23)
Mexico	42.5 (43.69 to 41.33)	58.65 (65.04 to 52.86)	38.16 (39.22 to 37.12)	50.36 (55.77 to 45.45)	2210.05 (2272.09 to 2150.02)	2872.82 (3179.09 to 2595.84)
Micronesia (Federated States of)	0.1 (0.15 to 0.06)	0.1 (0.16 to 0.06)	0.09 (0.13 to 0.05)	0.09 (0.14 to 0.05)	4.84 (7.48 to 2.91)	4.78 (7.84 to 2.74)
Monaco	0.03 (0.04 to 0.02)	0.04 (0.06 to 0.02)	0.02 (0.03 to 0.01)	0.02 (0.04 to 0.01)	1.06 (1.53 to 0.71)	1.34 (2.14 to 0.76)
Mongolia	7.92 (11.22 to 5.42)	8.81 (11.9 to 6.22)	7.26 (10.29 to 4.97)	7.86 (10.6 to 5.6)	419.09 (595.23 to 286.81)	441.96 (596.98 to 314.78)
Montenegro	0.28 (0.35 to 0.23)	0.18 (0.22 to 0.14)	0.24 (0.3 to 0.19)	0.15 (0.19 to 0.11)	13.47 (16.67 to 10.89)	8.21 (10.35 to 6.39)
Morocco	3.19 (4.59 to 2.18)	3.93 (6.91 to 2.39)	2.84 (4.08 to 1.93)	3.33 (5.9 to 2.04)	161.78 (232.94 to 109.44)	186.48 (331.57 to 114.17)
Mozambique	4.74 (6.78 to 3.12)	16.77 (27.15 to 9.67)	4.29 (6.11 to 2.83)	15.21 (24.92 to 8.8)	243.35 (346.45 to 160.29)	865.81 (1414.91 to 501.22)
Myanmar	51.53 (76.6 to 29.16)	34.99 (52.35 to 22.5)	47.04 (70.21 to 26.34)	30.55 (46.01 to 19.49)	2744.05 (4101.88 to 1521.88)	1767.3 (2662.44 to 1126.63)
Namibia	0.38 (0.57 to 0.24)	0.89 (1.5 to 0.49)	0.34 (0.51 to 0.22)	0.79 (1.33 to 0.43)	19.48 (28.9 to 12.3)	44.29 (74.6 to 24.37)
Nauru	0.01 (0.02 to 0.01)	0.01 (0.02 to 0.01)	0.01 (0.02 to 0.01)	0.01 (0.02 to 0.01)	0.6 (0.97 to 0.35)	0.68 (1.09 to 0.39)
Nepal	19.26 (29.55 to 12.08)	27.3 (42.56 to 16.49)	17.54 (26.8 to 10.99)	24.24 (38.07 to 14.55)	1012.37 (1548.32 to 632.44)	1395.87 (2195.05 to 837.1)
Netherlands	10.86 (12.89 to 9.1)	8.34 (10.15 to 6.71)	8.41 (9.96 to 7.03)	5.2 (6.37 to 4.21)	470.72 (557.59 to 393.26)	292.88 (358.23 to 236.96)
New Zealand	1.53 (1.81 to 1.28)	2.06 (2.46 to 1.71)	1.07 (1.26 to 0.9)	1.15 (1.36 to 0.96)	59.36 (70.05 to 50.12)	63.63 (75.38 to 53.3)
Nicaragua	0.74 (1.01 to 0.54)	1.3 (1.88 to 0.89)	0.66 (0.9 to 0.49)	1.12 (1.61 to 0.77)	38.11 (51.83 to 28.07)	63.26 (91.27 to 43.45)
Niger	2.04 (3.04 to 1.28)	8.41 (13.14 to 4.96)	1.86 (2.76 to 1.16)	7.72 (12 to 4.53)	107.02 (158.8 to 66.62)	450.16 (699.09 to 264.21)
Nigeria	23.73 (33.51 to 16.2)	103.54 (148.17 to 60.62)	21.58 (30.32 to 14.72)	93.78 (133.61 to 55.71)	1231.29 (1731.19 to 837.83)	5415.7 (7728.62 to 3203.11)
Niue	0 (0 to 0)	0 (0 to 0)	0 (0 to 0)	0 (0 to 0)	0.06 (0.1 to 0.03)	0.05 (0.08 to 0.03)
North Macedonia	0.51 (0.6 to 0.41)	0.35 (0.45 to 0.26)	0.45 (0.54 to 0.37)	0.3 (0.39 to 0.23)	25.19 (30.36 to 20.57)	16.71 (21.41 to 12.54)
Northern Mariana Islands	0.02 (0.04 to 0.01)	0.03 (0.05 to 0.02)	0.02 (0.03 to 0.01)	0.02 (0.04 to 0.01)	1.08 (1.8 to 0.61)	1.32 (2.06 to 0.81)
Norway	1.28 (1.38 to 1.19)	1.59 (1.76 to 1.43)	0.97 (1.04 to 0.91)	0.99 (1.09 to 0.9)	54.3 (58.21 to 50.7)	55.44 (61 to 50.72)
Oman	0.41 (0.62 to 0.26)	1.15 (1.76 to 0.73)	0.36 (0.54 to 0.23)	0.91 (1.41 to 0.58)	20.23 (30.35 to 12.91)	51.02 (78.91 to 32.45)
Pakistan	106.01 (139.77 to 79.35)	323.13 (465.56 to 227.57)	96.07 (127.09 to 71.83)	289.29 (420.12 to 204.01)	5517.31 (7340.45 to 4112.98)	16608.44 (24241.47 to 11692.45)
Palau	0.02 (0.03 to 0.01)	0.02 (0.04 to 0.01)	0.01 (0.02 to 0.01)	0.02 (0.03 to 0.01)	0.8 (1.28 to 0.49)	1.08 (1.7 to 0.64)
Palestine	0.36 (0.53 to 0.23)	0.71 (0.99 to 0.5)	0.32 (0.47 to 0.2)	0.59 (0.83 to 0.42)	18.62 (27.41 to 11.82)	34.28 (47.72 to 24.24)
Panama	0.77 (0.85 to 0.7)	1.15 (1.4 to 0.92)	0.68 (0.75 to 0.62)	0.96 (1.17 to 0.77)	39.61 (43.66 to 35.74)	54.84 (66.66 to 43.91)
Papua New Guinea	1.9 (3.25 to 0.97)	4.57 (7.42 to 2.74)	1.71 (2.9 to 0.87)	4.05 (6.68 to 2.44)	98.06 (166.12 to 49.48)	231.87 (381.05 to 140.02)
Paraguay	1.65 (2.32 to 1.16)	3.94 (5.83 to 2.48)	1.47 (2.04 to 1.03)	3.39 (4.95 to 2.1)	83.09 (115.75 to 58.29)	191.1 (278.75 to 118.54)
Peru	7.49 (10.12 to 5.47)	9.19 (13.51 to 6.02)	6.8 (9.16 to 4.98)	7.7 (11.36 to 5.06)	397.23 (534.72 to 291.07)	443.89 (653.58 to 292.27)
Philippines	38.25 (44.16 to 31.25)	53.65 (62.85 to 44.71)	34.19 (39.47 to 27.98)	46.56 (54.66 to 38.86)	1989.17 (2298.05 to 1617.78)	2689.8 (3159.59 to 2242.53)
Poland	25.8 (27.13 to 24.5)	15.64 (17.18 to 14.26)	23.11 (24.29 to 21.96)	13.67 (15 to 12.46)	1282.18 (1347.62 to 1217.39)	758.26 (831.91 to 692.01)
Portugal	9 (11.14 to 7.23)	4.9 (6.21 to 3.84)	7.67 (9.52 to 6.16)	3.56 (4.54 to 2.77)	432 (535.48 to 347.48)	197.53 (252.09 to 153.8)
Puerto Rico	3.89 (4.83 to 3.09)	1.61 (2.12 to 1.18)	3.3 (4.1 to 2.61)	1.25 (1.65 to 0.93)	185.71 (230.45 to 147.2)	70.62 (92.82 to 52.37)
Qatar	0.37 (0.52 to 0.24)	1.74 (2.69 to 1.08)	0.31 (0.45 to 0.21)	1.29 (2 to 0.8)	17.83 (25.38 to 11.72)	72.76 (112.44 to 45.09)
Republic of Korea	30.91 (41.21 to 22.95)	13.34 (18.7 to 9.16)	24.12 (32.06 to 17.82)	5.53 (7.9 to 3.87)	1365.9 (1813.91 to 1008.79)	313.97 (447.12 to 219.59)
Republic of Moldova	1.51 (1.65 to 1.38)	0.61 (0.69 to 0.54)	1.32 (1.43 to 1.2)	0.5 (0.56 to 0.44)	73.24 (79.91 to 67.01)	27.41 (30.81 to 24.32)
Romania	9.28 (11.27 to 7.58)	5.82 (7.59 to 4.4)	8.26 (10.06 to 6.76)	4.98 (6.49 to 3.78)	460.94 (560.33 to 377.59)	275.04 (357.8 to 208.87)
Russian Federation	95.81 (99.48 to 92.14)	91.33 (97.88 to 84.52)	81.96 (85.16 to 78.85)	71.06 (76.2 to 65.85)	4576.55 (4756.84 to 4404.72)	3907.44 (4186.94 to 3619.61)
Rwanda	23.98 (36.03 to 13.73)	22.22 (34.58 to 13.78)	21.85 (32.84 to 12.54)	19.88 (31.24 to 12.27)	1249.89 (1878.91 to 715.18)	1131.36 (1786.17 to 696.1)
Saint Kitts and Nevis	0.03 (0.04 to 0.03)	0.02 (0.03 to 0.01)	0.03 (0.03 to 0.02)	0.02 (0.02 to 0.01)	1.59 (1.8 to 1.4)	0.96 (1.38 to 0.63)
Saint Lucia	0.1 (0.11 to 0.09)	0.14 (0.18 to 0.12)	0.09 (0.1 to 0.08)	0.12 (0.15 to 0.1)	4.97 (5.63 to 4.45)	6.99 (8.53 to 5.64)
Saint Vincent and the Grenadines	0.04 (0.05 to 0.04)	0.04 (0.05 to 0.04)	0.04 (0.04 to 0.03)	0.04 (0.05 to 0.03)	2.06 (2.34 to 1.81)	2.16 (2.57 to 1.8)
Samoa	0.02 (0.04 to 0.01)	0.03 (0.06 to 0.02)	0.02 (0.03 to 0.01)	0.03 (0.05 to 0.02)	1.13 (1.82 to 0.71)	1.68 (2.75 to 0.98)
San Marino	0.01 (0.01 to 0)	0 (0.01 to 0)	0 (0.01 to 0)	0 (0 to 0)	0.24 (0.38 to 0.15)	0.14 (0.23 to 0.07)
Sao Tome and Principe	0.03 (0.05 to 0.02)	0.11 (0.19 to 0.06)	0.03 (0.04 to 0.01)	0.1 (0.17 to 0.05)	1.46 (2.46 to 0.8)	5.67 (9.76 to 3.11)
Saudi Arabia	4.56 (7.6 to 2.71)	21.81 (34.83 to 13.12)	4.02 (6.68 to 2.42)	17.31 (27.97 to 10.44)	229.13 (382.45 to 137.84)	965.25 (1556.48 to 582.77)
Senegal	2.4 (3.52 to 1.54)	9.25 (14.25 to 5.82)	2.19 (3.21 to 1.4)	8.41 (13.04 to 5.32)	125.75 (184.21 to 80.56)	488.03 (756.26 to 309.13)
Serbia	3.88 (5.74 to 2.61)	1.92 (2.88 to 1.27)	3.41 (5.11 to 2.3)	1.57 (2.31 to 1.03)	189.83 (283.7 to 128.59)	86.54 (127.63 to 57.05)
Seychelles	0.09 (0.13 to 0.06)	0.11 (0.16 to 0.08)	0.08 (0.11 to 0.06)	0.09 (0.13 to 0.06)	4.6 (6.39 to 3.21)	5.19 (7.4 to 3.48)
Sierra Leone	1.19 (1.82 to 0.7)	5.47 (8.64 to 3.18)	1.08 (1.65 to 0.64)	4.97 (7.83 to 2.86)	61.87 (94.47 to 36.37)	287.73 (453.36 to 165.51)
Singapore	1.36 (1.64 to 1.11)	1.4 (1.76 to 1.1)	0.95 (1.14 to 0.78)	0.6 (0.74 to 0.48)	53.78 (64.78 to 44.16)	33.73 (41.96 to 27.02)
Slovakia	4.01 (5.85 to 2.66)	2.36 (3.64 to 1.53)	3.39 (4.91 to 2.25)	1.91 (3 to 1.24)	186.94 (270.16 to 123.92)	105.97 (165.54 to 68.91)
Slovenia	1.14 (1.43 to 0.91)	0.57 (0.75 to 0.42)	0.96 (1.2 to 0.77)	0.42 (0.56 to 0.32)	53.47 (66.57 to 42.55)	23.61 (31.24 to 17.71)
Solomon Islands	0.2 (0.34 to 0.1)	0.56 (0.94 to 0.32)	0.18 (0.3 to 0.09)	0.5 (0.81 to 0.29)	10.23 (16.9 to 5.26)	27.91 (45.48 to 16.14)
Somalia	20.44 (31.83 to 12.28)	36.19 (57.22 to 21.12)	18.54 (28.67 to 11.11)	32.89 (52.06 to 19.33)	1047.08 (1621.14 to 625.89)	1874.79 (2966.26 to 1105.46)
South Africa	165.82 (196.41 to 130.8)	127.09 (153.15 to 107.96)	146.6 (174.05 to 116.41)	110.37 (132.63 to 93.62)	8252.76 (9802.23 to 6532.65)	6139.9 (7396.08 to 5200.56)
South Sudan	10.76 (17 to 6.34)	16.93 (26.5 to 9.84)	9.77 (15.62 to 5.72)	15.24 (24.13 to 8.8)	559.54 (895.77 to 325.78)	866.39 (1374.9 to 500.13)
Spain	30.61 (37.12 to 24.75)	20.81 (26.79 to 16.18)	23.65 (28.62 to 19.23)	12.65 (16.22 to 9.7)	1340.36 (1622.2 to 1089.08)	705.38 (903.54 to 541.7)
Sri Lanka	29.13 (40.44 to 19.67)	19.99 (29.1 to 12.06)	25.45 (35.33 to 17.17)	15.14 (22.33 to 9.1)	1473.59 (2048.14 to 993.95)	862.29 (1271.91 to 519.51)
Sudan	18.54 (30.05 to 8.61)	38.75 (66.03 to 17.82)	16.74 (26.92 to 7.7)	33.96 (57.75 to 15.65)	958.85 (1547.65 to 439.43)	1944.23 (3308 to 895.55)
Suriname	0.11 (0.15 to 0.08)	0.18 (0.25 to 0.12)	0.1 (0.14 to 0.07)	0.15 (0.22 to 0.1)	5.84 (7.89 to 3.94)	8.66 (12.44 to 5.7)
Sweden	2.74 (3.2 to 2.35)	2.73 (3.3 to 2.2)	1.96 (2.29 to 1.67)	1.76 (2.15 to 1.42)	110.59 (129.1 to 94.66)	100.17 (122.55 to 80.87)
Switzerland	4.91 (6.04 to 4)	3.87 (4.95 to 2.98)	3.62 (4.45 to 2.93)	2.28 (2.91 to 1.76)	204.65 (251.73 to 166.08)	129.12 (164.89 to 99.91)
Syrian Arab Republic	2.35 (3.15 to 1.56)	1.9 (2.65 to 1.35)	2.09 (2.82 to 1.37)	1.54 (2.18 to 1.09)	120.83 (162.83 to 79.27)	86.31 (122.41 to 61.27)
Taiwan (Province of China)	45.1 (50.87 to 39.76)	49.26 (56.7 to 41.84)	35.39 (39.7 to 31.16)	30.32 (34.57 to 26.35)	1982.28 (2221.41 to 1746.75)	1665.29 (1907.01 to 1448.27)
Tajikistan	11.36 (14.61 to 8.41)	12.88 (19.06 to 8.57)	10.35 (13.35 to 7.69)	11.65 (17.27 to 7.81)	596.63 (769.37 to 443.15)	667.93 (990.58 to 448.36)
Thailand	51.58 (77.78 to 34.04)	121.88 (180.45 to 79.01)	44.73 (68 to 29.58)	92.2 (136.69 to 59.6)	2553.93 (3872.72 to 1689.37)	5162.36 (7642.06 to 3337.62)
Timor-Leste	0.46 (0.74 to 0.26)	0.56 (0.85 to 0.35)	0.42 (0.67 to 0.24)	0.5 (0.76 to 0.32)	24.5 (38.77 to 13.76)	29.53 (44.9 to 18.6)
Togo	1.21 (1.76 to 0.78)	6.02 (9.45 to 3.52)	1.1 (1.61 to 0.71)	5.43 (8.6 to 3.16)	63.13 (92.86 to 40.82)	312.4 (493.75 to 181.96)
Tokelau	0 (0 to 0)	0 (0 to 0)	0 (0 to 0)	0 (0 to 0)	0.04 (0.06 to 0.02)	0.04 (0.06 to 0.02)
Tonga	0.03 (0.04 to 0.02)	0.04 (0.07 to 0.02)	0.02 (0.04 to 0.02)	0.04 (0.06 to 0.02)	1.34 (2.03 to 0.88)	1.99 (3.27 to 1.13)
Trinidad and Tobago	0.4 (0.44 to 0.36)	0.64 (0.83 to 0.48)	0.35 (0.39 to 0.32)	0.54 (0.71 to 0.41)	20.12 (22.31 to 18.08)	30.42 (39.54 to 22.96)
Tunisia	0.7 (1.01 to 0.48)	1.28 (1.9 to 0.81)	0.61 (0.87 to 0.41)	1.02 (1.51 to 0.65)	34.64 (49.54 to 23.55)	56.71 (84.39 to 36.15)
Turkey	48.51 (69.95 to 29.99)	35.43 (49.4 to 24.28)	43.07 (61.91 to 26.22)	28.01 (39.3 to 19.12)	2466.4 (3548.73 to 1498.84)	1585.01 (2228.96 to 1081.64)
Turkmenistan	18.24 (20.07 to 16.41)	10.41 (13.56 to 8.01)	16.58 (18.22 to 14.9)	9.33 (12.16 to 7.2)	954.92 (1048.98 to 857.97)	533.74 (695.25 to 412)
Tuvalu	0.01 (0.01 to 0)	0.01 (0.01 to 0.01)	0.01 (0.01 to 0)	0.01 (0.01 to 0)	0.35 (0.54 to 0.2)	0.44 (0.69 to 0.26)
Uganda	22.98 (34.51 to 14.59)	79.7 (119.87 to 48.74)	20.83 (31.53 to 13.26)	71.69 (108.75 to 43.93)	1192.22 (1805.18 to 757.77)	4114.39 (6251.9 to 2523.56)
Ukraine	30.29 (36.3 to 25.1)	25.2 (35.9 to 17.03)	23.86 (28.54 to 19.82)	18.7 (26.47 to 12.55)	1333.19 (1594.59 to 1107.23)	1029.63 (1452.87 to 692.12)
United Arab Emirates	0.92 (1.4 to 0.57)	4.33 (6.56 to 2.5)	0.81 (1.24 to 0.5)	3.6 (5.44 to 2.09)	46.07 (70.51 to 28.37)	199.6 (301.05 to 116.46)
United Kingdom	49.62 (50.91 to 48.42)	71.6 (74.45 to 68.96)	39.14 (40.16 to 38.22)	49.26 (51.1 to 47.5)	2216.61 (2274.42 to 2164.69)	2775.95 (2881.55 to 2675.44)
United Republic of Tanzania	53.22 (81.5 to 32.86)	91.28 (140.36 to 57.04)	48.17 (74.52 to 29.7)	81.84 (125.61 to 50.85)	2755.16 (4270.27 to 1696.76)	4685.56 (7227.25 to 2905.17)
United States of America	183.16 (187.67 to 178.68)	243.25 (253.77 to 232.73)	0.06 (0.08 to 0.04)	153.78 (160.1 to 147.46)	3.16 (4.48 to 2.2)	2.54 (4.01 to 1.54)
United States Virgin Islands	0.07 (0.09 to 0.05)	0.05 (0.08 to 0.03)	128.39 (131.53 to 125.35)	0.04 (0.07 to 0.03)	7210.22 (7391.07 to 7036.61)	8726.01 (9083.05 to 8360.33)
Uruguay	2.75 (3.35 to 2.26)	2.49 (3.13 to 2)	2.34 (2.87 to 1.91)	1.99 (2.5 to 1.6)	132.72 (162.01 to 108.37)	113.6 (142.33 to 91.04)
Uzbekistan	51 (60.58 to 41.96)	44.12 (57.13 to 34.02)	46.32 (54.92 to 38.25)	39.37 (50.85 to 30.4)	2671.71 (3171.9 to 2203.86)	2237.07 (2889.78 to 1728.45)
Vanuatu	0.09 (0.16 to 0.05)	0.22 (0.35 to 0.12)	0.08 (0.14 to 0.05)	0.2 (0.32 to 0.11)	4.72 (7.69 to 2.6)	11.01 (17.93 to 6.22)
Venezuela (Bolivarian Republic of)	8.17 (9.01 to 7.37)	11.56 (15.44 to 8.37)	7.29 (8.04 to 6.58)	9.91 (13.26 to 7.19)	420.36 (463.81 to 379.6)	565.22 (755.24 to 410.37)
Viet Nam	16.5 (25.11 to 9.89)	30.94 (51.5 to 18.04)	14.55 (22.35 to 8.88)	24.6 (40.92 to 14.3)	824.33 (1264.63 to 504.75)	1369.72 (2272.9 to 798.03)
Yemen	8.45 (14.19 to 3.39)	20.23 (32.59 to 7.69)	7.56 (12.65 to 3)	17.85 (28.92 to 6.69)	424.78 (712.65 to 166.62)	1004.66 (1633.59 to 373.67)
Zambia	20.38 (29.1 to 12.71)	48.43 (101.68 to 25.27)	18.58 (26.79 to 11.51)	43.53 (92.57 to 22.7)	1073.1 (1550.55 to 661.53)	2490.22 (5351.48 to 1292.39)
Zimbabwe	11.73 (16.43 to 8.08)	45.58 (69.17 to 28.53)	10.48 (14.66 to 7.28)	40.9 (62.58 to 25.75)	594.06 (830.72 to 412.87)	2308.54 (3527.68 to 1453.56)
DALYs: Disability-adjusted life years.
