# Supplementary material for: Global, regional, and national burdens of five main digestive system cancers in adolescents and young adults from 1990 to 2021 based on the Global Burden of Disease Study 2021: A cross-sectional study
Source: PLoS One. 2025 Sep 10;20(9):e0329377. doi: 10.1371/journal.pone.0329377 (PMC12422433; doi:10.1371/journal.pone.0329377)
Supplement: S4 Table — (XLSX) [file pone.0329377.s010.xlsx]

## Sheet: Sheet1
Supplementary table 4: Age-standardized rates of incidence, mortality and DALYs for AYAs with esophageal cancer in 1990 and 2021 for both sexes in 204 countries.
location	Incidence(95% certainty interval)				Deaths (95% certainty interval)				DALYs (95% certainty interval)
	Age-standardised rates per 100,000 (1990)	Age-standardised rates per 100,000 (2021)	AAPC (1990-2021)	P.Value	Age-standardised rates per 100,000 (1990)	Age-standardised rates per 100,000 (2021)	AAPC (1990-2021)	P.Value	Age-standardised rates per 100,000 (1990)	Age-standardised rates per 100,000 (2021)	AAPC (1990-2021)	P.Value
Afghanistan	0.86 (1.53 to 0.27)	0.6 (1.02 to 0.24)	-1.1_x000D_ (-1.3 to -0.91)	<0.001	0.78 (1.4 to 0.25)	0.54 (0.92 to 0.22)	-1.11_x000D_ (-1.31 to -0.9)	<0.001	44.06 (79.41 to 13.87)	30.59 (52.57 to 12.39)	-1.1_x000D_ (-1.29 to -0.9)	<0.001
Albania	0.11 (0.14 to 0.08)	0.08 (0.12 to 0.05)	-1.23_x000D_ (-1.97 to -0.49)	0.001	0.1 (0.13 to 0.07)	0.07 (0.11 to 0.05)	-1.13_x000D_ (-1.98 to -0.27)	0.01	5.55 (7.39 to 4.13)	3.97 (5.98 to 2.59)	-1.34_x000D_ (-2.07 to -0.61)	<0.001
Algeria	0.04 (0.06 to 0.03)	0.04 (0.05 to 0.02)	0.13_x000D_ (-1.61 to 1.9)	0.884	0.04 (0.05 to 0.03)	0.03 (0.04 to 0.02)	-0.9_x000D_ (-0.9 to -0.9)	<0.001	2.15 (3.04 to 1.47)	1.65 (2.36 to 1.08)	-0.82_x000D_ (-1.07 to -0.57)	<0.001
American Samoa	0.12 (0.19 to 0.07)	0.19 (0.3 to 0.11)	1.32_x000D_ (0.92 to 1.72)	<0.001	0.1 (0.16 to 0.06)	0.16 (0.25 to 0.09)	1.22_x000D_ (0.71 to 1.74)	<0.001	5.85 (9.18 to 3.51)	8.85 (13.9 to 4.97)	1.45_x000D_ (0.63 to 2.28)	0.001
Andorra	0.09 (0.15 to 0.05)	0.07 (0.12 to 0.04)	-0.94_x000D_ (-1.56 to -0.32)	0.003	0.07 (0.11 to 0.04)	0.04 (0.07 to 0.03)	-1.84_x000D_ (-3.33 to -0.33)	0.017	3.93 (6.23 to 2.31)	2.5 (4.05 to 1.46)	-1.57_x000D_ (-2.03 to -1.1)	<0.001
Angola	0.6 (0.94 to 0.33)	0.39 (0.62 to 0.23)	-1.35_x000D_ (-1.93 to -0.77)	<0.001	0.54 (0.84 to 0.29)	0.35 (0.55 to 0.2)	-1.37_x000D_ (-1.98 to -0.77)	<0.001	30.65 (47.7 to 16.22)	19.93 (30.97 to 11.45)	-1.36_x000D_ (-1.91 to -0.8)	<0.001
Antigua and Barbuda	0.16 (0.18 to 0.14)	0.08 (0.09 to 0.07)	-2.55_x000D_ (-4.52 to -0.54)	0.013	0.14 (0.15 to 0.12)	0.07 (0.08 to 0.06)	-2.55_x000D_ (-4.86 to -0.18)	0.035	7.64 (8.58 to 6.78)	3.88 (4.49 to 3.31)	-2.32_x000D_ (-5.64 to 1.12)	0.183
Argentina	0.31 (0.37 to 0.26)	0.16 (0.2 to 0.13)	-2.13_x000D_ (-2.74 to -1.51)	<0.001	0.27 (0.32 to 0.22)	0.13 (0.16 to 0.11)	-2.39_x000D_ (-3.16 to -1.61)	<0.001	14.98 (17.99 to 12.49)	7.54 (9.3 to 6.08)	-2.27_x000D_ (-2.88 to -1.64)	<0.001
Armenia	0.16 (0.16 to 0.15)	0.03 (0.03 to 0.02)	-5.22_x000D_ (-7.28 to -3.11)	<0.001	0.14 (0.15 to 0.13)	0.02 (0.03 to 0.02)	-6.78_x000D_ (-8.06 to -5.48)	<0.001	7.88 (8.36 to 7.4)	1.36 (1.53 to 1.21)	-5.65_x000D_ (-6.83 to -4.46)	<0.001
Australia	0.17 (0.2 to 0.14)	0.17 (0.21 to 0.13)	0.1_x000D_ (-0.3 to 0.5)	0.626	0.13 (0.15 to 0.11)	0.12 (0.15 to 0.09)	-0.01_x000D_ (-1.17 to 1.17)	0.985	7.19 (8.58 to 5.97)	6.67 (8.46 to 5.22)	-0.18_x000D_ (-1.15 to 0.79)	0.71
Austria	0.15 (0.19 to 0.12)	0.11 (0.14 to 0.09)	-0.89_x000D_ (-1.83 to 0.06)	0.067	0.12 (0.14 to 0.09)	0.07 (0.09 to 0.06)	-1.85_x000D_ (-2.04 to -1.66)	<0.001	6.51 (8.03 to 5.15)	4.1 (5.19 to 3.15)	-1.4_x000D_ (-2.41 to -0.38)	0.007
Azerbaijan	0.61 (0.72 to 0.51)	0.25 (0.32 to 0.19)	-2.84_x000D_ (-3.4 to -2.27)	<0.001	0.55 (0.65 to 0.46)	0.22 (0.28 to 0.17)	-2.94_x000D_ (-3.51 to -2.37)	<0.001	31.21 (37.16 to 25.93)	12.62 (16.23 to 9.74)	-2.92_x000D_ (-3.44 to -2.38)	<0.001
Bahamas	0.36 (0.41 to 0.31)	0.42 (0.54 to 0.33)	0.57_x000D_ (-0.56 to 1.71)	0.327	0.31 (0.36 to 0.28)	0.36 (0.46 to 0.28)	0.39_x000D_ (-1.05 to 1.84)	0.601	17.7 (20.1 to 15.51)	20.38 (25.8 to 15.86)	0.5_x000D_ (-0.59 to 1.59)	0.369
Bahrain	0.12 (0.17 to 0.08)	0.1 (0.15 to 0.07)	-0.59_x000D_ (-1.22 to 0.04)	0.068	0.11 (0.15 to 0.07)	0.08 (0.12 to 0.05)	-0.97_x000D_ (-1.63 to -0.3)	0.005	6.08 (8.76 to 4.28)	4.53 (6.72 to 3.04)	-0.91_x000D_ (-1.46 to -0.36)	0.001
Bangladesh	0.37 (0.55 to 0.24)	0.25 (0.44 to 0.16)	-1.1_x000D_ (-1.48 to -0.71)	<0.001	0.34 (0.5 to 0.22)	0.22 (0.39 to 0.13)	-1.26_x000D_ (-1.66 to -0.86)	<0.001	19.26 (28.79 to 12.44)	12.68 (22.59 to 7.72)	-1.21_x000D_ (-1.54 to -0.88)	<0.001
Barbados	0.32 (0.36 to 0.28)	0.25 (0.32 to 0.19)	-0.5_x000D_ (-1.46 to 0.48)	0.314	0.28 (0.31 to 0.25)	0.21 (0.27 to 0.16)	-0.54_x000D_ (-1.61 to 0.53)	0.321	15.6 (17.54 to 13.91)	11.68 (15.19 to 8.96)	-0.61_x000D_ (-1.53 to 0.32)	0.196
Belarus	0.13 (0.17 to 0.11)	0.11 (0.15 to 0.08)	-1.16_x000D_ (-1.51 to -0.82)	<0.001	0.12 (0.15 to 0.09)	0.08 (0.11 to 0.06)	-1.56_x000D_ (-1.89 to -1.24)	<0.001	6.42 (8.09 to 5.09)	4.6 (6.26 to 3.33)	-1.62_x000D_ (-1.97 to -1.27)	<0.001
Belgium	0.26 (0.32 to 0.21)	0.21 (0.26 to 0.16)	-0.67_x000D_ (-2.03 to 0.71)	0.341	0.2 (0.25 to 0.16)	0.13 (0.17 to 0.1)	-1.6_x000D_ (-2.53 to -0.67)	0.001	11.27 (13.92 to 9.1)	7.49 (9.44 to 5.83)	-1.32_x000D_ (-2.73 to 0.11)	0.071
Belize	0.09 (0.1 to 0.08)	0.13 (0.15 to 0.11)	1.06_x000D_ (-0.45 to 2.59)	0.169	0.08 (0.09 to 0.07)	0.11 (0.13 to 0.09)	0.98_x000D_ (-0.42 to 2.41)	0.172	4.69 (5.23 to 4.19)	6.3 (7.38 to 5.29)	0.85_x000D_ (-0.43 to 2.14)	0.194
Benin	0.13 (0.19 to 0.09)	0.22 (0.34 to 0.13)	1.71_x000D_ (1.4 to 2.03)	<0.001	0.12 (0.17 to 0.08)	0.2 (0.32 to 0.12)	1.67_x000D_ (1.1 to 2.24)	<0.001	6.66 (9.66 to 4.34)	11.51 (18.06 to 6.58)	1.78_x000D_ (1.64 to 1.91)	<0.001
Bermuda	0.25 (0.32 to 0.2)	0.18 (0.25 to 0.13)	-1.02_x000D_ (-1.95 to -0.08)	0.034	0.21 (0.27 to 0.17)	0.13 (0.18 to 0.09)	-1.61_x000D_ (-2.34 to -0.87)	<0.001	11.98 (15.27 to 9.43)	7.4 (10.27 to 5.33)	-1.53_x000D_ (-2.17 to -0.87)	<0.001
Bhutan	0.37 (0.56 to 0.23)	0.26 (0.41 to 0.15)	-1.14_x000D_ (-1.38 to -0.91)	<0.001	0.33 (0.51 to 0.21)	0.23 (0.36 to 0.14)	-1.17_x000D_ (-1.4 to -0.95)	<0.001	18.96 (28.76 to 11.85)	12.9 (20.86 to 7.74)	-1.29_x000D_ (-1.45 to -1.12)	<0.001
Bolivia (Plurinational State of)	0.16 (0.24 to 0.11)	0.1 (0.16 to 0.06)	-1.55_x000D_ (-1.85 to -1.24)	<0.001	0.15 (0.22 to 0.1)	0.09 (0.14 to 0.06)	-1.63_x000D_ (-1.86 to -1.39)	<0.001	8.5 (12.45 to 5.67)	5.21 (7.95 to 3.27)	-1.58_x000D_ (-1.68 to -1.48)	<0.001
Bosnia and Herzegovina	0.13 (0.16 to 0.11)	0.09 (0.12 to 0.06)	-1.29_x000D_ (-2.38 to -0.18)	0.022	0.12 (0.14 to 0.1)	0.08 (0.1 to 0.05)	-1.59_x000D_ (-2.84 to -0.33)	0.014	6.59 (7.91 to 5.51)	4.5 (5.82 to 3.08)	-1.32_x000D_ (-2.02 to -0.62)	<0.001
Botswana	0.6 (0.97 to 0.34)	0.36 (0.55 to 0.21)	-1.79_x000D_ (-2.74 to -0.82)	<0.001	0.54 (0.87 to 0.31)	0.32 (0.49 to 0.19)	-1.83_x000D_ (-2.96 to -0.68)	0.002	30.02 (48.71 to 17.18)	17.68 (27.39 to 10.54)	-1.83_x000D_ (-2.79 to -0.86)	<0.001
Brazil	0.42 (0.45 to 0.4)	0.32 (0.35 to 0.3)	-1.01_x000D_ (-1.29 to -0.72)	<0.001	0.37 (0.4 to 0.35)	0.27 (0.3 to 0.25)	-1.08_x000D_ (-1.34 to -0.81)	<0.001	21.05 (22.52 to 19.68)	15.6 (16.87 to 14.44)	-1.08_x000D_ (-1.34 to -0.81)	<0.001
Brunei Darussalam	0.1 (0.13 to 0.06)	0.08 (0.11 to 0.05)	-0.83_x000D_ (-2.04 to 0.41)	0.189	0.08 (0.11 to 0.05)	0.06 (0.08 to 0.04)	-1.16_x000D_ (-1.67 to -0.65)	<0.001	4.44 (6.08 to 3.04)	3.11 (4.33 to 2.18)	-1.07_x000D_ (-1.58 to -0.56)	<0.001
Bulgaria	0.16 (0.18 to 0.14)	0.14 (0.16 to 0.12)	-0.46_x000D_ (-1.18 to 0.28)	0.221	0.14 (0.15 to 0.12)	0.12 (0.14 to 0.1)	-0.5_x000D_ (-1.35 to 0.36)	0.254	7.81 (8.65 to 6.99)	6.51 (7.61 to 5.45)	-0.55_x000D_ (-1.23 to 0.14)	0.119
Burkina Faso	0.14 (0.21 to 0.09)	0.23 (0.36 to 0.14)	1.53_x000D_ (1.01 to 2.06)	<0.001	0.13 (0.19 to 0.08)	0.21 (0.32 to 0.12)	1.6_x000D_ (1.15 to 2.06)	<0.001	7.12 (10.57 to 4.51)	11.99 (18.33 to 7.07)	1.72_x000D_ (1.43 to 2.01)	<0.001
Burundi	1.05 (1.61 to 0.62)	0.56 (0.85 to 0.35)	-2.01_x000D_ (-2.36 to -1.67)	<0.001	0.95 (1.47 to 0.56)	0.51 (0.78 to 0.31)	-2.03_x000D_ (-2.4 to -1.65)	<0.001	53.71 (83.04 to 31.77)	28.86 (44.24 to 17.71)	-2.01_x000D_ (-2.13 to -1.89)	<0.001
Cabo Verde	0.67 (0.98 to 0.44)	0.68 (1.09 to 0.39)	0.13_x000D_ (-0.35 to 0.61)	0.595	0.6 (0.88 to 0.4)	0.61 (0.96 to 0.35)	0.13_x000D_ (-0.36 to 0.62)	0.607	34.68 (50.95 to 22.95)	35.58 (56.08 to 20.7)	0.17_x000D_ (-0.37 to 0.7)	0.543
Cambodia	0.38 (0.56 to 0.23)	0.24 (0.37 to 0.15)	-1.48_x000D_ (-1.67 to -1.28)	<0.001	0.35 (0.51 to 0.21)	0.21 (0.33 to 0.13)	-1.6_x000D_ (-1.83 to -1.36)	<0.001	19.91 (29.27 to 11.74)	11.87 (18.82 to 7.47)	-1.64_x000D_ (-1.75 to -1.53)	<0.001
Cameroon	0.17 (0.25 to 0.11)	0.31 (0.5 to 0.17)	2.01_x000D_ (1.77 to 2.26)	<0.001	0.15 (0.23 to 0.1)	0.28 (0.46 to 0.16)	1.97_x000D_ (1.73 to 2.21)	<0.001	8.66 (12.99 to 5.49)	16.09 (26.44 to 8.89)	2.03_x000D_ (1.91 to 2.16)	<0.001
Canada	0.16 (0.18 to 0.13)	0.26 (0.33 to 0.21)	1.93_x000D_ (0.45 to 3.42)	0.01	0.11 (0.13 to 0.09)	0.16 (0.2 to 0.12)	1.24_x000D_ (0.62 to 1.86)	<0.001	6.08 (7.23 to 5.06)	8.78 (11.09 to 6.93)	1.39_x000D_ (-0.02 to 2.83)	0.054
Central African Republic	0.7 (1.06 to 0.39)	0.54 (0.88 to 0.29)	-0.83_x000D_ (-1.03 to -0.63)	<0.001	0.63 (0.96 to 0.35)	0.49 (0.8 to 0.27)	-0.8_x000D_ (-1.03 to -0.58)	<0.001	35.71 (53.87 to 19.75)	27.71 (45.08 to 15.01)	-0.83_x000D_ (-1.05 to -0.6)	<0.001
Chad	0.11 (0.16 to 0.07)	0.22 (0.35 to 0.13)	2.36_x000D_ (2.02 to 2.71)	<0.001	0.1 (0.14 to 0.07)	0.2 (0.32 to 0.12)	2.48_x000D_ (2.05 to 2.91)	<0.001	5.62 (8.18 to 3.73)	11.67 (18.31 to 6.99)	2.51_x000D_ (2.27 to 2.75)	<0.001
Chile	0.29 (0.36 to 0.24)	0.15 (0.18 to 0.12)	-1.92_x000D_ (-2.38 to -1.46)	<0.001	0.25 (0.31 to 0.21)	0.11 (0.14 to 0.09)	-2.41_x000D_ (-2.92 to -1.89)	<0.001	14.3 (17.49 to 11.75)	6.41 (7.86 to 5.24)	-2.57_x000D_ (-3.09 to -2.05)	<0.001
China	1.46 (1.73 to 1.22)	0.72 (0.89 to 0.57)	-2.33_x000D_ (-2.63 to -2.03)	<0.001	1.25 (1.49 to 1.05)	0.48 (0.59 to 0.38)	-3.14_x000D_ (-3.73 to -2.54)	<0.001	69.7 (82.75 to 58.4)	26.91 (33.54 to 21.38)	-3.1_x000D_ (-3.4 to -2.79)	<0.001
Colombia	0.32 (0.38 to 0.27)	0.14 (0.18 to 0.11)	-2.68_x000D_ (-2.82 to -2.53)	<0.001	0.28 (0.34 to 0.24)	0.11 (0.15 to 0.09)	-2.97_x000D_ (-3.85 to -2.09)	<0.001	16.32 (19.31 to 13.76)	6.55 (8.35 to 4.98)	-2.86_x000D_ (-3 to -2.72)	<0.001
Comoros	1.01 (1.56 to 0.44)	0.7 (1.05 to 0.46)	-1.33_x000D_ (-3.32 to 0.71)	0.2	0.91 (1.41 to 0.41)	0.62 (0.94 to 0.41)	-1.38_x000D_ (-3.29 to 0.56)	0.162	51.41 (79.77 to 22.8)	35.38 (53.36 to 23.09)	-1.36_x000D_ (-3.34 to 0.65)	0.183
Congo	0.87 (1.37 to 0.49)	0.53 (0.85 to 0.3)	-1.44_x000D_ (-1.9 to -0.97)	<0.001	0.78 (1.24 to 0.44)	0.48 (0.76 to 0.26)	-1.44_x000D_ (-1.91 to -0.97)	<0.001	43.81 (69.31 to 24.66)	26.89 (42.73 to 14.92)	-1.42_x000D_ (-1.88 to -0.95)	<0.001
Cook Islands	0.23 (0.38 to 0.13)	0.25 (0.42 to 0.14)	0.37_x000D_ (-0.19 to 0.94)	0.197	0.2 (0.33 to 0.11)	0.19 (0.32 to 0.1)	-0.16_x000D_ (-0.8 to 0.49)	0.626	11.07 (18.31 to 6.3)	10.49 (17.81 to 5.63)	-0.14_x000D_ (-0.63 to 0.35)	0.568
Costa Rica	0.13 (0.15 to 0.1)	0.11 (0.15 to 0.09)	-0.58_x000D_ (-0.96 to -0.21)	0.002	0.11 (0.13 to 0.09)	0.09 (0.12 to 0.07)	-0.8_x000D_ (-1.28 to -0.31)	0.001	6.08 (7.3 to 4.96)	5.26 (6.68 to 4.13)	-0.52_x000D_ (-0.98 to -0.05)	0.029
Coted'Ivoire	0.05 (0.08 to 0.04)	0.06 (0.09 to 0.04)	0.04_x000D_ (-0.99 to 1.09)	0.936	0.05 (0.07 to 0.03)	0.05 (0.08 to 0.03)	0.15_x000D_ (0.15 to 0.15)	<0.001	2.79 (4.12 to 1.82)	3.07 (4.76 to 1.81)	0.33_x000D_ (0.03 to 0.64)	0.031
Croatia	0.18 (0.22 to 0.15)	0.11 (0.14 to 0.08)	-1.42_x000D_ (-4.42 to 1.67)	0.363	0.16 (0.19 to 0.12)	0.09 (0.11 to 0.07)	-1.84_x000D_ (-4.38 to 0.77)	0.165	8.68 (10.61 to 6.96)	4.94 (6.31 to 3.82)	-1.88_x000D_ (-4.61 to 0.93)	0.188
Cuba	0.2 (0.25 to 0.17)	0.16 (0.21 to 0.12)	-0.89_x000D_ (-2.14 to 0.39)	0.171	0.17 (0.21 to 0.14)	0.13 (0.17 to 0.1)	-1.06_x000D_ (-2.06 to -0.06)	0.039	9.81 (11.82 to 8.13)	7.22 (9.32 to 5.55)	-1_x000D_ (-1.94 to -0.04)	0.041
Cyprus	0.03 (0.05 to 0.02)	0.05 (0.07 to 0.03)	2.08_x000D_ (0.83 to 3.35)	0.001	0.03 (0.04 to 0.02)	0.03 (0.05 to 0.02)	0.39_x000D_ (-0.65 to 1.43)	0.465	1.45 (2.09 to 0.99)	1.8 (2.65 to 1.2)	0.91_x000D_ (0.06 to 1.77)	0.035
Czechia	0.15 (0.18 to 0.12)	0.13 (0.17 to 0.1)	-0.28_x000D_ (-1.53 to 0.98)	0.662	0.13 (0.15 to 0.1)	0.1 (0.13 to 0.08)	-0.69_x000D_ (-2.12 to 0.76)	0.35	7 (8.53 to 5.72)	5.63 (7.39 to 4.27)	-0.55_x000D_ (-1.71 to 0.63)	0.359
Democratic People's Republic of Korea	0.67 (1.11 to 0.38)	0.63 (1.1 to 0.35)	-0.13_x000D_ (-0.39 to 0.12)	0.302	0.58 (1 to 0.33)	0.52 (0.93 to 0.28)	-0.36_x000D_ (-0.55 to -0.17)	<0.001	32.86 (56.35 to 18.85)	29.19 (52.32 to 16.01)	-0.36_x000D_ (-0.45 to -0.27)	<0.001
Democratic Republic of the Congo	0.49 (0.75 to 0.27)	0.36 (0.56 to 0.22)	-0.98_x000D_ (-1.2 to -0.76)	<0.001	0.44 (0.68 to 0.25)	0.32 (0.5 to 0.2)	-1.05_x000D_ (-1.78 to -0.32)	0.005	24.81 (38.3 to 13.85)	18.23 (28.43 to 11.09)	-0.98_x000D_ (-1.21 to -0.75)	<0.001
Denmark	0.2 (0.24 to 0.16)	0.17 (0.21 to 0.13)	-0.38_x000D_ (-1.53 to 0.78)	0.516	0.16 (0.2 to 0.13)	0.11 (0.14 to 0.09)	-0.66_x000D_ (-2.27 to 0.97)	0.426	9.08 (10.98 to 7.36)	6.2 (7.77 to 4.9)	-0.98_x000D_ (-2.27 to 0.31)	0.137
Djibouti	0.69 (1.08 to 0.41)	0.53 (0.86 to 0.3)	-0.84_x000D_ (-1.13 to -0.54)	<0.001	0.62 (0.97 to 0.36)	0.47 (0.78 to 0.26)	-0.87_x000D_ (-1.16 to -0.58)	<0.001	34.54 (54.7 to 20.3)	26.28 (43.88 to 14.44)	-0.85_x000D_ (-1.15 to -0.56)	<0.001
Dominica	0.16 (0.22 to 0.12)	0.21 (0.31 to 0.14)	0.84_x000D_ (0.5 to 1.18)	<0.001	0.14 (0.19 to 0.1)	0.18 (0.27 to 0.12)	0.76_x000D_ (0.29 to 1.24)	0.002	8.02 (11 to 5.86)	10.32 (15.37 to 6.91)	0.78_x000D_ (0.57 to 0.99)	<0.001
Dominican Republic	0.14 (0.19 to 0.1)	0.15 (0.22 to 0.1)	0.04_x000D_ (-0.65 to 0.73)	0.91	0.13 (0.17 to 0.09)	0.13 (0.2 to 0.09)	-0.11_x000D_ (-0.95 to 0.74)	0.797	7.3 (9.59 to 5.28)	7.63 (11.06 to 5.05)	0_x000D_ (-0.69 to 0.69)	1
Ecuador	0.15 (0.18 to 0.12)	0.09 (0.12 to 0.06)	-1.71_x000D_ (-3.06 to -0.33)	0.015	0.13 (0.16 to 0.11)	0.08 (0.1 to 0.06)	-1.8_x000D_ (-2.35 to -1.25)	<0.001	7.75 (9.3 to 6.4)	4.41 (5.8 to 3.25)	-1.96_x000D_ (-3.27 to -0.62)	0.004
Egypt	0.11 (0.15 to 0.08)	0.06 (0.09 to 0.04)	-1.86_x000D_ (-2.23 to -1.5)	<0.001	0.1 (0.13 to 0.07)	0.05 (0.08 to 0.04)	-2.31_x000D_ (-2.8 to -1.81)	<0.001	5.53 (7.56 to 3.94)	3.04 (4.3 to 2.01)	-1.89_x000D_ (-2.38 to -1.4)	<0.001
El Salvador	0.19 (0.22 to 0.16)	0.17 (0.22 to 0.13)	-0.69_x000D_ (-2.11 to 0.76)	0.352	0.17 (0.2 to 0.14)	0.14 (0.19 to 0.11)	-0.81_x000D_ (-2.03 to 0.42)	0.196	9.71 (11.57 to 7.98)	8.09 (10.51 to 6)	-0.95_x000D_ (-2.35 to 0.47)	0.188
Equatorial Guinea	0.67 (1.06 to 0.36)	0.43 (0.72 to 0.24)	-1.33_x000D_ (-1.95 to -0.71)	<0.001	0.61 (0.96 to 0.32)	0.38 (0.64 to 0.21)	-1.43_x000D_ (-2.24 to -0.61)	0.001	34.1 (54.16 to 18.2)	21.23 (35.96 to 11.58)	-1.42_x000D_ (-2.03 to -0.81)	<0.001
Eritrea	1.08 (1.68 to 0.61)	0.77 (1.27 to 0.44)	-1.13_x000D_ (-1.41 to -0.85)	<0.001	0.97 (1.52 to 0.55)	0.69 (1.15 to 0.39)	-1.15_x000D_ (-1.46 to -0.84)	<0.001	54.54 (85.05 to 30.66)	38.87 (64.82 to 22.05)	-1.13_x000D_ (-1.37 to -0.88)	<0.001
Estonia	0.16 (0.19 to 0.13)	0.06 (0.08 to 0.04)	-2.96_x000D_ (-4.09 to -1.83)	<0.001	0.13 (0.17 to 0.11)	0.04 (0.06 to 0.03)	-3.93_x000D_ (-5.01 to -2.84)	<0.001	7.42 (9.24 to 5.95)	2.41 (3.15 to 1.83)	-3.5_x000D_ (-4.52 to -2.47)	<0.001
Eswatini	0.69 (1.03 to 0.43)	0.9 (1.46 to 0.48)	0.85_x000D_ (0.51 to 1.18)	<0.001	0.61 (0.93 to 0.39)	0.8 (1.28 to 0.43)	0.85_x000D_ (0.49 to 1.21)	<0.001	34.26 (51.89 to 21.67)	44.34 (71.2 to 23.7)	0.83_x000D_ (0.53 to 1.12)	<0.001
Ethiopia	0.47 (0.66 to 0.28)	0.26 (0.37 to 0.19)	-2_x000D_ (-2.22 to -1.78)	<0.001	0.43 (0.6 to 0.25)	0.23 (0.33 to 0.17)	-2_x000D_ (-2.15 to -1.84)	<0.001	24.37 (34.14 to 14.01)	12.92 (18.45 to 9.42)	-2.05_x000D_ (-2.17 to -1.93)	<0.001
Fiji	0.19 (0.3 to 0.12)	0.22 (0.34 to 0.12)	0.48_x000D_ (0.02 to 0.94)	0.04	0.17 (0.26 to 0.11)	0.19 (0.3 to 0.11)	0.41_x000D_ (-0.1 to 0.92)	0.117	9.63 (14.93 to 6.05)	10.59 (16.71 to 6.02)	0.34_x000D_ (0.05 to 0.62)	0.021
Finland	0.25 (0.28 to 0.23)	0.19 (0.21 to 0.16)	-0.98_x000D_ (-1.98 to 0.03)	0.058	0.17 (0.19 to 0.15)	0.1 (0.11 to 0.09)	-1.78_x000D_ (-2.86 to -0.69)	0.001	9.68 (10.78 to 8.67)	5.47 (6.1 to 4.91)	-1.87_x000D_ (-2.57 to -1.17)	<0.001
France	0.44 (0.52 to 0.37)	0.29 (0.37 to 0.23)	-1.23_x000D_ (-2.17 to -0.29)	0.011	0.33 (0.39 to 0.28)	0.14 (0.18 to 0.11)	-2.59_x000D_ (-3.78 to -1.38)	<0.001	18.36 (21.75 to 15.34)	8.24 (10.44 to 6.46)	-2.5_x000D_ (-3.42 to -1.57)	<0.001
Gabon	0.63 (0.97 to 0.37)	0.46 (0.8 to 0.25)	-0.99_x000D_ (-1.31 to -0.68)	<0.001	0.57 (0.87 to 0.34)	0.41 (0.7 to 0.22)	-0.98_x000D_ (-1.38 to -0.58)	<0.001	31.86 (48.88 to 18.87)	22.9 (39.5 to 12.53)	-0.98_x000D_ (-1.41 to -0.54)	<0.001
Gambia	0.07 (0.1 to 0.04)	0.09 (0.14 to 0.06)	1.1_x000D_ (-0.26 to 2.47)	0.112	0.06 (0.09 to 0.04)	0.08 (0.12 to 0.05)	1.19_x000D_ (0.3 to 2.08)	0.008	3.3 (4.92 to 2.06)	4.53 (6.88 to 2.79)	1.02_x000D_ (-0.06 to 2.12)	0.065
Georgia	0.15 (0.17 to 0.13)	0.04 (0.04 to 0.03)	-4.34_x000D_ (-6.22 to -2.42)	<0.001	0.13 (0.15 to 0.12)	0.03 (0.04 to 0.03)	-4.96_x000D_ (-6.9 to -2.98)	<0.001	7.6 (8.53 to 6.76)	1.87 (2.15 to 1.63)	-4.64_x000D_ (-6.08 to -3.18)	<0.001
Germany	0.21 (0.25 to 0.17)	0.2 (0.25 to 0.16)	-0.23_x000D_ (-1.97 to 1.54)	0.799	0.16 (0.19 to 0.13)	0.11 (0.14 to 0.09)	-1.15_x000D_ (-1.74 to -0.55)	<0.001	8.82 (10.48 to 7.37)	6.28 (7.94 to 4.95)	-1.19_x000D_ (-2.78 to 0.44)	0.152
Ghana	0.16 (0.24 to 0.1)	0.19 (0.29 to 0.11)	0.53_x000D_ (0.23 to 0.83)	<0.001	0.15 (0.22 to 0.09)	0.17 (0.26 to 0.1)	0.48_x000D_ (0.21 to 0.75)	<0.001	8.45 (12.57 to 5.38)	9.82 (15.12 to 5.73)	0.51_x000D_ (0.37 to 0.64)	<0.001
Greece	0.1 (0.12 to 0.09)	0.11 (0.13 to 0.1)	0.35_x000D_ (-0.68 to 1.39)	0.505	0.08 (0.09 to 0.07)	0.08 (0.09 to 0.07)	0.08_x000D_ (-0.8 to 0.97)	0.856	4.39 (4.87 to 3.94)	4.29 (4.83 to 3.8)	-0.07_x000D_ (-1.16 to 1.03)	0.902
Greenland	0.87 (1.23 to 0.6)	0.43 (0.64 to 0.26)	-2.14_x000D_ (-2.38 to -1.89)	<0.001	0.75 (1.06 to 0.52)	0.35 (0.52 to 0.21)	-2.37_x000D_ (-2.64 to -2.09)	<0.001	42.2 (59.87 to 29.13)	19.56 (29.02 to 11.86)	-2.37_x000D_ (-2.71 to -2.03)	<0.001
Grenada	0.43 (0.54 to 0.34)	0.24 (0.32 to 0.18)	-1.77_x000D_ (-2.99 to -0.55)	0.005	0.38 (0.48 to 0.3)	0.21 (0.27 to 0.15)	-1.8_x000D_ (-3.15 to -0.43)	0.01	21.43 (27 to 16.95)	11.64 (15.19 to 8.67)	-1.85_x000D_ (-3.05 to -0.64)	0.003
Guam	0.19 (0.24 to 0.15)	0.3 (0.38 to 0.22)	1.39_x000D_ (-0.91 to 3.75)	0.238	0.16 (0.2 to 0.12)	0.24 (0.3 to 0.18)	1.13_x000D_ (-1.24 to 3.57)	0.353	8.74 (11.07 to 6.75)	13.24 (16.64 to 10)	1.3_x000D_ (-1.16 to 3.83)	0.303
Guatemala	0.28 (0.31 to 0.26)	0.15 (0.17 to 0.12)	-1.97_x000D_ (-2.7 to -1.24)	<0.001	0.26 (0.28 to 0.23)	0.13 (0.15 to 0.11)	-2.09_x000D_ (-2.77 to -1.42)	<0.001	14.65 (16.02 to 13.36)	7.26 (8.52 to 6.09)	-2.01_x000D_ (-2.91 to -1.11)	<0.001
Guinea	0.05 (0.08 to 0.04)	0.06 (0.1 to 0.04)	0.04_x000D_ (-1.26 to 1.37)	0.948	0.05 (0.07 to 0.03)	0.06 (0.09 to 0.04)	0.57_x000D_ (0.57 to 0.57)	<0.001	2.8 (4.04 to 1.89)	3.25 (5.13 to 2.02)	0.49_x000D_ (0.26 to 0.73)	<0.001
Guinea-Bissau	0.24 (0.36 to 0.15)	0.39 (0.6 to 0.23)	1.58_x000D_ (1.3 to 1.86)	<0.001	0.22 (0.33 to 0.14)	0.35 (0.55 to 0.21)	1.56_x000D_ (1.35 to 1.76)	<0.001	12.34 (18.56 to 7.76)	20.06 (31.23 to 11.91)	1.58_x000D_ (1.47 to 1.68)	<0.001
Guyana	0.1 (0.13 to 0.08)	0.15 (0.21 to 0.1)	1.43_x000D_ (0.35 to 2.52)	0.009	0.09 (0.11 to 0.07)	0.13 (0.19 to 0.09)	1.42_x000D_ (0.28 to 2.57)	0.015	5.18 (6.43 to 4)	7.43 (10.53 to 5.03)	1.37_x000D_ (0.56 to 2.18)	0.001
Haiti	0.3 (0.45 to 0.16)	0.21 (0.32 to 0.13)	-1.01_x000D_ (-1.23 to -0.78)	<0.001	0.27 (0.41 to 0.14)	0.19 (0.29 to 0.11)	-0.97_x000D_ (-1.2 to -0.75)	<0.001	15.25 (23.03 to 8.05)	10.76 (16.3 to 6.3)	-1_x000D_ (-1.19 to -0.82)	<0.001
Honduras	0.09 (0.13 to 0.07)	0.05 (0.09 to 0.03)	-1.9_x000D_ (-2.5 to -1.3)	<0.001	0.08 (0.11 to 0.06)	0.05 (0.08 to 0.02)	-1.75_x000D_ (-3.51 to 0.06)	0.057	4.79 (6.52 to 3.4)	2.6 (4.44 to 1.37)	-2.03_x000D_ (-2.36 to -1.69)	<0.001
Hungary	0.34 (0.41 to 0.27)	0.12 (0.15 to 0.09)	-3.08_x000D_ (-3.75 to -2.41)	<0.001	0.29 (0.36 to 0.24)	0.1 (0.13 to 0.08)	-3.2_x000D_ (-3.94 to -2.45)	<0.001	16.25 (19.73 to 13.3)	5.8 (7.18 to 4.52)	-3.08_x000D_ (-3.75 to -2.42)	<0.001
Iceland	0.2 (0.24 to 0.16)	0.27 (0.34 to 0.21)	1.4_x000D_ (-0.39 to 3.23)	0.126	0.14 (0.17 to 0.12)	0.16 (0.2 to 0.12)	0.81_x000D_ (-0.99 to 2.63)	0.38	8.09 (9.79 to 6.59)	9.09 (11.7 to 7.06)	0.65_x000D_ (-0.54 to 1.84)	0.286
India	0.35 (0.43 to 0.3)	0.26 (0.32 to 0.23)	-1.01_x000D_ (-1.63 to -0.38)	0.002	0.32 (0.39 to 0.27)	0.23 (0.28 to 0.2)	-1.09_x000D_ (-1.61 to -0.57)	<0.001	18.26 (22.22 to 15.51)	13.09 (16.11 to 11.23)	-1.18_x000D_ (-1.72 to -0.64)	<0.001
Indonesia	0.2 (0.25 to 0.13)	0.12 (0.17 to 0.09)	-1.52_x000D_ (-1.69 to -1.35)	<0.001	0.18 (0.23 to 0.11)	0.11 (0.14 to 0.08)	-1.58_x000D_ (-1.77 to -1.4)	<0.001	10.16 (13.13 to 6.45)	6.14 (8.24 to 4.6)	-1.61_x000D_ (-1.66 to -1.57)	<0.001
Iran (Islamic Republic of)	0.38 (0.44 to 0.29)	0.26 (0.3 to 0.23)	-1.25_x000D_ (-1.59 to -0.91)	<0.001	0.33 (0.39 to 0.26)	0.21 (0.24 to 0.19)	-1.52_x000D_ (-1.89 to -1.15)	<0.001	18.98 (22.17 to 14.78)	12.26 (13.9 to 10.7)	-1.45_x000D_ (-1.68 to -1.22)	<0.001
Iraq	0.08 (0.12 to 0.06)	0.06 (0.1 to 0.04)	-1.22_x000D_ (-2.03 to -0.4)	0.003	0.07 (0.1 to 0.05)	0.05 (0.08 to 0.03)	-1.27_x000D_ (-2.43 to -0.08)	0.036	4.08 (5.92 to 2.75)	2.77 (4.32 to 1.82)	-1.34_x000D_ (-1.69 to -0.99)	<0.001
Ireland	0.31 (0.37 to 0.25)	0.28 (0.35 to 0.22)	-0.38_x000D_ (-1.34 to 0.58)	0.436	0.24 (0.29 to 0.2)	0.16 (0.21 to 0.13)	-1.34_x000D_ (-2.49 to -0.18)	0.023	13.55 (16.46 to 11.09)	9.17 (11.6 to 7.23)	-1.29_x000D_ (-2.26 to -0.31)	0.01
Israel	0.08 (0.09 to 0.06)	0.07 (0.08 to 0.05)	-0.06_x000D_ (-0.89 to 0.78)	0.885	0.06 (0.08 to 0.05)	0.04 (0.06 to 0.04)	-0.8_x000D_ (-1.61 to 0.02)	0.057	3.6 (4.33 to 2.95)	2.54 (3.14 to 2)	-1.08_x000D_ (-1.99 to -0.17)	0.02
Italy	0.19 (0.21 to 0.18)	0.09 (0.1 to 0.09)	-2.24_x000D_ (-2.39 to -2.08)	<0.001	0.15 (0.16 to 0.14)	0.06 (0.07 to 0.06)	-2.89_x000D_ (-3.05 to -2.72)	<0.001	8.64 (9.25 to 8.06)	3.45 (3.73 to 3.2)	-2.87_x000D_ (-3.19 to -2.55)	<0.001
Jamaica	0.09 (0.11 to 0.08)	0.14 (0.2 to 0.1)	2.12_x000D_ (0.22 to 4.05)	0.028	0.08 (0.1 to 0.06)	0.12 (0.17 to 0.08)	1.91_x000D_ (0.17 to 3.69)	0.032	4.49 (5.4 to 3.66)	6.78 (9.47 to 4.59)	1.89_x000D_ (0.08 to 3.73)	0.041
Japan	0.15 (0.15 to 0.14)	0.14 (0.16 to 0.13)	-0.19_x000D_ (-0.57 to 0.19)	0.325	0.08 (0.09 to 0.08)	0.06 (0.06 to 0.05)	-1.07_x000D_ (-1.31 to -0.83)	<0.001	4.71 (4.85 to 4.57)	3.14 (3.26 to 3.03)	-1.27_x000D_ (-1.54 to -0.99)	<0.001
Jordan	0.07 (0.09 to 0.05)	0.05 (0.08 to 0.03)	-0.68_x000D_ (-0.95 to -0.4)	<0.001	0.06 (0.08 to 0.04)	0.04 (0.06 to 0.03)	-1.16_x000D_ (-1.47 to -0.86)	<0.001	3.25 (4.5 to 2.22)	2.39 (3.58 to 1.57)	-0.97_x000D_ (-1.48 to -0.45)	<0.001
Kazakhstan	1.1 (1.2 to 0.99)	0.25 (0.28 to 0.22)	-4.92_x000D_ (-5.57 to -4.26)	<0.001	0.99 (1.09 to 0.9)	0.22 (0.24 to 0.2)	-5.08_x000D_ (-6.53 to -3.6)	<0.001	56.75 (62.22 to 51.33)	12.45 (13.74 to 11.09)	-5.12_x000D_ (-6.5 to -3.71)	<0.001
Kenya	0.48 (0.7 to 0.34)	0.54 (0.86 to 0.38)	0.36_x000D_ (0.18 to 0.54)	<0.001	0.43 (0.62 to 0.31)	0.48 (0.76 to 0.34)	0.35_x000D_ (0.19 to 0.52)	<0.001	24.38 (35.43 to 17.29)	27.07 (43 to 18.89)	0.33_x000D_ (0.19 to 0.47)	<0.001
Kiribati	0.74 (1.16 to 0.44)	0.8 (1.29 to 0.43)	0.27_x000D_ (0.14 to 0.4)	<0.001	0.66 (1.03 to 0.39)	0.71 (1.17 to 0.39)	0.25_x000D_ (0.12 to 0.37)	<0.001	37.12 (57.86 to 21.6)	39.49 (65.25 to 21.53)	0.22_x000D_ (0.14 to 0.3)	<0.001
Kuwait	0.06 (0.07 to 0.05)	0.06 (0.07 to 0.04)	-0.33_x000D_ (-2.39 to 1.76)	0.753	0.05 (0.06 to 0.04)	0.04 (0.05 to 0.03)	-0.83_x000D_ (-2.69 to 1.07)	0.388	2.84 (3.39 to 2.33)	2.36 (3.13 to 1.78)	-0.81_x000D_ (-2.85 to 1.28)	0.445
Kyrgyzstan	0.66 (0.83 to 0.52)	0.16 (0.21 to 0.12)	-4.49_x000D_ (-5.2 to -3.76)	<0.001	0.6 (0.75 to 0.47)	0.14 (0.18 to 0.11)	-4.58_x000D_ (-5.28 to -3.86)	<0.001	34.05 (42.47 to 26.86)	8.05 (10.24 to 5.99)	-4.61_x000D_ (-5.25 to -3.96)	<0.001
Lao People's Democratic Republic	0.4 (0.61 to 0.23)	0.23 (0.34 to 0.14)	-1.76_x000D_ (-1.98 to -1.54)	<0.001	0.36 (0.55 to 0.2)	0.2 (0.3 to 0.12)	-1.91_x000D_ (-2.09 to -1.74)	<0.001	20.65 (31.56 to 11.6)	11.47 (17.6 to 7.15)	-1.89_x000D_ (-2.04 to -1.74)	<0.001
Latvia	0.16 (0.19 to 0.12)	0.08 (0.11 to 0.06)	-2.29_x000D_ (-4.14 to -0.4)	0.018	0.14 (0.17 to 0.11)	0.07 (0.09 to 0.05)	-2.46_x000D_ (-4.26 to -0.62)	0.009	7.66 (9.49 to 6.03)	3.89 (5.14 to 2.96)	-2.46_x000D_ (-4.45 to -0.43)	0.018
Lebanon	0.07 (0.09 to 0.04)	0.04 (0.06 to 0.03)	-1.64_x000D_ (-1.97 to -1.3)	<0.001	0.06 (0.08 to 0.04)	0.03 (0.04 to 0.02)	-2.07_x000D_ (-2.5 to -1.63)	<0.001	3.15 (4.52 to 2.11)	1.77 (2.53 to 1.18)	-1.84_x000D_ (-2.11 to -1.56)	<0.001
Lesotho	0.38 (0.59 to 0.24)	0.74 (1.12 to 0.44)	2.24_x000D_ (1.82 to 2.67)	<0.001	0.34 (0.52 to 0.22)	0.66 (1 to 0.39)	2.25_x000D_ (1.81 to 2.7)	<0.001	19.06 (29.1 to 12.16)	36.95 (55.7 to 21.64)	2.22_x000D_ (1.88 to 2.57)	<0.001
Liberia	0.14 (0.2 to 0.09)	0.28 (0.45 to 0.16)	2.39_x000D_ (2.02 to 2.77)	<0.001	0.12 (0.19 to 0.08)	0.25 (0.4 to 0.14)	2.35_x000D_ (1.89 to 2.81)	<0.001	7.09 (10.51 to 4.48)	14.22 (23.08 to 8.06)	2.31_x000D_ (1.96 to 2.67)	<0.001
Libya	0.08 (0.13 to 0.05)	0.09 (0.14 to 0.06)	0.63_x000D_ (-0.78 to 2.06)	0.386	0.07 (0.11 to 0.04)	0.08 (0.12 to 0.05)	0.44_x000D_ (0.44 to 0.44)	<0.001	4 (6.15 to 2.51)	4.34 (6.61 to 2.66)	0.31_x000D_ (-0.27 to 0.89)	0.293
Lithuania	0.17 (0.22 to 0.14)	0.1 (0.13 to 0.08)	-1.7_x000D_ (-3.01 to -0.38)	0.012	0.15 (0.19 to 0.12)	0.08 (0.11 to 0.06)	-2_x000D_ (-3.57 to -0.4)	0.014	8.22 (10.38 to 6.52)	4.52 (5.98 to 3.35)	-1.98_x000D_ (-3.22 to -0.73)	0.002
Luxembourg	0.28 (0.31 to 0.25)	0.12 (0.14 to 0.1)	-2.92_x000D_ (-4.03 to -1.79)	<0.001	0.22 (0.25 to 0.2)	0.07 (0.09 to 0.06)	-3.74_x000D_ (-4.9 to -2.58)	<0.001	12.53 (14.11 to 11.08)	4.15 (4.78 to 3.61)	-3.63_x000D_ (-4.63 to -2.63)	<0.001
Madagascar	0.94 (1.4 to 0.58)	0.66 (1.02 to 0.4)	-1.1_x000D_ (-1.37 to -0.83)	<0.001	0.85 (1.27 to 0.52)	0.6 (0.94 to 0.35)	-1.12_x000D_ (-1.25 to -0.98)	<0.001	48.45 (72.35 to 29.58)	34.1 (53.37 to 20.14)	-1.12_x000D_ (-1.35 to -0.89)	<0.001
Malawi	1.45 (2.04 to 0.99)	1.57 (2.48 to 1.02)	0.32_x000D_ (-0.03 to 0.66)	0.07	1.31 (1.84 to 0.89)	1.4 (2.22 to 0.91)	0.27_x000D_ (-0.04 to 0.58)	0.084	74.24 (104.76 to 50.36)	79.05 (125.72 to 50.95)	0.26_x000D_ (-0.07 to 0.6)	0.119
Malaysia	0.11 (0.15 to 0.08)	0.11 (0.16 to 0.08)	-0.04_x000D_ (-1.19 to 1.11)	0.942	0.09 (0.13 to 0.07)	0.09 (0.13 to 0.06)	-0.1_x000D_ (-1.62 to 1.44)	0.894	5.3 (7.3 to 3.77)	5.11 (7.4 to 3.46)	-0.16_x000D_ (-1.03 to 0.73)	0.729
Maldives	0.27 (0.39 to 0.14)	0.09 (0.13 to 0.06)	-3.47_x000D_ (-3.96 to -2.98)	<0.001	0.24 (0.35 to 0.12)	0.07 (0.1 to 0.05)	-3.7_x000D_ (-4.32 to -3.08)	<0.001	13.42 (19.88 to 7.02)	3.92 (5.82 to 2.58)	-3.94_x000D_ (-4.5 to -3.37)	<0.001
Mali	0.12 (0.16 to 0.08)	0.11 (0.17 to 0.07)	0.05_x000D_ (-0.07 to 0.16)	0.4	0.1 (0.15 to 0.07)	0.1 (0.15 to 0.06)	0_x000D_ (0 to 0)	1	5.87 (8.33 to 4.08)	5.66 (8.62 to 3.59)	-0.09_x000D_ (-0.34 to 0.17)	0.496
Malta	0.11 (0.13 to 0.09)	0.11 (0.14 to 0.08)	-0.02_x000D_ (-1.54 to 1.52)	0.978	0.09 (0.11 to 0.07)	0.07 (0.09 to 0.05)	-0.73_x000D_ (-2.32 to 0.88)	0.372	4.92 (6.14 to 3.92)	3.97 (5.06 to 3.08)	-0.72_x000D_ (-2.15 to 0.74)	0.333
Marshall Islands	0.24 (0.39 to 0.14)	0.32 (0.52 to 0.18)	1.08_x000D_ (0.83 to 1.32)	<0.001	0.22 (0.35 to 0.13)	0.28 (0.45 to 0.16)	0.85_x000D_ (0.61 to 1.1)	<0.001	12.45 (20.06 to 7.2)	15.48 (24.98 to 8.9)	0.78_x000D_ (0.58 to 0.99)	<0.001
Mauritania	0.14 (0.21 to 0.09)	0.19 (0.31 to 0.11)	0.92_x000D_ (0.6 to 1.24)	<0.001	0.13 (0.19 to 0.08)	0.17 (0.28 to 0.1)	0.88_x000D_ (0.59 to 1.17)	<0.001	7.3 (10.75 to 4.66)	9.89 (15.71 to 5.78)	0.96_x000D_ (0.52 to 1.4)	<0.001
Mauritius	0.28 (0.31 to 0.25)	0.34 (0.38 to 0.3)	1_x000D_ (-0.96 to 3)	0.319	0.24 (0.26 to 0.21)	0.27 (0.3 to 0.24)	0.78_x000D_ (-1.28 to 2.88)	0.463	13.47 (14.83 to 12.2)	15.48 (17.19 to 13.58)	0.78_x000D_ (-1.26 to 2.86)	0.457
Mexico	0.19 (0.19 to 0.18)	0.15 (0.16 to 0.13)	-0.49_x000D_ (-1.94 to 0.98)	0.508	0.17 (0.17 to 0.16)	0.12 (0.14 to 0.11)	-0.86_x000D_ (-1.29 to -0.44)	<0.001	9.48 (9.75 to 9.22)	7.11 (7.87 to 6.43)	-0.63_x000D_ (-1.37 to 0.11)	0.094
Micronesia (Federated States of)	0.37 (0.58 to 0.22)	0.34 (0.55 to 0.19)	-0.3_x000D_ (-0.33 to -0.27)	<0.001	0.33 (0.51 to 0.2)	0.3 (0.49 to 0.17)	-0.38_x000D_ (-0.42 to -0.34)	<0.001	18.28 (28.3 to 10.95)	16.49 (27.1 to 9.41)	-0.34_x000D_ (-0.36 to -0.31)	<0.001
Monaco	0.31 (0.46 to 0.21)	0.48 (0.75 to 0.27)	1.38_x000D_ (1.21 to 1.56)	<0.001	0.23 (0.33 to 0.15)	0.29 (0.47 to 0.17)	0.76_x000D_ (0.39 to 1.14)	<0.001	12.79 (18.55 to 8.56)	16.51 (26.4 to 9.42)	0.83_x000D_ (0.67 to 0.98)	<0.001
Mongolia	1.47 (2.07 to 1.01)	0.8 (1.08 to 0.57)	-1.84_x000D_ (-2.8 to -0.87)	<0.001	1.34 (1.88 to 0.92)	0.71 (0.96 to 0.51)	-1.91_x000D_ (-2.9 to -0.91)	<0.001	75.74 (106.94 to 51.91)	40.35 (54.47 to 28.74)	-1.91_x000D_ (-2.86 to -0.95)	<0.001
Montenegro	0.14 (0.17 to 0.11)	0.1 (0.12 to 0.07)	-0.88_x000D_ (-1.7 to -0.05)	0.037	0.12 (0.15 to 0.1)	0.08 (0.1 to 0.06)	-1.29_x000D_ (-2.84 to 0.28)	0.106	6.77 (8.38 to 5.47)	4.56 (5.75 to 3.54)	-1.19_x000D_ (-2.12 to -0.25)	0.014
Morocco	0.05 (0.07 to 0.03)	0.03 (0.06 to 0.02)	-1.61_x000D_ (-1.61 to -1.61)	<0.001	0.04 (0.06 to 0.03)	0.03 (0.05 to 0.02)	-0.9_x000D_ (-0.9 to -0.9)	<0.001	2.34 (3.35 to 1.59)	1.59 (2.82 to 0.97)	-1.25_x000D_ (-1.42 to -1.08)	<0.001
Mozambique	0.15 (0.22 to 0.1)	0.24 (0.38 to 0.14)	1.51_x000D_ (1.22 to 1.8)	<0.001	0.14 (0.2 to 0.09)	0.21 (0.35 to 0.12)	1.39_x000D_ (1.1 to 1.68)	<0.001	7.73 (11.01 to 5.09)	11.95 (19.6 to 6.9)	1.44_x000D_ (1.23 to 1.65)	<0.001
Myanmar	0.44 (0.65 to 0.25)	0.21 (0.31 to 0.13)	-2.44_x000D_ (-2.59 to -2.28)	<0.001	0.4 (0.59 to 0.22)	0.18 (0.27 to 0.11)	-2.6_x000D_ (-2.85 to -2.35)	<0.001	22.89 (34.13 to 12.86)	10.37 (15.62 to 6.61)	-2.55_x000D_ (-2.67 to -2.42)	<0.001
Namibia	0.12 (0.17 to 0.07)	0.12 (0.2 to 0.07)	0.01_x000D_ (-0.66 to 0.69)	0.973	0.1 (0.15 to 0.06)	0.11 (0.18 to 0.06)	0.31_x000D_ (-0.27 to 0.89)	0.297	5.79 (8.6 to 3.65)	6 (10.09 to 3.3)	0.18_x000D_ (-0.15 to 0.52)	0.289
Nauru	0.43 (0.68 to 0.24)	0.43 (0.68 to 0.25)	-0.04_x000D_ (-0.14 to 0.06)	0.451	0.38 (0.61 to 0.22)	0.37 (0.6 to 0.21)	-0.05_x000D_ (-0.23 to 0.13)	0.579	21.13 (33.89 to 12.18)	20.59 (33.35 to 11.95)	-0.08_x000D_ (-0.16 to 0)	0.048
Nepal	0.39 (0.6 to 0.25)	0.29 (0.46 to 0.18)	-0.9_x000D_ (-1.13 to -0.67)	<0.001	0.35 (0.54 to 0.22)	0.26 (0.41 to 0.16)	-0.95_x000D_ (-1.17 to -0.72)	<0.001	20.27 (30.94 to 12.71)	14.77 (23.17 to 8.87)	-0.99_x000D_ (-1.18 to -0.79)	<0.001
Netherlands	0.22 (0.26 to 0.18)	0.19 (0.23 to 0.15)	-0.64_x000D_ (-1.66 to 0.39)	0.221	0.17 (0.2 to 0.14)	0.12 (0.15 to 0.1)	-1.28_x000D_ (-2.28 to -0.28)	0.013	9.52 (11.27 to 7.95)	6.7 (8.19 to 5.42)	-1.17_x000D_ (-1.88 to -0.47)	0.001
New Zealand	0.14 (0.17 to 0.12)	0.14 (0.17 to 0.11)	-0.04_x000D_ (-0.84 to 0.76)	0.916	0.1 (0.12 to 0.08)	0.08 (0.09 to 0.06)	-0.82_x000D_ (-1.49 to -0.14)	0.018	5.49 (6.48 to 4.64)	4.27 (5.05 to 3.57)	-0.82_x000D_ (-1.6 to -0.03)	0.042
Nicaragua	0.08 (0.11 to 0.06)	0.06 (0.09 to 0.04)	-1.1_x000D_ (-2.25 to 0.05)	0.062	0.07 (0.1 to 0.05)	0.05 (0.08 to 0.04)	-1.41_x000D_ (-2.41 to -0.41)	0.006	4.14 (5.64 to 3.05)	2.93 (4.24 to 2.01)	-1.46_x000D_ (-2.02 to -0.9)	<0.001
Niger	0.12 (0.18 to 0.07)	0.16 (0.26 to 0.1)	0.97_x000D_ (0.32 to 1.63)	0.003	0.11 (0.16 to 0.07)	0.15 (0.23 to 0.09)	1.14_x000D_ (0.87 to 1.42)	<0.001	6.07 (8.96 to 3.78)	8.5 (13.23 to 4.99)	1.12_x000D_ (0.85 to 1.4)	<0.001
Nigeria	0.11 (0.16 to 0.08)	0.19 (0.26 to 0.11)	1.69_x000D_ (1.44 to 1.93)	<0.001	0.1 (0.14 to 0.07)	0.17 (0.24 to 0.1)	1.61_x000D_ (1.01 to 2.22)	<0.001	5.63 (7.9 to 3.84)	9.47 (13.46 to 5.64)	1.66_x000D_ (1.48 to 1.83)	<0.001
Niue	0.22 (0.38 to 0.12)	0.24 (0.41 to 0.14)	0.27_x000D_ (-0.09 to 0.63)	0.135	0.19 (0.33 to 0.1)	0.2 (0.34 to 0.12)	0.09_x000D_ (-0.29 to 0.47)	0.648	10.77 (18.46 to 5.83)	11.29 (19.2 to 6.67)	0.16_x000D_ (-0.34 to 0.67)	0.522
North Macedonia	0.08 (0.1 to 0.07)	0.05 (0.06 to 0.04)	-1.29_x000D_ (-1.66 to -0.92)	<0.001	0.07 (0.09 to 0.06)	0.04 (0.05 to 0.03)	-1.46_x000D_ (-1.9 to -1.02)	<0.001	4.06 (4.89 to 3.32)	2.33 (2.99 to 1.75)	-1.91_x000D_ (-2.68 to -1.12)	<0.001
Northern Mariana Islands	0.12 (0.21 to 0.07)	0.22 (0.34 to 0.13)	1.73_x000D_ (-1.14 to 4.69)	0.24	0.1 (0.17 to 0.06)	0.17 (0.27 to 0.11)	1.3_x000D_ (-1.35 to 4.02)	0.341	5.63 (9.36 to 3.16)	9.68 (15.13 to 5.95)	1.48_x000D_ (-0.97 to 3.98)	0.24
Norway	0.1 (0.11 to 0.09)	0.1 (0.12 to 0.09)	0.03_x000D_ (-1.14 to 1.23)	0.954	0.07 (0.08 to 0.07)	0.06 (0.07 to 0.06)	-0.05_x000D_ (-0.94 to 0.85)	0.911	4.15 (4.45 to 3.88)	3.64 (4 to 3.33)	-0.41_x000D_ (-1.43 to 0.63)	0.441
Oman	0.06 (0.09 to 0.04)	0.05 (0.07 to 0.03)	-0.51_x000D_ (-2.18 to 1.19)	0.554	0.05 (0.08 to 0.03)	0.04 (0.06 to 0.02)	-0.7_x000D_ (-2.5 to 1.12)	0.448	3.06 (4.59 to 1.95)	2.17 (3.35 to 1.38)	-1.15_x000D_ (-1.62 to -0.67)	<0.001
Pakistan	0.42 (0.55 to 0.31)	0.46 (0.66 to 0.33)	0.34_x000D_ (0.2 to 0.48)	<0.001	0.38 (0.49 to 0.28)	0.41 (0.6 to 0.29)	0.32_x000D_ (0.17 to 0.47)	<0.001	21.38 (28.2 to 16.03)	23.5 (34.11 to 16.57)	0.32_x000D_ (0.15 to 0.5)	<0.001
Palau	0.32 (0.51 to 0.19)	0.44 (0.68 to 0.26)	0.97_x000D_ (0.43 to 1.52)	<0.001	0.28 (0.44 to 0.17)	0.37 (0.58 to 0.22)	0.82_x000D_ (0.31 to 1.33)	0.002	15.71 (24.98 to 9.57)	20.65 (32.4 to 12.32)	0.82_x000D_ (0.35 to 1.29)	0.001
Palestine	0.08 (0.12 to 0.05)	0.05 (0.07 to 0.03)	-1.72_x000D_ (-2.23 to -1.2)	<0.001	0.07 (0.11 to 0.05)	0.04 (0.06 to 0.03)	-2.14_x000D_ (-2.75 to -1.53)	<0.001	4.13 (6.06 to 2.63)	2.3 (3.2 to 1.63)	-1.83_x000D_ (-2.05 to -1.61)	<0.001
Panama	0.11 (0.12 to 0.1)	0.09 (0.11 to 0.07)	-0.8_x000D_ (-1.49 to -0.1)	0.025	0.1 (0.11 to 0.09)	0.08 (0.09 to 0.06)	-0.61_x000D_ (-1.25 to 0.03)	0.06	5.63 (6.21 to 5.08)	4.34 (5.28 to 3.48)	-0.74_x000D_ (-1.52 to 0.05)	0.065
Papua New Guinea	0.18 (0.3 to 0.09)	0.15 (0.24 to 0.09)	-0.63_x000D_ (-1.01 to -0.26)	0.001	0.16 (0.27 to 0.08)	0.13 (0.22 to 0.08)	-0.68_x000D_ (-0.98 to -0.39)	<0.001	8.91 (15.14 to 4.54)	7.43 (12.23 to 4.48)	-0.61_x000D_ (-0.81 to -0.4)	<0.001
Paraguay	0.16 (0.22 to 0.11)	0.17 (0.25 to 0.11)	0.17_x000D_ (-0.88 to 1.23)	0.747	0.14 (0.19 to 0.1)	0.14 (0.21 to 0.09)	0.02_x000D_ (-0.98 to 1.03)	0.967	7.71 (10.76 to 5.39)	8.15 (11.89 to 5.05)	0.27_x000D_ (-0.54 to 1.08)	0.518
Peru	0.13 (0.17 to 0.09)	0.08 (0.12 to 0.05)	-1.13_x000D_ (-2.4 to 0.16)	0.086	0.11 (0.15 to 0.08)	0.07 (0.1 to 0.04)	-1.42_x000D_ (-3.74 to 0.96)	0.239	6.58 (8.87 to 4.81)	3.78 (5.57 to 2.49)	-1.7_x000D_ (-3.25 to -0.13)	0.033
Philippines	0.22 (0.25 to 0.18)	0.15 (0.18 to 0.13)	-1.29_x000D_ (-1.79 to -0.79)	<0.001	0.2 (0.23 to 0.16)	0.13 (0.16 to 0.11)	-1.44_x000D_ (-1.96 to -0.91)	<0.001	11.24 (12.98 to 9.22)	7.67 (9 to 6.4)	-1.36_x000D_ (-1.88 to -0.84)	<0.001
Poland	0.19 (0.2 to 0.18)	0.13 (0.14 to 0.11)	-1.7_x000D_ (-1.87 to -1.53)	<0.001	0.17 (0.18 to 0.17)	0.11 (0.12 to 0.1)	-1.47_x000D_ (-2.05 to -0.88)	<0.001	9.77 (10.27 to 9.28)	6.22 (6.82 to 5.68)	-1.45_x000D_ (-1.85 to -1.05)	<0.001
Portugal	0.31 (0.38 to 0.25)	0.18 (0.23 to 0.14)	-1.71_x000D_ (-2.38 to -1.04)	<0.001	0.26 (0.33 to 0.21)	0.13 (0.17 to 0.1)	-2.2_x000D_ (-3.45 to -0.94)	0.001	14.85 (18.4 to 11.94)	7.44 (9.48 to 5.79)	-2.18_x000D_ (-3.31 to -1.03)	<0.001
Puerto Rico	0.37 (0.46 to 0.29)	0.19 (0.25 to 0.14)	-2.25_x000D_ (-2.98 to -1.51)	<0.001	0.31 (0.39 to 0.25)	0.15 (0.2 to 0.11)	-2.5_x000D_ (-3.22 to -1.78)	<0.001	17.52 (21.75 to 13.89)	8.36 (10.99 to 6.2)	-2.54_x000D_ (-3.25 to -1.82)	<0.001
Qatar	0.16 (0.23 to 0.11)	0.09 (0.14 to 0.06)	-1.94_x000D_ (-3.28 to -0.59)	0.005	0.14 (0.2 to 0.09)	0.07 (0.11 to 0.04)	-2.28_x000D_ (-3.81 to -0.72)	0.004	7.9 (11.24 to 5.21)	3.98 (6.12 to 2.48)	-2.26_x000D_ (-3.63 to -0.88)	0.001
Republic of Korea	0.2 (0.27 to 0.15)	0.09 (0.13 to 0.06)	-2.5_x000D_ (-3.59 to -1.4)	<0.001	0.16 (0.21 to 0.12)	0.04 (0.05 to 0.03)	-4.45_x000D_ (-5.31 to -3.58)	<0.001	8.82 (11.71 to 6.52)	2.14 (3.04 to 1.5)	-4.49_x000D_ (-4.83 to -4.16)	<0.001
Republic of Moldova	0.1 (0.11 to 0.09)	0.05 (0.05 to 0.04)	-2.49_x000D_ (-3.05 to -1.93)	<0.001	0.09 (0.1 to 0.08)	0.04 (0.04 to 0.03)	-2.7_x000D_ (-3.31 to -2.08)	<0.001	4.89 (5.34 to 4.48)	2.11 (2.38 to 1.87)	-2.68_x000D_ (-3.19 to -2.17)	<0.001
Romania	0.13 (0.16 to 0.11)	0.12 (0.15 to 0.09)	-0.02_x000D_ (-1.17 to 1.14)	0.97	0.12 (0.14 to 0.09)	0.1 (0.13 to 0.08)	-0.34_x000D_ (-1.34 to 0.66)	0.503	6.51 (7.91 to 5.33)	5.56 (7.22 to 4.24)	-0.3_x000D_ (-1.54 to 0.95)	0.634
Russian Federation	0.19 (0.19 to 0.18)	0.18 (0.2 to 0.17)	-0.18_x000D_ (-1.5 to 1.15)	0.785	0.16 (0.17 to 0.15)	0.14 (0.15 to 0.13)	-0.34_x000D_ (-1.57 to 0.9)	0.588	8.93 (9.28 to 8.6)	7.99 (8.57 to 7.41)	-0.44_x000D_ (-1.42 to 0.55)	0.378
Rwanda	1.34 (2.01 to 0.77)	0.56 (0.87 to 0.35)	-2.78_x000D_ (-3 to -2.57)	<0.001	1.21 (1.82 to 0.7)	0.5 (0.79 to 0.31)	-2.83_x000D_ (-3.09 to -2.56)	<0.001	68.73 (103.4 to 39.48)	28.43 (44.69 to 17.53)	-2.81_x000D_ (-3.01 to -2.62)	<0.001
Saint Kitts and Nevis	0.27 (0.31 to 0.24)	0.1 (0.15 to 0.07)	-2.96_x000D_ (-4.28 to -1.62)	<0.001	0.24 (0.27 to 0.21)	0.09 (0.13 to 0.06)	-2.92_x000D_ (-4.52 to -1.28)	0.001	13.51 (15.3 to 11.87)	4.92 (7.08 to 3.26)	-3.02_x000D_ (-4.49 to -1.54)	<0.001
Saint Lucia	0.29 (0.33 to 0.26)	0.26 (0.32 to 0.21)	-0.26_x000D_ (-0.6 to 0.08)	0.127	0.26 (0.29 to 0.23)	0.22 (0.27 to 0.18)	-0.37_x000D_ (-0.73 to -0.01)	0.045	14.33 (16.28 to 12.81)	12.6 (15.36 to 10.18)	-0.33_x000D_ (-0.67 to 0)	0.052
Saint Vincent and the Grenadines	0.15 (0.17 to 0.13)	0.13 (0.16 to 0.11)	-0.12_x000D_ (-0.96 to 0.72)	0.772	0.13 (0.15 to 0.12)	0.12 (0.14 to 0.1)	-0.3_x000D_ (-0.49 to -0.11)	0.003	7.34 (8.37 to 6.46)	6.57 (7.8 to 5.46)	-0.15_x000D_ (-0.73 to 0.44)	0.617
Samoa	0.06 (0.09 to 0.04)	0.06 (0.11 to 0.04)	0.03_x000D_ (-0.86 to 0.92)	0.954	0.05 (0.08 to 0.03)	0.05 (0.09 to 0.03)	-0.07_x000D_ (-0.55 to 0.42)	0.784	2.87 (4.56 to 1.81)	3.06 (4.99 to 1.79)	0.21_x000D_ (0.14 to 0.27)	<0.001
San Marino	0.08 (0.13 to 0.05)	0.05 (0.09 to 0.03)	-1.6_x000D_ (-1.6 to -1.6)	<0.001	0.06 (0.09 to 0.04)	0.03 (0.06 to 0.02)	-2.14_x000D_ (-2.14 to -2.14)	<0.001	3.32 (5.2 to 2.09)	1.88 (3.16 to 0.99)	-2.06_x000D_ (-2.31 to -1.82)	<0.001
Sao Tome and Principe	0.12 (0.2 to 0.07)	0.17 (0.3 to 0.09)	1.05_x000D_ (0.49 to 1.61)	<0.001	0.11 (0.18 to 0.06)	0.15 (0.26 to 0.08)	0.97_x000D_ (0.46 to 1.48)	<0.001	6.07 (10.03 to 3.44)	8.77 (15.09 to 4.8)	1.06_x000D_ (0.59 to 1.53)	<0.001
Saudi Arabia	0.1 (0.17 to 0.06)	0.12 (0.19 to 0.07)	0.58_x000D_ (0.38 to 0.78)	<0.001	0.09 (0.15 to 0.05)	0.09 (0.15 to 0.06)	0.23_x000D_ (-0.43 to 0.89)	0.501	5.07 (8.41 to 3.06)	5.31 (8.55 to 3.21)	0.19_x000D_ (-0.02 to 0.39)	0.08
Senegal	0.14 (0.21 to 0.09)	0.22 (0.34 to 0.14)	1.48_x000D_ (0.9 to 2.07)	<0.001	0.13 (0.19 to 0.08)	0.2 (0.31 to 0.13)	1.34_x000D_ (0.79 to 1.9)	<0.001	7.28 (10.71 to 4.67)	11.33 (17.59 to 7.17)	1.4_x000D_ (0.88 to 1.93)	<0.001
Serbia	0.13 (0.19 to 0.09)	0.07 (0.11 to 0.05)	-2.03_x000D_ (-2.71 to -1.34)	<0.001	0.11 (0.17 to 0.08)	0.06 (0.09 to 0.04)	-2.31_x000D_ (-2.54 to -2.07)	<0.001	6.39 (9.54 to 4.33)	3.21 (4.73 to 2.13)	-2.06_x000D_ (-2.4 to -1.71)	<0.001
Seychelles	0.45 (0.64 to 0.31)	0.34 (0.48 to 0.23)	-0.57_x000D_ (-1.22 to 0.09)	0.09	0.39 (0.55 to 0.27)	0.27 (0.39 to 0.18)	-0.77_x000D_ (-1.41 to -0.13)	0.019	22.12 (30.9 to 15.42)	15.57 (22.2 to 10.47)	-0.69_x000D_ (-1.33 to -0.05)	0.036
Sierra Leone	0.11 (0.17 to 0.07)	0.23 (0.36 to 0.13)	2.34_x000D_ (1.85 to 2.83)	<0.001	0.1 (0.15 to 0.06)	0.2 (0.32 to 0.12)	2.23_x000D_ (1.75 to 2.71)	<0.001	5.72 (8.71 to 3.37)	11.6 (18.29 to 6.67)	2.31_x000D_ (2.01 to 2.61)	<0.001
Singapore	0.11 (0.14 to 0.09)	0.07 (0.09 to 0.05)	-1.31_x000D_ (-2.52 to -0.08)	0.037	0.08 (0.1 to 0.06)	0.03 (0.04 to 0.02)	-3.04_x000D_ (-3.9 to -2.16)	<0.001	4.46 (5.37 to 3.66)	1.7 (2.1 to 1.37)	-2.99_x000D_ (-3.6 to -2.37)	<0.001
Slovakia	0.22 (0.33 to 0.15)	0.14 (0.21 to 0.09)	-1.57_x000D_ (-2.83 to -0.29)	0.016	0.19 (0.27 to 0.13)	0.11 (0.17 to 0.07)	-1.57_x000D_ (-2.77 to -0.35)	0.012	10.54 (15.2 to 7)	6.27 (9.74 to 4.1)	-1.6_x000D_ (-2.41 to -0.79)	<0.001
Slovenia	0.17 (0.21 to 0.13)	0.1 (0.13 to 0.07)	-1.97_x000D_ (-3.2 to -0.73)	0.002	0.14 (0.18 to 0.11)	0.08 (0.1 to 0.06)	-1.72_x000D_ (-2.5 to -0.94)	<0.001	7.99 (9.94 to 6.37)	4.22 (5.56 to 3.19)	-2.33_x000D_ (-3.44 to -1.21)	<0.001
Solomon Islands	0.28 (0.46 to 0.14)	0.3 (0.5 to 0.17)	0.18_x000D_ (-0.19 to 0.54)	0.338	0.25 (0.41 to 0.13)	0.26 (0.43 to 0.15)	0.2_x000D_ (-0.28 to 0.68)	0.421	13.78 (22.8 to 7.11)	14.81 (24.21 to 8.54)	0.22_x000D_ (-0.01 to 0.46)	0.067
Somalia	1.04 (1.61 to 0.62)	0.72 (1.13 to 0.42)	-1.14_x000D_ (-1.39 to -0.89)	<0.001	0.94 (1.45 to 0.56)	0.65 (1.03 to 0.38)	-1.12_x000D_ (-1.31 to -0.92)	<0.001	52.85 (81.76 to 31.63)	36.56 (57.86 to 21.48)	-1.16_x000D_ (-1.34 to -0.98)	<0.001
South Africa	1.62 (1.92 to 1.28)	0.62 (0.75 to 0.52)	-2.95_x000D_ (-4.25 to -1.63)	<0.001	1.43 (1.69 to 1.14)	0.54 (0.65 to 0.46)	-3_x000D_ (-4.29 to -1.7)	<0.001	79.78 (94.67 to 63.44)	29.93 (36.08 to 25.34)	-3.01_x000D_ (-4.3 to -1.7)	<0.001
South Sudan	0.8 (1.26 to 0.48)	0.76 (1.18 to 0.44)	-0.1_x000D_ (-0.48 to 0.27)	0.585	0.72 (1.15 to 0.43)	0.68 (1.07 to 0.39)	-0.13_x000D_ (-0.49 to 0.22)	0.465	40.66 (64.82 to 23.89)	38.41 (60.91 to 22.23)	-0.1_x000D_ (-0.48 to 0.29)	0.617
Spain	0.28 (0.34 to 0.22)	0.18 (0.23 to 0.14)	-1.44_x000D_ (-2.27 to -0.61)	0.001	0.21 (0.26 to 0.17)	0.11 (0.14 to 0.08)	-2.12_x000D_ (-2.72 to -1.52)	<0.001	12.12 (14.67 to 9.85)	6.08 (7.78 to 4.67)	-2.39_x000D_ (-3.52 to -1.25)	<0.001
Sri Lanka	0.53 (0.74 to 0.36)	0.31 (0.45 to 0.19)	-1.65_x000D_ (-2.95 to -0.34)	0.014	0.46 (0.64 to 0.31)	0.23 (0.35 to 0.14)	-2.14_x000D_ (-3.48 to -0.79)	0.002	26.74 (37.14 to 18.05)	13.42 (19.8 to 8.1)	-2.14_x000D_ (-3.46 to -0.81)	0.002
Sudan	0.39 (0.63 to 0.18)	0.31 (0.53 to 0.14)	-0.73_x000D_ (-0.84 to -0.62)	<0.001	0.35 (0.56 to 0.16)	0.27 (0.46 to 0.13)	-0.81_x000D_ (-0.95 to -0.68)	<0.001	19.74 (31.71 to 9.11)	15.49 (26.35 to 7.14)	-0.8_x000D_ (-0.98 to -0.63)	<0.001
Suriname	0.11 (0.15 to 0.08)	0.1 (0.15 to 0.07)	-0.34_x000D_ (-0.88 to 0.21)	0.224	0.1 (0.14 to 0.07)	0.09 (0.13 to 0.06)	-0.19_x000D_ (-1.97 to 1.63)	0.839	5.66 (7.63 to 3.81)	5.08 (7.3 to 3.34)	-0.25_x000D_ (-1.7 to 1.22)	0.737
Sweden	0.11 (0.13 to 0.1)	0.1 (0.12 to 0.08)	-0.4_x000D_ (-1.31 to 0.52)	0.394	0.08 (0.09 to 0.07)	0.06 (0.08 to 0.05)	-0.99_x000D_ (-1.98 to 0.01)	0.053	4.54 (5.3 to 3.88)	3.56 (4.35 to 2.88)	-0.69_x000D_ (-1.29 to -0.09)	0.023
Switzerland	0.22 (0.27 to 0.18)	0.15 (0.19 to 0.11)	-1.33_x000D_ (-2.24 to -0.41)	0.005	0.16 (0.2 to 0.13)	0.09 (0.11 to 0.07)	-1.83_x000D_ (-3.45 to -0.19)	0.029	9.15 (11.25 to 7.43)	5.02 (6.4 to 3.9)	-2.01_x000D_ (-3.07 to -0.95)	<0.001
Syrian Arab Republic	0.08 (0.11 to 0.06)	0.05 (0.08 to 0.04)	-1.73_x000D_ (-2.03 to -1.42)	<0.001	0.07 (0.1 to 0.05)	0.04 (0.06 to 0.03)	-1.78_x000D_ (-2.42 to -1.13)	<0.001	4.15 (5.6 to 2.73)	2.5 (3.57 to 1.77)	-1.71_x000D_ (-2.24 to -1.18)	<0.001
Taiwan (Province of China)	0.61 (0.69 to 0.54)	0.67 (0.77 to 0.57)	0.03_x000D_ (-1.21 to 1.29)	0.958	0.48 (0.54 to 0.42)	0.41 (0.47 to 0.36)	-0.76_x000D_ (-1.96 to 0.46)	0.223	26.89 (30.13 to 23.69)	22.87 (26.17 to 19.91)	-0.79_x000D_ (-1.96 to 0.4)	0.194
Tajikistan	0.85 (1.1 to 0.63)	0.4 (0.6 to 0.27)	-2.42_x000D_ (-2.93 to -1.91)	<0.001	0.77 (1 to 0.57)	0.36 (0.54 to 0.24)	-2.42_x000D_ (-2.93 to -1.9)	<0.001	43.86 (56.53 to 32.55)	20.81 (30.84 to 13.96)	-2.34_x000D_ (-2.73 to -1.95)	<0.001
Thailand	0.28 (0.42 to 0.18)	0.65 (0.95 to 0.42)	2.77_x000D_ (2.13 to 3.41)	<0.001	0.24 (0.37 to 0.16)	0.49 (0.72 to 0.32)	2.31_x000D_ (1.59 to 3.03)	<0.001	13.72 (20.86 to 9.07)	27.63 (40.8 to 17.87)	2.3_x000D_ (1.65 to 2.95)	<0.001
Timor-Leste	0.21 (0.33 to 0.12)	0.16 (0.24 to 0.1)	-0.94_x000D_ (-1.78 to -0.08)	0.031	0.19 (0.3 to 0.11)	0.14 (0.21 to 0.09)	-1.09_x000D_ (-1.95 to -0.22)	0.014	10.87 (17.19 to 6.15)	8.14 (12.39 to 5.12)	-1.06_x000D_ (-1.78 to -0.33)	0.005
Togo	0.14 (0.21 to 0.09)	0.26 (0.4 to 0.15)	2_x000D_ (1.8 to 2.21)	<0.001	0.13 (0.19 to 0.08)	0.23 (0.37 to 0.13)	1.93_x000D_ (1.57 to 2.3)	<0.001	7.38 (10.84 to 4.76)	13.19 (20.87 to 7.67)	1.9_x000D_ (1.65 to 2.14)	<0.001
Tokelau	0.18 (0.31 to 0.1)	0.21 (0.34 to 0.13)	0.59_x000D_ (0.22 to 0.97)	0.002	0.16 (0.27 to 0.09)	0.18 (0.28 to 0.11)	0.39_x000D_ (0.03 to 0.76)	0.034	8.98 (14.92 to 4.89)	10.23 (15.92 to 6.23)	0.46_x000D_ (0.19 to 0.73)	0.001
Tonga	0.13 (0.2 to 0.09)	0.16 (0.27 to 0.09)	0.68_x000D_ (0.2 to 1.15)	0.005	0.12 (0.17 to 0.07)	0.14 (0.23 to 0.08)	0.51_x000D_ (0.3 to 0.72)	<0.001	6.43 (9.77 to 4.18)	7.6 (12.55 to 4.31)	0.55_x000D_ (0.39 to 0.72)	<0.001
Trinidad and Tobago	0.11 (0.12 to 0.1)	0.14 (0.18 to 0.1)	0.91_x000D_ (-0.95 to 2.81)	0.339	0.1 (0.11 to 0.09)	0.12 (0.15 to 0.09)	1.21_x000D_ (-0.12 to 2.55)	0.075	5.49 (6.08 to 4.93)	6.58 (8.52 to 4.98)	0.75_x000D_ (-0.65 to 2.17)	0.294
Tunisia	0.03 (0.05 to 0.02)	0.03 (0.05 to 0.02)	0_x000D_ (0 to 0)	<0.001	0.03 (0.04 to 0.02)	0.03 (0.04 to 0.02)	0_x000D_ (0 to 0)	1	1.55 (2.21 to 1.06)	1.45 (2.16 to 0.92)	-0.21_x000D_ (-0.37 to -0.04)	0.013
Turkey	0.3 (0.43 to 0.19)	0.13 (0.19 to 0.09)	-2.56_x000D_ (-2.96 to -2.16)	<0.001	0.27 (0.38 to 0.16)	0.11 (0.15 to 0.07)	-2.83_x000D_ (-3.54 to -2.11)	<0.001	15.06 (21.64 to 9.17)	5.99 (8.44 to 4.09)	-2.87_x000D_ (-3.37 to -2.37)	<0.001
Turkmenistan	1.79 (1.97 to 1.61)	0.64 (0.84 to 0.49)	-3.2_x000D_ (-3.95 to -2.45)	<0.001	1.61 (1.77 to 1.45)	0.58 (0.75 to 0.44)	-3.43_x000D_ (-4.6 to -2.24)	<0.001	91.75 (100.85 to 82.37)	32.86 (42.81 to 25.36)	-3.23_x000D_ (-4.02 to -2.44)	<0.001
Tuvalu	0.25 (0.4 to 0.15)	0.26 (0.41 to 0.15)	0.17_x000D_ (0.08 to 0.26)	<0.001	0.23 (0.35 to 0.13)	0.22 (0.35 to 0.13)	-0.12_x000D_ (-0.12 to -0.12)	<0.001	12.78 (19.95 to 7.52)	12.43 (19.67 to 7.23)	-0.09_x000D_ (-0.14 to -0.03)	0.005
Uganda	0.63 (0.95 to 0.4)	0.79 (1.19 to 0.48)	0.7_x000D_ (0.44 to 0.97)	<0.001	0.57 (0.86 to 0.36)	0.71 (1.07 to 0.43)	0.65_x000D_ (0.37 to 0.93)	<0.001	31.87 (48.27 to 20.31)	40.03 (60.6 to 24.48)	0.71_x000D_ (0.45 to 0.98)	<0.001
Ukraine	0.18 (0.22 to 0.15)	0.17 (0.24 to 0.12)	-0.12_x000D_ (-0.86 to 0.62)	0.75	0.15 (0.17 to 0.12)	0.13 (0.18 to 0.09)	-0.46_x000D_ (-1.11 to 0.19)	0.164	8.19 (9.79 to 6.8)	7.06 (9.91 to 4.77)	-0.46_x000D_ (-0.98 to 0.06)	0.086
United Arab Emirates	0.1 (0.16 to 0.06)	0.09 (0.13 to 0.06)	-0.46_x000D_ (-0.7 to -0.22)	0.001	0.09 (0.14 to 0.06)	0.08 (0.11 to 0.05)	-0.51_x000D_ (-0.76 to -0.26)	<0.001	5.18 (7.93 to 3.19)	4.64 (6.72 to 2.9)	-0.39_x000D_ (-0.63 to -0.16)	0.002
United Kingdom	0.3 (0.31 to 0.29)	0.37 (0.39 to 0.36)	0.7_x000D_ (-0.24 to 1.64)	0.145	0.24 (0.24 to 0.23)	0.26 (0.27 to 0.25)	0.29_x000D_ (-0.48 to 1.05)	0.463	13.33 (13.68 to 13.02)	14.63 (15.18 to 14.09)	0.29_x000D_ (-0.63 to 1.22)	0.536
United Republic of Tanzania	0.91 (1.4 to 0.57)	0.61 (0.93 to 0.38)	-1.28_x000D_ (-1.45 to -1.11)	<0.001	0.82 (1.27 to 0.51)	0.54 (0.83 to 0.34)	-1.32_x000D_ (-1.46 to -1.19)	<0.001	46.46 (71.74 to 28.71)	30.82 (47.24 to 19.19)	-1.3_x000D_ (-1.39 to -1.22)	<0.001
United States of America	0.21 (0.21 to 0.2)	0.26 (0.27 to 0.25)	1.04_x000D_ (0.55 to 1.53)	<0.001	0.15 (0.15 to 0.14)	0.17 (0.17 to 0.16)	0.43_x000D_ (-0.68 to 1.55)	0.452	8.25 (8.46 to 8.06)	9.41 (9.8 to 9.02)	0.52_x000D_ (-0.41 to 1.46)	0.27
United States Virgin Islands	0.21 (0.29 to 0.14)	0.27 (0.42 to 0.16)	0.92_x000D_ (0.7 to 1.15)	<0.001	0.18 (0.26 to 0.13)	0.23 (0.36 to 0.14)	0.99_x000D_ (0.77 to 1.21)	<0.001	10.18 (14.43 to 7.07)	13.01 (20.48 to 7.9)	1.07_x000D_ (0.85 to 1.29)	<0.001
Uruguay	0.32 (0.39 to 0.26)	0.26 (0.32 to 0.21)	-0.56_x000D_ (-1.46 to 0.35)	0.224	0.27 (0.33 to 0.22)	0.21 (0.26 to 0.17)	-0.88_x000D_ (-2.15 to 0.41)	0.182	15.26 (18.63 to 12.46)	11.76 (14.73 to 9.43)	-0.71_x000D_ (-1.65 to 0.24)	0.143
Uzbekistan	0.88 (1.04 to 0.72)	0.38 (0.5 to 0.29)	-2.45_x000D_ (-3.71 to -1.18)	<0.001	0.79 (0.94 to 0.65)	0.34 (0.44 to 0.26)	-2.41_x000D_ (-3.81 to -0.99)	0.001	45.13 (53.49 to 37.27)	19.4 (25.09 to 14.97)	-2.47_x000D_ (-3.67 to -1.25)	<0.001
Vanuatu	0.24 (0.4 to 0.13)	0.26 (0.42 to 0.15)	0.16_x000D_ (-0.07 to 0.4)	0.172	0.22 (0.35 to 0.12)	0.23 (0.38 to 0.13)	0.09_x000D_ (-0.14 to 0.32)	0.427	12.14 (19.84 to 6.65)	12.85 (21.02 to 7.24)	0.18_x000D_ (0 to 0.36)	0.052
Venezuela (Bolivarian Republic of)	0.15 (0.16 to 0.13)	0.15 (0.19 to 0.11)	0.2_x000D_ (0.03 to 0.37)	0.022	0.13 (0.14 to 0.12)	0.13 (0.17 to 0.09)	0.11_x000D_ (-0.08 to 0.3)	0.26	7.41 (8.18 to 6.69)	7.24 (9.67 to 5.26)	0.2_x000D_ (0.03 to 0.36)	0.02
Viet Nam	0.09 (0.14 to 0.05)	0.09 (0.15 to 0.05)	-0.09_x000D_ (-0.54 to 0.36)	0.696	0.08 (0.12 to 0.05)	0.07 (0.12 to 0.04)	-0.49_x000D_ (-1.05 to 0.08)	0.091	4.38 (6.74 to 2.67)	3.98 (6.58 to 2.32)	-0.32_x000D_ (-0.37 to -0.26)	<0.001
Yemen	0.29 (0.48 to 0.12)	0.21 (0.34 to 0.08)	-0.98_x000D_ (-1.35 to -0.61)	<0.001	0.26 (0.43 to 0.1)	0.18 (0.3 to 0.07)	-1.11_x000D_ (-1.72 to -0.5)	<0.001	14.28 (23.89 to 5.66)	10.36 (16.82 to 3.87)	-1.1_x000D_ (-1.76 to -0.44)	0.001
Zambia	1.21 (1.72 to 0.76)	0.94 (1.93 to 0.49)	-0.79_x000D_ (-0.96 to -0.63)	<0.001	1.09 (1.57 to 0.68)	0.84 (1.75 to 0.44)	-0.81_x000D_ (-1.01 to -0.61)	<0.001	61.92 (88.9 to 38.65)	47.3 (99.75 to 24.74)	-0.85_x000D_ (-1.01 to -0.68)	<0.001
Zimbabwe	0.51 (0.71 to 0.35)	1.07 (1.63 to 0.67)	2.47_x000D_ (1.85 to 3.09)	<0.001	0.45 (0.63 to 0.31)	0.96 (1.47 to 0.6)	2.5_x000D_ (1.85 to 3.16)	<0.001	25.41 (35.47 to 17.64)	53.92 (82.52 to 33.93)	2.5_x000D_ (1.82 to 3.19)	<0.001
DALYs: Disability-adjusted life years. AAPC: Average annual percent change from 1990 to 2021.
