# Supplementary material for: Global, regional, and national burdens of five main digestive system cancers in adolescents and young adults from 1990 to 2021 based on the Global Burden of Disease Study 2021: A cross-sectional study
Source: PLoS One. 2025 Sep 10;20(9):e0329377. doi: 10.1371/journal.pone.0329377 (PMC12422433; doi:10.1371/journal.pone.0329377)
Supplement: S5 Table — (XLSX) [file pone.0329377.s011.xlsx]

## Sheet: Sheet1
Supplementary table 5: Age-standardized rates of incidence, mortality and DALYs for AYAs with esophageal cancer in 1990 and 2021 for both sexes in 21 GBD regions.
location	Incidence(95% certainty interval)				Deaths (95% certainty interval)				DALYs (95% certainty interval)
	Age-standardised rates per 100,000 (1990)	Age-standardised rates per 100,000 (2021)	AAPC (1990-2021)	P.Value	Age-standardised rates per 100,000 (1990)	Age-standardised rates per 100,000 (2021)	AAPC (1990-2021)	P.Value	Age-standardised rates per 100,000 (1990)	Age-standardised rates per 100,000 (2021)	AAPC (1990-2021)	P.Value
Central Europe, Eastern Europe, and Central Asia
Central Asia	0.85 (0.91 to 0.79)	0.33 (0.39 to 0.28)	-2.95_x000D_ (-3.5 to -2.4)	<0.001	0.77 (0.82 to 0.71)	0.3 (0.35 to 0.25)	-2.94_x000D_ (-3.53 to -2.35)	<0.001	43.75 (47.05 to 40.56)	16.9 (19.84 to 14.39)	-2.98_x000D_ (-3.52 to -2.44)	<0.001
Central Europe	0.18 (0.19 to 0.17)	0.12 (0.13 to 0.11)	-1.12_x000D_ (-1.75 to -0.48)	0.001	0.16 (0.17 to 0.15)	0.1 (0.11 to 0.09)	-1.55_x000D_ (-2.83 to -0.27)	0.018	8.77 (9.4 to 8.26)	5.54 (6.05 to 5.04)	-1.4_x000D_ (-1.82 to -0.97)	<0.001
Eastern Europe	0.18 (0.19 to 0.17)	0.17 (0.19 to 0.16)	-0.33_x000D_ (-1.03 to 0.36)	0.347	0.15 (0.16 to 0.14)	0.13 (0.15 to 0.12)	-0.42_x000D_ (-1.36 to 0.54)	0.391	8.54 (8.95 to 8.12)	7.44 (8.2 to 6.81)	-0.51_x000D_ (-1.3 to 0.28)	0.207
High-income
Australasia	0.16 (0.19 to 0.14)	0.16 (0.2 to 0.13)	0.22_x000D_ (-0.72 to 1.16)	0.653	0.12 (0.14 to 0.1)	0.11 (0.14 to 0.09)	-0.25_x000D_ (-1.53 to 1.06)	0.71	6.91 (8.06 to 5.89)	6.26 (7.72 to 5.04)	-0.16_x000D_ (-0.93 to 0.6)	0.676
High-income Asia Pacific	0.16 (0.18 to 0.14)	0.12 (0.14 to 0.11)	-1.08_x000D_ (-1.39 to -0.77)	<0.001	0.11 (0.12 to 0.09)	0.05 (0.05 to 0.04)	-2.52_x000D_ (-3.39 to -1.63)	<0.001	5.92 (6.77 to 5.23)	2.76 (3.05 to 2.53)	-2.48_x000D_ (-3 to -1.95)	<0.001
High-income North America	0.2 (0.21 to 0.2)	0.26 (0.27 to 0.25)	0.97_x000D_ (0.07 to 1.88)	0.034	0.14 (0.15 to 0.14)	0.16 (0.17 to 0.16)	0.75_x000D_ (0.2 to 1.31)	0.008	8.04 (8.27 to 7.84)	9.35 (9.79 to 8.94)	0.59_x000D_ (-0.33 to 1.52)	0.212
Western Europe	0.26 (0.28 to 0.24)	0.21 (0.23 to 0.2)	-0.75_x000D_ (-1.29 to -0.2)	0.008	0.2 (0.21 to 0.19)	0.13 (0.14 to 0.12)	-1.41_x000D_ (-2.09 to -0.73)	<0.001	11.2 (11.95 to 10.56)	7.35 (7.84 to 6.91)	-1.41_x000D_ (-1.94 to -0.88)	<0.001
Latin America and Caribbean
Andean Latin America	0.14 (0.17 to 0.11)	0.09 (0.11 to 0.07)	-1.76_x000D_ (-1.95 to -1.56)	<0.001	0.13 (0.15 to 0.1)	0.07 (0.09 to 0.06)	-1.96_x000D_ (-2.15 to -1.77)	<0.001	7.21 (8.77 to 5.91)	4.2 (5.45 to 3.25)	-1.73_x000D_ (-2.65 to -0.81)	<0.001
Caribbean	0.21 (0.25 to 0.19)	0.18 (0.22 to 0.14)	-0.5_x000D_ (-1.17 to 0.16)	0.139	0.19 (0.22 to 0.16)	0.15 (0.19 to 0.12)	-0.78_x000D_ (-1.42 to -0.13)	0.018	10.58 (12.15 to 9.11)	8.55 (10.62 to 6.79)	-0.64_x000D_ (-1.12 to -0.17)	0.008
Central Latin America	0.21 (0.22 to 0.2)	0.14 (0.15 to 0.12)	-1.17_x000D_ (-1.76 to -0.58)	<0.001	0.18 (0.2 to 0.17)	0.12 (0.13 to 0.1)	-1.25_x000D_ (-1.96 to -0.55)	0.001	10.57 (11.23 to 9.99)	6.66 (7.39 to 5.98)	-1.38_x000D_ (-1.84 to -0.91)	<0.001
Southern Latin America	0.3 (0.35 to 0.27)	0.16 (0.19 to 0.14)	-2.03_x000D_ (-2.71 to -1.34)	<0.001	0.26 (0.3 to 0.23)	0.13 (0.15 to 0.11)	-2.09_x000D_ (-2.59 to -1.6)	<0.001	14.82 (16.91 to 13)	7.42 (8.65 to 6.35)	-2.27_x000D_ (-2.78 to -1.77)	<0.001
Tropical Latin America	0.42 (0.45 to 0.39)	0.32 (0.34 to 0.29)	-1.01_x000D_ (-1.28 to -0.74)	<0.001	0.37 (0.39 to 0.34)	0.27 (0.29 to 0.25)	-1.09_x000D_ (-1.38 to -0.81)	<0.001	20.73 (22.16 to 19.37)	15.37 (16.6 to 14.23)	-1.06_x000D_ (-1.32 to -0.8)	<0.001
North Africa and Middle East
North Africa and Middle East	0.21 (0.25 to 0.15)	0.14 (0.17 to 0.11)	-1.18_x000D_ (-1.25 to -1.1)	<0.001	0.18 (0.22 to 0.13)	0.12 (0.15 to 0.09)	-1.38_x000D_ (-1.47 to -1.28)	<0.001	10.38 (12.6 to 7.34)	6.86 (8.34 to 5.3)	-1.3_x000D_ (-1.42 to -1.18)	<0.001
South Asia
South Asia	0.36 (0.44 to 0.31)	0.28 (0.36 to 0.24)	-0.81_x000D_ (-1.21 to -0.4)	<0.001	0.33 (0.39 to 0.28)	0.25 (0.32 to 0.21)	-0.95_x000D_ (-1.43 to -0.46)	<0.001	18.64 (22.62 to 16.11)	14.3 (18.2 to 12.15)	-0.89_x000D_ (-1.4 to -0.37)	0.001
Southeast Asia, East Asia, and Oceania
East Asia	1.43 (1.7 to 1.2)	0.71 (0.88 to 0.58)	-2.29_x000D_ (-2.58 to -2.01)	<0.001	1.23 (1.45 to 1.03)	0.48 (0.59 to 0.38)	-3.06_x000D_ (-3.34 to -2.79)	<0.001	68.4 (80.98 to 57.5)	26.9 (33.24 to 21.52)	-3.04_x000D_ (-3.33 to -2.75)	<0.001
Oceania	0.19 (0.29 to 0.12)	0.17 (0.25 to 0.12)	-0.39_x000D_ (-0.49 to -0.3)	<0.001	0.17 (0.26 to 0.11)	0.15 (0.22 to 0.11)	-0.48_x000D_ (-0.58 to -0.38)	<0.001	9.66 (14.56 to 6.18)	8.61 (12.7 to 5.94)	-0.41_x000D_ (-0.53 to -0.28)	<0.001
Southeast Asia	0.23 (0.28 to 0.17)	0.18 (0.22 to 0.15)	-0.74_x000D_ (-1.03 to -0.45)	<0.001	0.21 (0.25 to 0.15)	0.15 (0.18 to 0.12)	-1.09_x000D_ (-1.47 to -0.7)	<0.001	11.81 (14.53 to 8.74)	8.58 (10.44 to 7.08)	-1.04_x000D_ (-1.21 to -0.86)	<0.001
Sub-Saharan Africa
Central Sub-Saharan Africa	0.54 (0.76 to 0.33)	0.38 (0.54 to 0.25)	-1.09_x000D_ (-1.24 to -0.95)	<0.001	0.49 (0.69 to 0.29)	0.34 (0.49 to 0.22)	-1.12_x000D_ (-1.31 to -0.93)	<0.001	27.52 (38.98 to 16.36)	19.49 (27.66 to 12.58)	-1.12_x000D_ (-1.26 to -0.98)	<0.001
Eastern Sub-Saharan Africa	0.73 (0.89 to 0.54)	0.57 (0.76 to 0.44)	-0.78_x000D_ (-0.89 to -0.66)	<0.001	0.66 (0.8 to 0.49)	0.51 (0.68 to 0.39)	-0.84_x000D_ (-0.98 to -0.7)	<0.001	37.54 (45.36 to 27.62)	28.81 (38.56 to 22.07)	-0.83_x000D_ (-0.95 to -0.72)	<0.001
Southern Sub-Saharan Africa	1.33 (1.57 to 1.08)	0.67 (0.8 to 0.57)	-2.12_x000D_ (-3.18 to -1.06)	<0.001	1.18 (1.38 to 0.96)	0.59 (0.71 to 0.5)	-2.15_x000D_ (-3.17 to -1.12)	<0.001	65.71 (77.29 to 53.52)	33.05 (39.5 to 27.91)	-2.12_x000D_ (-3.18 to -1.05)	<0.001
Western Sub-Saharan Africa	0.12 (0.15 to 0.09)	0.19 (0.24 to 0.13)	1.53_x000D_ (1.33 to 1.74)	<0.001	0.11 (0.13 to 0.08)	0.17 (0.21 to 0.12)	1.41_x000D_ (1.08 to 1.73)	<0.001	6.06 (7.59 to 4.49)	9.7 (12.13 to 6.71)	1.52_x000D_ (1.29 to 1.76)	<0.001
DALYs: Disability-adjusted life years. AAPC: Average annual percent change from 1990 to 2021.
