# Supplementary material for: Global, regional, and national burdens of five main digestive system cancers in adolescents and young adults from 1990 to 2021 based on the Global Burden of Disease Study 2021: A cross-sectional study
Source: PLoS One. 2025 Sep 10;20(9):e0329377. doi: 10.1371/journal.pone.0329377 (PMC12422433; doi:10.1371/journal.pone.0329377)
Supplement: S6 Table — (XLSX) [file pone.0329377.s012.xlsx]

## Sheet: Sheet1
Supplementary table 6: Incidence, deaths and DALYs number of AYAs witht gastric cancer in 1990 and 2021 for both sexes.
location	Incidence (95% uncertainty interval)		Deaths (95% uncertainty interval)		DALYs (95% uncertainty interval)
	number (1990)	number (2021)	number (1990)	number (2021)	number (1990)	number (2021)
Global	53638.74 (58447.38 to 46760.81)	42038.99 (47270.73 to 35999.57)	38152.16 (41714.95 to 33182.79)	24271.92 (26933.45 to 21097.28)	2185988.97 (2385820.55 to 1902869.69)	1387535.91 (1538231.87 to 1203370.15)
Low SDI	1988.88 (2330.12 to 1522.66)	3305.64 (3832.19 to 2626.64)	1720.77 (2012.6 to 1310.86)	2765.41 (3222.43 to 2204.25)	99725.63 (116842.84 to 75988.34)	160678.41 (186707.38 to 128425.59)
Low-middle SDI	5002.26 (5612.3 to 4197.73)	6421.16 (7309 to 5663.83)	4220.57 (4726.68 to 3542.98)	5036.78 (5734.5 to 4429.67)	244672.93 (274101.42 to 205414.51)	289480.71 (329052.15 to 254563.43)
Middle SDI	20623.11 (23331.3 to 17634.25)	16496.58 (19222.38 to 14027.63)	15541.28 (17501.54 to 13324.08)	9292.13 (10628.24 to 8134.28)	892674.98 (1004846.14 to 765009.41)	530579.41 (605491 to 464651.9)
High-middle SDI	16615.22 (18250.15 to 14266.88)	11421.5 (13301.73 to 9090.62)	11932.21 (13150.14 to 10199.16)	5490.55 (6335.27 to 4493.2)	678172.78 (747042.51 to 580285.28)	310712.35 (357771.61 to 254669.08)
High SDI	9379.32 (9765.43 to 8529.42)	4369.77 (4698.63 to 4153.53)	4713.5 (4934.95 to 4250.16)	1668.75 (1803.88 to 1586.93)	269374.08 (281897.35 to 242386.51)	95029.75 (102770.93 to 90384.55)
Central Europe, Eastern Europe, and Central Asia
Central Asia	857.74 (902.8 to 809.94)	545.8 (628.21 to 481.95)	724.75 (763.94 to 684.04)	440.74 (505.89 to 388.15)	41843.01 (44131.07 to 39487.95)	25187.97 (28963.71 to 22155.48)
Central Europe	782.82 (816.39 to 749.06)	268.02 (292.5 to 243.85)	629.53 (657.08 to 602.71)	190.6 (207 to 174.22)	35432.46 (36942.41 to 33931.54)	10687.12 (11594.16 to 9751.41)
Eastern Europe	3640.82 (3748.52 to 3531.73)	1383.44 (1496.63 to 1265.35)	2562.07 (2638.74 to 2483.59)	826.5 (905.12 to 747.03)	144592.01 (148862.98 to 140210.18)	46312.94 (50660.22 to 41876.06)
High-income
Australasia	84.08 (90 to 78.15)	75.98 (83.82 to 67.84)	41.16 (43.98 to 38.33)	30.01 (32.76 to 27.13)	2364.94 (2521.24 to 2206.17)	1708.67 (1863.24 to 1548.64)
High-income Asia Pacific	5641.83 (5984.01 to 4901.01)	1540.41 (1765.93 to 1399.85)	2558.24 (2747.52 to 2140.67)	452.41 (516.74 to 413.4)	146868.62 (157496.41 to 122217.74)	25940.44 (29601.17 to 23773.6)
High-income North America	1076.06 (1099.03 to 1051.43)	1105.75 (1147.46 to 1065.85)	461.82 (470.56 to 452.95)	394.55 (408.8 to 380.28)	26472.57 (26991.27 to 25967.64)	22659.03 (23459.85 to 21843.8)
Western Europe	2124.28 (2199.98 to 2056.55)	992.5 (1037.65 to 948.49)	1197.63 (1237.11 to 1162.61)	424.85 (443.49 to 407.67)	68290.65 (70498.3 to 66379.75)	24006.24 (25028.74 to 23010.32)
Latin America and Caribbean
Andean Latin America	468.82 (535.71 to 398.84)	661.69 (809.46 to 526.98)	386.16 (441.13 to 328.16)	468.81 (573.74 to 374.48)	22694.88 (25904.49 to 19223.34)	27122.57 (33107.51 to 21701.37)
Caribbean	177.29 (203.16 to 151.01)	193.83 (237.94 to 153.3)	141.03 (162.33 to 118.44)	152.63 (188.07 to 118.37)	8204.79 (9441.17 to 6882.77)	8812.26 (10833.59 to 6849.36)
Central Latin America	1229.94 (1280.64 to 1184.33)	1788.6 (1992.08 to 1594.33)	981.78 (1020.06 to 945.91)	1276.32 (1427.41 to 1134.73)	57490.02 (59682.22 to 55347.22)	73653.28 (82397.99 to 65554.54)
Southern Latin America	295.5 (313.69 to 277.45)	274.5 (301.82 to 249.97)	212.33 (226.02 to 199.34)	167.67 (183.01 to 152.52)	12171.18 (12913.4 to 11450.09)	9629.34 (10512.94 to 8759.92)
Tropical Latin America	979.21 (1018.55 to 942)	1114.39 (1166.39 to 1064.62)	777.83 (807.34 to 748.68)	806.82 (843.52 to 770.81)	44733.68 (46386.57 to 43021.94)	45977.98 (48106.17 to 43931.03)
North Africa and Middle East
North Africa and Middle East	1901.13 (2194.26 to 1436.41)	2511.56 (2972.85 to 1719.65)	1617.74 (1868.74 to 1254.72)	1928.13 (2334.63 to 1348.65)	94346.94 (108920.48 to 73268.1)	111345 (134704.77 to 77976.96)
South Asia
South Asia	3818.97 (4441.83 to 3163.23)	4709.21 (5567.18 to 4148.84)	3231.69 (3759.98 to 2686.33)	3713.14 (4389.17 to 3271.2)	186201.29 (216151.22 to 155090.9)	212326.16 (250727.7 to 187161.35)
Southeast Asia, East Asia, and Oceania
East Asia	26308.33 (30517.73 to 21773.75)	19478.49 (23741.78 to 15253.59)	19096.75 (22157.78 to 15882.01)	8875.78 (10817.95 to 7025.74)	1088629.22 (1262812.99 to 907323.66)	503997.8 (612661.29 to 399124.18)
Oceania	67.33 (88.49 to 40.34)	132.8 (174.25 to 97.84)	55.59 (73.8 to 33.7)	106 (139.4 to 78.43)	3259.4 (4305.71 to 1953.96)	6209.7 (8142.31 to 4589.52)
Southeast Asia	2616.03 (3025.91 to 2047.12)	2673.29 (3155.74 to 2203.22)	2138.02 (2480.42 to 1687.28)	1876.67 (2219.4 to 1540.69)	124783.09 (144429.9 to 98307.57)	107949.87 (127459.05 to 88759.06)
Sub-Saharan Africa
Central Sub-Saharan Africa	178.93 (225.8 to 135.75)	342.9 (446.41 to 249.9)	154.39 (194.65 to 117.76)	286.68 (375.99 to 208.7)	8967.81 (11294.47 to 6834.54)	16628.12 (21720.75 to 12086.86)
Eastern Sub-Saharan Africa	722.93 (872.35 to 560.93)	1087.8 (1316.81 to 883.04)	626.05 (753.64 to 483.4)	903.93 (1099.03 to 732.11)	36441.43 (43849.5 to 28179.24)	52573.18 (63880.44 to 42574.67)
Southern Sub-Saharan Africa	240.21 (271.3 to 207.98)	273.27 (334.44 to 225.2)	193.78 (218.98 to 167.86)	217.83 (267.27 to 179.24)	11123.27 (12555.08 to 9641.29)	12414.2 (15162.86 to 10236.07)
Western Sub-Saharan Africa	426.49 (500.59 to 341.42)	884.78 (1073.17 to 657.24)	363.83 (427.81 to 292.74)	731.85 (886.69 to 546.57)	21077.72 (24798.78 to 16953.58)	42394.03 (51345.38 to 31730.54)
DALYs: Disability-Adjusted Life Years
