# Supplementary material for: Global, regional, and national burdens of five main digestive system cancers in adolescents and young adults from 1990 to 2021 based on the Global Burden of Disease Study 2021: A cross-sectional study
Source: PLoS One. 2025 Sep 10;20(9):e0329377. doi: 10.1371/journal.pone.0329377 (PMC12422433; doi:10.1371/journal.pone.0329377)
Supplement: S7 Table — (XLSX) [file pone.0329377.s013.xlsx]

## Sheet: Sheet1
Supplementary table 7: Incidence, deaths and DALYs number of AYAs with gastric cancer in 1990 and 2021 for both sexes in 204 countries.
location	Incidence (95% uncertainty interval)		Deaths (95% uncertainty interval)		DALYs (95% uncertainty interval)
	number (1990)	number (2021)	number (1990)	number (2021)	number (1990)	number (2021)
Afghanistan	132.94 (191.41 to 57.36)	407.97 (589.65 to 200.23)	121.61 (176.02 to 53.09)	367.21 (532.8 to 179.59)	7145.29 (10227.31 to 3160.38)	21815.1 (31509.31 to 10713.52)
Albania	18.1 (22.91 to 13.78)	7.85 (10.94 to 5.69)	15.24 (19.25 to 11.64)	5.81 (8.05 to 4.25)	885.85 (1118.36 to 677.7)	328.39 (453.93 to 240.69)
Algeria	56.52 (70.01 to 44.44)	71.32 (91.15 to 54.41)	48.15 (61.06 to 37.87)	54.62 (70.01 to 40.93)	2793.07 (3528.25 to 2200.78)	3084.54 (3954.22 to 2335.81)
American Samoa	0.65 (0.86 to 0.49)	0.61 (0.81 to 0.43)	0.5 (0.66 to 0.37)	0.44 (0.58 to 0.31)	29.04 (38.44 to 21.82)	25.45 (33.38 to 18.01)
Andorra	0.34 (0.46 to 0.23)	0.24 (0.34 to 0.15)	0.19 (0.26 to 0.13)	0.11 (0.16 to 0.07)	11 (14.93 to 7.6)	6.23 (8.78 to 4.06)
Angola	40.74 (53.54 to 29.42)	79.49 (108.34 to 54.85)	35.33 (46.31 to 25.63)	66.04 (91.44 to 44.97)	2047.04 (2676.17 to 1479.74)	3841.01 (5308.33 to 2620.18)
Antigua and Barbuda	0.35 (0.4 to 0.32)	0.21 (0.25 to 0.18)	0.26 (0.3 to 0.24)	0.14 (0.17 to 0.13)	15.23 (17.06 to 13.67)	8.37 (9.78 to 7.37)
Argentina	152.36 (166.84 to 139.84)	154.34 (172.56 to 136.52)	111.08 (121.73 to 102.45)	100.26 (111.98 to 88.86)	6338.53 (6939.84 to 5845.05)	5753.98 (6425.13 to 5120.41)
Armenia	38.9 (40.81 to 36.62)	9.3 (10.46 to 8.22)	32.02 (33.53 to 30.15)	7.05 (7.92 to 6.25)	1834.9 (1922.25 to 1728.04)	398.86 (447.72 to 353.89)
Australia	60.74 (66.57 to 55.4)	57.33 (64.29 to 50.77)	29.4 (31.84 to 27.1)	22.64 (24.99 to 20.19)	1686.01 (1820.56 to 1558.96)	1286.95 (1417.16 to 1149.53)
Austria	46.55 (52.34 to 40.77)	19.46 (23.47 to 16.28)	25.9 (28.91 to 23.06)	7.88 (9.33 to 6.68)	1478.68 (1648.6 to 1319.71)	448.08 (529.4 to 378.22)
Azerbaijan	89.34 (101.74 to 71.77)	57.11 (79.4 to 43.37)	76.25 (86.88 to 61.19)	45.71 (63.44 to 34.37)	4437.8 (5051.93 to 3564.96)	2610.4 (3616.34 to 1969.08)
Bahamas	1.7 (1.88 to 1.52)	1.98 (2.53 to 1.53)	1.31 (1.45 to 1.17)	1.45 (1.85 to 1.12)	75.61 (83.74 to 67.86)	82.77 (105.96 to 64.14)
Bahrain	1.57 (1.97 to 1.25)	3.57 (4.57 to 2.7)	1.27 (1.56 to 1.01)	2.25 (2.89 to 1.72)	74.12 (90.93 to 59.59)	129.73 (166.48 to 99.17)
Bangladesh	380.44 (497.55 to 242.97)	374.95 (512.83 to 255.59)	324.91 (421.41 to 209.59)	287.42 (389.48 to 194.27)	18943.14 (24490.66 to 12295.93)	16572.4 (22426.25 to 11219.22)
Barbados	1.76 (1.91 to 1.62)	0.97 (1.26 to 0.76)	1.3 (1.41 to 1.2)	0.66 (0.85 to 0.52)	75.03 (81.25 to 69.45)	38.08 (48.93 to 29.81)
Belarus	165.3 (184.41 to 150.33)	68.52 (85.65 to 52.91)	116.51 (130.36 to 106.04)	40.01 (49.85 to 31.5)	6569.6 (7327.53 to 5991.62)	2246.27 (2803.56 to 1770.92)
Belgium	42.1 (47 to 37.39)	18.21 (20.75 to 16.15)	25.28 (27.91 to 22.55)	9.01 (10.19 to 8.04)	1438.49 (1586.14 to 1284.85)	506.81 (570.94 to 453.06)
Belize	0.66 (0.72 to 0.61)	1.81 (2.07 to 1.58)	0.52 (0.57 to 0.48)	1.36 (1.56 to 1.19)	30.95 (33.46 to 28.57)	78.38 (89.76 to 68.92)
Benin	13.71 (17.72 to 9.94)	31.85 (43.56 to 20.71)	11.69 (15.09 to 8.54)	26.34 (36.39 to 17.12)	676.39 (869.99 to 492.24)	1526.58 (2104.51 to 996.61)
Bermuda	0.26 (0.3 to 0.23)	0.09 (0.12 to 0.07)	0.18 (0.2 to 0.16)	0.05 (0.06 to 0.04)	10.28 (11.69 to 9)	2.85 (3.6 to 2.27)
Bhutan	2.07 (2.97 to 1.24)	1.93 (2.93 to 1.21)	1.77 (2.52 to 1.07)	1.49 (2.23 to 0.94)	102.7 (146.6 to 62.02)	85.17 (126.96 to 53.25)
Bolivia (Plurinational State of)	96.71 (121.95 to 74.04)	116.1 (159.21 to 80.09)	82.72 (103.99 to 63.38)	91.89 (125.84 to 63.13)	4823.76 (6064.35 to 3693.95)	5312.23 (7273.47 to 3659.92)
Bosnia and Herzegovina	21.8 (25.25 to 17.94)	6.21 (7.93 to 4.32)	17.95 (20.82 to 14.82)	4.59 (5.85 to 3.16)	1024.15 (1188.26 to 846.24)	259.51 (329.89 to 179.15)
Botswana	3.56 (5.19 to 2.21)	4.7 (6.69 to 3.13)	2.97 (4.29 to 1.84)	3.78 (5.44 to 2.5)	172.23 (248.85 to 107.86)	214.24 (307.84 to 142.69)
Brazil	966 (1004.97 to 928.89)	1093.75 (1146.66 to 1044.81)	767.44 (796.84 to 737.28)	791.76 (829.35 to 756.36)	44132.94 (45794.07 to 42456.24)	45112.81 (47282.02 to 43094.84)
Brunei Darussalam	4.47 (5.85 to 3.23)	4.05 (5.06 to 3.09)	2.88 (3.73 to 2.06)	2.17 (2.74 to 1.64)	166.11 (214.19 to 118.61)	121.83 (153.11 to 92.32)
Bulgaria	62.19 (74.18 to 50.92)	21.59 (27.38 to 16.76)	51.61 (61.26 to 42.32)	16.06 (20.18 to 12.46)	2915.42 (3463.5 to 2387.58)	903.34 (1135.44 to 699.53)
Burkina Faso	29.8 (39.2 to 20.17)	66.92 (89.81 to 45.01)	25.4 (33.5 to 17.38)	55.95 (74.88 to 37.79)	1470.44 (1940.02 to 1002.86)	3229.58 (4310.99 to 2193.1)
Burundi	23.35 (32.81 to 15.71)	37.2 (50.93 to 24.88)	20.29 (28.53 to 13.65)	31.66 (43.73 to 21.35)	1184.91 (1665.26 to 795.58)	1844.18 (2555.66 to 1249.37)
Cabo Verde	3.17 (4.16 to 2.48)	3.02 (5.1 to 2.1)	2.54 (3.31 to 2)	2.23 (3.7 to 1.54)	147.41 (191.42 to 116.19)	126.2 (209.58 to 87.87)
Cambodia	70.14 (91.65 to 49.28)	87.75 (125.28 to 60.54)	60.37 (77.75 to 42.63)	67.03 (96.71 to 45.56)	3556.38 (4576.41 to 2506.15)	3885.97 (5575 to 2653.72)
Cameroon	34.53 (44.28 to 24.66)	97.61 (140.45 to 56.36)	29.22 (37.08 to 20.9)	79.96 (115.2 to 46.01)	1692.92 (2152.7 to 1215.6)	4606.22 (6591.45 to 2650.32)
Canada	118.67 (132.32 to 106.51)	125.75 (140.38 to 112.23)	51.28 (56.11 to 46.92)	41.49 (46.31 to 37.35)	2942.56 (3213.17 to 2695.82)	2396.46 (2654.31 to 2158.78)
Central African Republic	12.92 (17.02 to 9.21)	21.7 (30.92 to 14.1)	11.3 (14.97 to 8.01)	18.89 (27 to 12.28)	656.6 (864.65 to 467.67)	1091.19 (1553.08 to 714.6)
Chad	16.45 (21.08 to 12.06)	48.73 (65.31 to 32.1)	14.13 (18.16 to 10.44)	41.49 (55.51 to 26.99)	814.91 (1045.4 to 603.51)	2412.81 (3235.41 to 1570.56)
Chile	127.4 (140.24 to 115.69)	105.75 (118.84 to 94.69)	90.36 (99.23 to 82.39)	58.56 (65.86 to 52.6)	5211.04 (5704.91 to 4767.67)	3368.95 (3785.01 to 3028.54)
China	25787.64 (30024.42 to 21277.37)	19027.58 (23249.16 to 14864.54)	18729.71 (21811.02 to 15533.84)	8591.97 (10490.65 to 6769.66)	1067494.66 (1242778.97 to 887298.74)	487860.53 (594771.79 to 384337.51)
Colombia	360.3 (396.2 to 327.13)	449.54 (541.82 to 368.19)	283.63 (312.03 to 257.85)	299.79 (362.66 to 244.2)	16619.66 (18276.06 to 15122.38)	17244.48 (20807.76 to 14061.81)
Comoros	1.56 (2.21 to 0.68)	2.24 (3.02 to 1.61)	1.34 (1.88 to 0.56)	1.85 (2.56 to 1.35)	78.07 (109.45 to 32.49)	107.44 (147.27 to 78.34)
Congo	10.24 (13.79 to 7.27)	17.48 (25.8 to 11.43)	8.77 (11.84 to 6.32)	14.33 (21.34 to 9.24)	506.05 (681.49 to 363.17)	823.14 (1222.54 to 530.28)
Cook Islands	0.12 (0.17 to 0.09)	0.07 (0.11 to 0.05)	0.09 (0.12 to 0.06)	0.04 (0.06 to 0.03)	5.25 (7.17 to 3.75)	2.46 (3.47 to 1.71)
Costa Rica	37.79 (41.43 to 34.4)	48.5 (55.3 to 42.74)	27 (29.49 to 24.7)	31.02 (35.27 to 27.31)	1545.51 (1681.64 to 1417.65)	1776.29 (2013.12 to 1568.45)
Coted'Ivoire	15.62 (20.92 to 10.66)	35.41 (50.5 to 21.52)	13.25 (17.62 to 9.1)	28.94 (42 to 17.55)	771.89 (1025.44 to 530.12)	1671.13 (2409.05 to 1011.06)
Croatia	38.61 (44.62 to 33.58)	10.72 (12.85 to 8.73)	24.04 (27.48 to 21.16)	5.27 (6.28 to 4.31)	1359.82 (1551.33 to 1197.48)	298.26 (355.39 to 244.17)
Cuba	35.98 (39.61 to 32.29)	16.52 (19.56 to 13.85)	25.27 (27.6 to 22.81)	10.46 (12.43 to 8.78)	1471.65 (1603.57 to 1331.25)	596.16 (707.58 to 499.97)
Cyprus	1.75 (2.29 to 1.36)	2.31 (2.9 to 1.73)	1.18 (1.54 to 0.92)	1.13 (1.45 to 0.85)	66.57 (87.04 to 51.87)	63.88 (81.57 to 48.03)
Czechia	54.96 (63.68 to 47.32)	17.46 (22.11 to 13.4)	36.81 (42.47 to 31.79)	8.63 (11 to 6.7)	2061.23 (2374.18 to 1784.61)	489.29 (621.84 to 379.77)
Democratic People's Republic of Korea	265.74 (386.4 to 181.58)	344.22 (495.78 to 230.3)	207.44 (300.81 to 140.4)	234 (342.54 to 156.53)	11966.76 (17308.01 to 8103)	13309.15 (19438.67 to 9008.61)
Democratic Republic of the Congo	109.99 (144.9 to 76.86)	216.76 (290.25 to 156.56)	94.69 (125.39 to 66.78)	181.52 (244.7 to 130.63)	5510.64 (7263.94 to 3894.22)	10532.59 (14136.82 to 7567.66)
Denmark	16.78 (19.77 to 14.25)	7.23 (8.92 to 5.82)	9.74 (11.41 to 8.3)	3.11 (3.82 to 2.53)	548.84 (642.34 to 469.04)	176.82 (215.8 to 144.35)
Djibouti	1.05 (1.49 to 0.68)	3.41 (5.13 to 2.17)	0.89 (1.27 to 0.58)	2.79 (4.21 to 1.78)	51.7 (73.66 to 33.38)	158.93 (240.38 to 102.24)
Dominica	0.41 (0.51 to 0.34)	0.4 (0.53 to 0.29)	0.32 (0.4 to 0.27)	0.31 (0.4 to 0.23)	19.02 (23.25 to 15.83)	17.68 (23.11 to 13.11)
Dominican Republic	28.41 (34.75 to 22.35)	40.53 (52.97 to 29.82)	23.17 (28.4 to 18.36)	30.91 (40.01 to 22.8)	1353.95 (1652.05 to 1078.9)	1786.33 (2306.5 to 1320.13)
Ecuador	107.91 (117.46 to 98.34)	174.31 (221.31 to 135.84)	88.07 (95.69 to 80.51)	125.99 (160.82 to 98.99)	5173.25 (5617.59 to 4736.47)	7283.19 (9255.17 to 5715.99)
Egypt	121.81 (152.89 to 94.94)	292.08 (398.38 to 141.72)	103.71 (129.36 to 81.61)	227.03 (308.49 to 116.64)	5966.02 (7362.99 to 4721.59)	13147.08 (17728.15 to 6726.69)
El Salvador	47.37 (58.75 to 42.29)	59.96 (75.3 to 46.69)	38.69 (47.96 to 34.59)	42.45 (53.42 to 33.28)	2276.46 (2812.96 to 2035.07)	2450.39 (3073.57 to 1921.57)
Equatorial Guinea	1.68 (2.35 to 1.12)	3.29 (5.39 to 1.88)	1.46 (2.07 to 0.98)	2.57 (4.3 to 1.46)	84.37 (118.36 to 56.66)	149.29 (248.57 to 84.09)
Eritrea	14.54 (19.39 to 10.16)	26.66 (38.4 to 17.05)	12.6 (16.66 to 8.75)	22.56 (32.67 to 14.39)	726.59 (955.67 to 504.42)	1295.81 (1874.32 to 825.47)
Estonia	20.66 (23.58 to 18.04)	4.75 (5.67 to 3.8)	12.25 (13.87 to 10.71)	2 (2.37 to 1.63)	692.83 (783.07 to 607.68)	112.97 (133.78 to 92.15)
Eswatini	1.91 (2.61 to 1.31)	4.16 (6.12 to 2.51)	1.6 (2.17 to 1.11)	3.41 (5.05 to 2.1)	93.13 (126.45 to 64.87)	195.05 (287.63 to 119.34)
Ethiopia	323.24 (417.02 to 193.82)	322.08 (433.82 to 233.88)	283.84 (363.59 to 169.65)	266.91 (362.61 to 196.44)	16487.35 (21184.01 to 9819.26)	15573 (21200.71 to 11395.7)
Fiji	5.17 (6.62 to 2.68)	4.65 (6.59 to 2.15)	4.18 (5.33 to 2.17)	3.55 (5 to 1.71)	245.46 (311.45 to 127.48)	206.04 (288.07 to 99.16)
Finland	31.7 (35.26 to 28.7)	9.87 (11.16 to 8.8)	17.04 (18.7 to 15.44)	3.83 (4.28 to 3.43)	959.58 (1051.79 to 874.07)	220.36 (245.03 to 197.61)
France	213.52 (238.25 to 190.58)	128.83 (152.27 to 109.89)	136.86 (153.08 to 121.95)	65.68 (77.6 to 56.3)	7763.38 (8667.68 to 6946.56)	3700.49 (4368.44 to 3183.97)
Gabon	3.36 (4.44 to 2.5)	4.18 (6.33 to 2.66)	2.83 (3.72 to 2.11)	3.32 (5.07 to 2.07)	163.1 (213.67 to 121.68)	190.91 (292.36 to 119.26)
Gambia	1.15 (1.56 to 0.74)	2.81 (3.96 to 1.87)	0.97 (1.31 to 0.63)	2.29 (3.24 to 1.53)	56.21 (76.27 to 36.23)	132.68 (186.44 to 88.7)
Georgia	52.17 (58.24 to 46.34)	11.34 (13.05 to 9.88)	42.41 (47.61 to 37.96)	8.92 (10.22 to 7.77)	2429.9 (2725.59 to 2176.28)	505.27 (579.05 to 440.55)
Germany	478 (521.64 to 438.15)	243.82 (275.16 to 215.38)	275.54 (298.05 to 252.38)	101.67 (112.3 to 91.3)	15623.14 (16892.04 to 14358.33)	5729.4 (6328.07 to 5160.62)
Ghana	50.8 (67.75 to 34.96)	84 (115.34 to 56.55)	42.74 (56.86 to 29.28)	67.75 (93.59 to 45.9)	2484.36 (3321.15 to 1706.83)	3897.72 (5353.01 to 2655.15)
Greece	55.86 (59.76 to 51.86)	24.45 (26.69 to 22.18)	31.73 (33.74 to 29.9)	12.75 (13.72 to 11.7)	1816.64 (1925.99 to 1717.65)	712.54 (765.86 to 654.33)
Greenland	0.71 (0.91 to 0.54)	0.26 (0.37 to 0.18)	0.52 (0.67 to 0.39)	0.17 (0.23 to 0.12)	29.66 (38.04 to 22.35)	9.57 (13.28 to 6.51)
Grenada	0.52 (0.61 to 0.45)	0.3 (0.37 to 0.24)	0.42 (0.49 to 0.36)	0.22 (0.27 to 0.18)	24.38 (28.24 to 20.98)	12.88 (15.73 to 10.42)
Guam	0.79 (0.97 to 0.64)	0.88 (1.03 to 0.68)	0.54 (0.67 to 0.45)	0.56 (0.65 to 0.43)	31.76 (39.29 to 26.34)	31.94 (37.32 to 24.78)
Guatemala	106.39 (113.05 to 99.94)	208.91 (240.42 to 178.9)	90.37 (95.73 to 85.12)	162.5 (187.79 to 138.8)	5319.11 (5631.43 to 5012.76)	9479.19 (10932.17 to 8118.56)
Guinea	20.99 (27.78 to 14.82)	45.87 (65.45 to 30.38)	18.02 (23.79 to 12.73)	38.63 (55.23 to 24.94)	1038.52 (1373.44 to 736.54)	2239.72 (3183.67 to 1448.66)
Guinea-Bissau	5.78 (7.5 to 4.16)	10.99 (15.34 to 7.68)	5.03 (6.45 to 3.64)	9.33 (12.89 to 6.51)	291.08 (372.86 to 211.41)	537 (737.69 to 376.43)
Guyana	3.36 (3.98 to 2.72)	3.01 (4.04 to 2.18)	2.81 (3.33 to 2.29)	2.42 (3.19 to 1.74)	164.17 (193.92 to 133.81)	140.48 (185.63 to 101.32)
Haiti	64.52 (86.62 to 40.35)	97.25 (135.37 to 62.78)	56.35 (75.32 to 34.92)	82.85 (114.66 to 53.77)	3282.26 (4364.48 to 2033.17)	4798.92 (6628.53 to 3093.26)
Honduras	39.27 (48.3 to 31.06)	51.13 (78.44 to 30.04)	32.95 (40.44 to 26)	40.75 (62.41 to 23.65)	1922.77 (2359.47 to 1517.98)	2352.13 (3584.51 to 1370.38)
Hungary	71.93 (79.94 to 64.32)	16.26 (19.66 to 13.29)	57.86 (64.45 to 51.88)	11.49 (13.81 to 9.31)	3242.69 (3607.01 to 2907.55)	647.09 (776.69 to 524.31)
Iceland	1.32 (1.48 to 1.16)	0.72 (0.83 to 0.62)	0.72 (0.81 to 0.64)	0.31 (0.35 to 0.27)	41.27 (46.16 to 36.76)	17.81 (20.43 to 15.62)
India	3139.45 (3778.95 to 2630.69)	3660.78 (4491.14 to 3182.02)	2652.49 (3185.32 to 2225.67)	2875.02 (3502.9 to 2491.19)	152512.19 (182724.89 to 128064.45)	163905.88 (199508.62 to 142125.03)
Indonesia	1004.91 (1197.98 to 775.19)	992.81 (1312.12 to 788.72)	838.35 (998.47 to 647.05)	746.29 (980.34 to 595.17)	49071.93 (58421.14 to 37807.44)	43130.77 (56469.02 to 34448.55)
Iran (Islamic Republic of)	380.62 (434.86 to 317.02)	521.57 (590.1 to 420.46)	319.08 (364.38 to 269.84)	361.11 (407.46 to 293.96)	18977.94 (21649.48 to 15997.42)	20650.57 (23238.6 to 16736.48)
Iraq	49.3 (65.41 to 37.09)	74.49 (110.14 to 54.58)	42.1 (56.07 to 31.61)	57.99 (84.7 to 42.34)	2440.2 (3253.56 to 1836.63)	3321.91 (4828.8 to 2425.71)
Ireland	12.66 (14.5 to 11.02)	7.18 (8.35 to 6.06)	7.8 (8.89 to 6.81)	3.34 (3.86 to 2.87)	445.89 (505.92 to 391.52)	187.48 (216.22 to 161.52)
Israel	16.32 (18.84 to 14.18)	11.48 (13.43 to 9.66)	10.64 (12.25 to 9.26)	5.95 (6.88 to 5.11)	605.65 (697.28 to 529.37)	339.67 (391.88 to 290.97)
Italy	424.7 (449.37 to 401.27)	159.65 (174.37 to 147.03)	227.99 (235.49 to 219.96)	62.15 (65.37 to 58.88)	13021.63 (13458.82 to 12554.94)	3518.81 (3705.89 to 3329.15)
Jamaica	6.52 (7.34 to 5.78)	9.96 (13.68 to 7.38)	4.89 (5.48 to 4.37)	7.11 (9.63 to 5.26)	284.78 (317.9 to 254.8)	406.93 (551.12 to 302.09)
Japan	3423.99 (3543.82 to 3292.44)	853.21 (896.46 to 810.74)	1288.04 (1311.3 to 1267.09)	246.97 (252.43 to 241.37)	73062.5 (74403.15 to 71790.58)	14213.3 (14541.92 to 13868.23)
Jordan	8.91 (11.31 to 6.95)	19.22 (25.73 to 13.87)	7.48 (9.49 to 5.83)	13.14 (17.55 to 9.68)	437.45 (552.4 to 342.37)	755.88 (1003.78 to 558.26)
Kazakhstan	270.24 (296.21 to 244.94)	96.91 (106.84 to 87.04)	226.13 (248.66 to 205.08)	74.86 (82.46 to 67.43)	12972.59 (14260.92 to 11762.9)	4243.75 (4675.52 to 3824)
Kenya	53.75 (70.65 to 40.98)	133.42 (174.23 to 100.92)	44.85 (58.3 to 34.1)	108.37 (140.76 to 82.21)	2633.96 (3410.63 to 2007.29)	6253.98 (8163.25 to 4760.75)
Kiribati	1.37 (1.78 to 0.95)	2.35 (3.26 to 1.44)	1.17 (1.53 to 0.82)	1.93 (2.68 to 1.18)	69.18 (90.26 to 48.44)	112.69 (155.65 to 68.69)
Kuwait	2.71 (3.09 to 2.38)	6.1 (7.6 to 4.94)	2.02 (2.32 to 1.77)	3.65 (4.49 to 2.99)	116.23 (132.59 to 102.33)	206.37 (253.19 to 169.97)
Kyrgyzstan	77.89 (88.41 to 68.09)	45.93 (55.6 to 36.7)	66.14 (75.1 to 57.76)	36.65 (44.33 to 29.33)	3816.02 (4332.38 to 3317.03)	2093.84 (2536.21 to 1671.53)
Lao People's Democratic Republic	30.86 (42.17 to 20.39)	33.5 (47.01 to 22.55)	26.77 (36.64 to 17.88)	26.48 (37.28 to 17.9)	1565.78 (2131.22 to 1046.55)	1544.16 (2178.79 to 1048.6)
Latvia	31.31 (34.97 to 28.02)	6.72 (8.05 to 5.51)	20.5 (22.73 to 18.37)	3.76 (4.51 to 3.11)	1159.76 (1284.23 to 1042.88)	209.78 (251.27 to 173.19)
Lebanon	11.47 (14.86 to 8.55)	11.52 (15.3 to 8.94)	9.67 (12.47 to 7.15)	8.02 (10.39 to 6.09)	552.32 (713.92 to 409.56)	456.22 (592.26 to 348.3)
Lesotho	2.7 (3.72 to 1.79)	7.46 (10.42 to 4.86)	2.28 (3.14 to 1.52)	6.29 (8.83 to 4.13)	130.96 (179.5 to 87.93)	360.06 (502.96 to 235.82)
Liberia	7.37 (10.1 to 5.18)	17.85 (24.94 to 10.94)	6.32 (8.63 to 4.43)	14.56 (20.5 to 8.76)	366.22 (497.34 to 255.97)	839.63 (1181.76 to 506.58)
Libya	11.88 (15.84 to 8.99)	23.92 (32.77 to 16.82)	9.8 (13.11 to 7.47)	18.38 (25.45 to 12.56)	565.88 (756.55 to 431.05)	1038.98 (1439.4 to 712.75)
Lithuania	44.82 (50.74 to 39.89)	12.55 (15.01 to 10.02)	29.89 (34 to 26.3)	7.61 (9.05 to 6.07)	1686.1 (1914.34 to 1488.67)	423.87 (504.12 to 339.25)
Luxembourg	2.09 (2.26 to 1.96)	0.73 (0.83 to 0.64)	1.32 (1.42 to 1.24)	0.35 (0.4 to 0.31)	74.67 (80.25 to 69.99)	19.77 (22.46 to 17.6)
Madagascar	42.25 (54.42 to 29.6)	81.18 (113.61 to 55.61)	36.28 (46.08 to 25.6)	68.18 (94.73 to 45.55)	2124.28 (2696.68 to 1512.61)	3994.02 (5541.35 to 2670.54)
Malawi	13.46 (17.48 to 9.7)	22.64 (31.37 to 15.71)	11.62 (15.24 to 8.38)	18.84 (26.3 to 13.01)	681.53 (889.93 to 491.58)	1096.35 (1534.64 to 754.05)
Malaysia	57.28 (70.48 to 47.49)	94.04 (118.36 to 76.15)	45.16 (55.17 to 37.45)	62.13 (76.64 to 50.4)	2602.08 (3160.43 to 2162.95)	3533.69 (4364.14 to 2889.94)
Maldives	0.79 (1.01 to 0.58)	1.26 (1.67 to 0.92)	0.65 (0.83 to 0.47)	0.76 (1 to 0.55)	37.94 (48.29 to 27.74)	43.04 (56.56 to 31.53)
Mali	62.79 (78.43 to 46.99)	119.94 (158.2 to 82.58)	53.86 (67.37 to 40.4)	100.03 (133.71 to 69.12)	3113.79 (3889.4 to 2331.88)	5833.69 (7732.64 to 4036.69)
Malta	1.39 (1.56 to 1.22)	0.65 (0.76 to 0.55)	0.88 (0.98 to 0.77)	0.33 (0.38 to 0.28)	49.88 (55.8 to 44.01)	18.46 (21.19 to 15.77)
Marshall Islands	0.61 (0.8 to 0.46)	0.91 (1.2 to 0.63)	0.51 (0.66 to 0.39)	0.72 (0.96 to 0.5)	29.88 (39.06 to 23.13)	41.52 (55.13 to 29)
Mauritania	5.81 (7.66 to 4.32)	8.18 (11.63 to 5.63)	4.94 (6.56 to 3.69)	6.43 (9.18 to 4.47)	286.42 (379.13 to 214.02)	371.73 (531.25 to 257.72)
Mauritius	9.26 (10 to 8.5)	8.5 (9.38 to 7.58)	6.96 (7.47 to 6.42)	5.48 (6.02 to 4.94)	400.05 (428.55 to 370.01)	314.15 (344.39 to 283.08)
Mexico	488.68 (500.81 to 477.43)	749.4 (825.12 to 676.08)	390.79 (400.62 to 381.79)	540.95 (595.06 to 488.34)	22910.89 (23477.86 to 22394.92)	31181.95 (34250.37 to 28185.96)
Micronesia (Federated States of)	1.51 (2.02 to 1.07)	1.37 (1.9 to 0.92)	1.26 (1.68 to 0.91)	1.06 (1.48 to 0.71)	72.89 (97.38 to 52.73)	61.46 (85.67 to 41.33)
Monaco	0.15 (0.19 to 0.11)	0.11 (0.17 to 0.07)	0.08 (0.11 to 0.06)	0.05 (0.08 to 0.03)	4.61 (6.05 to 3.29)	3.11 (4.8 to 1.91)
Mongolia	36.47 (47.43 to 27.07)	46.89 (64.72 to 34.79)	32.17 (41.91 to 23.85)	38.73 (53.92 to 28.77)	1878.85 (2443.54 to 1394.68)	2188.99 (3034.77 to 1627.36)
Montenegro	2.35 (2.79 to 1.92)	1.22 (1.49 to 0.98)	1.77 (2.11 to 1.43)	0.86 (1.05 to 0.69)	100.76 (119.94 to 81.1)	48.55 (59.05 to 39.09)
Morocco	29.2 (38.3 to 22.57)	26.18 (41.85 to 18.66)	25.34 (33.54 to 19.49)	21.67 (34.1 to 15.22)	1463.02 (1913.59 to 1125.72)	1227.25 (1944.01 to 868.24)
Mozambique	16.23 (22.01 to 12.08)	41.03 (62.41 to 26.16)	13.98 (18.66 to 10.45)	34.74 (54.92 to 22.24)	806.39 (1072.1 to 605.81)	2014.41 (3156.29 to 1286.69)
Myanmar	375.98 (512.97 to 246.85)	210.77 (292.5 to 148.43)	323.9 (440.39 to 212.82)	161.65 (224.44 to 113.55)	19063.26 (25822.6 to 12543.8)	9422.87 (13078.62 to 6665.83)
Namibia	1.52 (2.01 to 1)	2.54 (3.88 to 1.54)	1.28 (1.68 to 0.84)	2.02 (3.05 to 1.21)	74.27 (97.87 to 49.08)	115.16 (175.42 to 68.99)
Nauru	0.19 (0.25 to 0.14)	0.2 (0.26 to 0.14)	0.15 (0.2 to 0.11)	0.15 (0.2 to 0.11)	8.81 (11.61 to 6.64)	8.76 (11.58 to 6.23)
Nepal	71.6 (95.67 to 49.55)	79.03 (115.24 to 53.25)	61.29 (81.95 to 42.88)	62.61 (91.84 to 42.05)	3549.57 (4730.84 to 2485.5)	3605.02 (5297.66 to 2424.95)
Netherlands	42.55 (46.42 to 38.82)	14.07 (15.72 to 12.56)	36.04 (39.31 to 32.87)	11.75 (13.16 to 10.49)	2044.12 (2222.78 to 1871.47)	661.83 (739.07 to 593)
New Zealand	23.34 (25.77 to 20.64)	18.65 (21.25 to 16.26)	11.76 (12.92 to 10.51)	7.37 (8.41 to 6.45)	678.92 (746.55 to 609.21)	421.71 (479.93 to 368.52)
Nicaragua	21.12 (25.04 to 17.81)	32.51 (41.31 to 25.34)	16.98 (20.06 to 14.31)	23.64 (30.06 to 18.52)	992.02 (1170.75 to 834.56)	1353.37 (1708.49 to 1056.85)
Niger	23.52 (31.67 to 16.81)	53.17 (75.48 to 34.14)	20.34 (27.4 to 14.5)	45.02 (64 to 28.83)	1182.97 (1595.56 to 844.41)	2631.4 (3734.41 to 1689.62)
Nigeria	87.57 (118.61 to 64.75)	159.56 (224.8 to 108.9)	75.16 (102.61 to 55.63)	131.64 (181.74 to 91.13)	4349.59 (5950.35 to 3219.94)	7643.05 (10629.53 to 5268.92)
Niue	0.02 (0.03 to 0.01)	0.01 (0.02 to 0.01)	0.01 (0.02 to 0.01)	0.01 (0.01 to 0.01)	0.79 (1.13 to 0.54)	0.52 (0.7 to 0.41)
North Macedonia	13.21 (15.2 to 11.15)	6.19 (7.85 to 4.89)	10.93 (12.6 to 9.2)	4.63 (5.85 to 3.63)	619.28 (712.53 to 522.72)	260.61 (329.13 to 204.39)
Northern Mariana Islands	0.71 (1 to 0.45)	0.38 (0.49 to 0.29)	0.51 (0.71 to 0.33)	0.25 (0.32 to 0.19)	29.1 (40.43 to 19.01)	14.06 (18.18 to 10.87)
Norway	16.92 (18.05 to 15.94)	6.51 (7.13 to 6.05)	9.11 (9.49 to 8.77)	2.54 (2.69 to 2.4)	516.67 (538.21 to 497.12)	144.98 (153 to 136.96)
Oman	6.08 (8.68 to 4.31)	9.37 (12.63 to 6.99)	4.8 (6.79 to 3.45)	6.03 (8.1 to 4.53)	275.22 (389.18 to 199.28)	342.03 (458.94 to 257.7)
Pakistan	225.41 (271.74 to 177.19)	592.51 (784.58 to 432.82)	191.24 (229.59 to 150.7)	486.61 (650.66 to 354.85)	11093.68 (13288.39 to 8725.39)	28157.69 (37734 to 20426.42)
Palau	0.32 (0.43 to 0.22)	0.34 (0.44 to 0.26)	0.24 (0.33 to 0.17)	0.23 (0.31 to 0.18)	14.21 (19.02 to 9.94)	13.53 (17.98 to 10.3)
Palestine	5.43 (7.24 to 3.82)	9.08 (11.44 to 6.94)	4.53 (6.07 to 3.2)	6.79 (8.4 to 5.33)	268.44 (358.48 to 188.54)	397.24 (489.58 to 310.91)
Panama	13.2 (14.36 to 12.18)	22.2 (26.66 to 18.11)	10.02 (10.96 to 9.27)	14.94 (18.09 to 12.29)	587.75 (641.45 to 545.21)	865.46 (1043.86 to 713.41)
Papua New Guinea	44.05 (62.17 to 24.41)	99.29 (135.66 to 70.31)	36.65 (51.51 to 20.66)	79.81 (109.91 to 56.24)	2151.95 (3024.52 to 1211.58)	4688.53 (6433.63 to 3291.7)
Paraguay	13.21 (16.29 to 10.55)	20.64 (27.79 to 14.83)	10.4 (12.86 to 8.26)	15.06 (20.4 to 10.81)	600.74 (741.21 to 477)	865.17 (1173.62 to 622.29)
Peru	264.2 (321.37 to 211.06)	371.27 (494.43 to 255.03)	215.36 (261.46 to 171.2)	250.93 (330.77 to 173.01)	12697.86 (15378.59 to 10131.69)	14527.15 (19151.34 to 9990.2)
Philippines	255.49 (289.31 to 194.42)	301.55 (360.38 to 250.11)	203.31 (229.34 to 155.64)	224.52 (270 to 184.54)	11903.16 (13427.18 to 9038.79)	13023.3 (15634.97 to 10704.01)
Poland	247.93 (256.4 to 239.67)	89.46 (96.88 to 81.92)	216.1 (223.6 to 209.1)	72.1 (78.27 to 65.94)	12105.27 (12525.72 to 11719.8)	4023.27 (4369.11 to 3679.86)
Portugal	138.39 (152.81 to 126.06)	43.83 (50.26 to 37.99)	85.12 (92.71 to 77.49)	18.09 (20.35 to 15.89)	4871.14 (5312.52 to 4433.55)	1021.56 (1147.81 to 900.97)
Puerto Rico	18.46 (21.13 to 16.13)	6.64 (8.31 to 5.21)	12.85 (14.71 to 11.25)	3.9 (4.89 to 3.04)	737.14 (844.53 to 647.06)	222.81 (278.39 to 173.85)
Qatar	1.88 (2.47 to 1.41)	7.35 (10.38 to 5.4)	1.43 (1.84 to 1.08)	4.04 (5.67 to 3.01)	81.75 (104.56 to 61.88)	229.87 (320.92 to 171.82)
Republic of Korea	2178.37 (2522.23 to 1452.77)	661.87 (887.17 to 532.53)	1249.87 (1433.75 to 843.78)	196.92 (258.01 to 158.48)	72639.92 (83088.64 to 48635.33)	11237.05 (14743.54 to 9120.55)
Republic of Moldova	46.37 (50.82 to 42.79)	12.07 (13.87 to 10.49)	34.61 (37.65 to 32.06)	8 (9.2 to 6.98)	1944.12 (2112.76 to 1800.69)	443.34 (509.89 to 386.6)
Romania	142.99 (162.94 to 123.89)	50.57 (62.4 to 40.23)	118.57 (134.97 to 102.58)	36.98 (45.18 to 29.7)	6692.66 (7601.46 to 5806.59)	2072.51 (2535.46 to 1665.96)
Russian Federation	2544.72 (2598.98 to 2484.92)	1019.36 (1090.71 to 942.58)	1737.14 (1774.81 to 1696.39)	569.37 (612.2 to 527.27)	97939.55 (99992.99 to 95634.25)	31903.63 (34258.94 to 29547.76)
Rwanda	40.01 (53.35 to 28.84)	34.88 (49.2 to 23.52)	34.92 (46.77 to 25.06)	28.76 (41.68 to 19.24)	2031.82 (2703.25 to 1472.78)	1659.75 (2391.06 to 1117.61)
Saint Kitts and Nevis	0.27 (0.3 to 0.25)	0.11 (0.16 to 0.08)	0.22 (0.24 to 0.2)	0.08 (0.11 to 0.06)	12.81 (13.88 to 11.71)	4.78 (6.58 to 3.39)
Saint Lucia	0.93 (1.01 to 0.87)	0.83 (1.01 to 0.69)	0.74 (0.79 to 0.69)	0.6 (0.73 to 0.5)	42.86 (45.97 to 39.86)	34.57 (41.83 to 28.76)
Saint Vincent and the Grenadines	0.69 (0.77 to 0.62)	0.44 (0.52 to 0.38)	0.55 (0.61 to 0.49)	0.33 (0.39 to 0.28)	31.95 (35.46 to 28.8)	19.08 (22.34 to 16.29)
Samoa	0.62 (0.89 to 0.45)	0.93 (1.4 to 0.62)	0.5 (0.71 to 0.37)	0.69 (1.02 to 0.47)	28.9 (40.95 to 21.15)	39.54 (58.01 to 26.74)
San Marino	0.21 (0.26 to 0.17)	0.1 (0.15 to 0.05)	0.11 (0.14 to 0.09)	0.05 (0.07 to 0.03)	6.52 (7.94 to 5.13)	2.58 (3.91 to 1.46)
Sao Tome and Principe	0.35 (0.47 to 0.24)	0.61 (0.98 to 0.37)	0.29 (0.39 to 0.2)	0.48 (0.76 to 0.3)	16.61 (22.36 to 11.47)	27.62 (43.47 to 17.03)
Saudi Arabia	29.1 (47.67 to 20.1)	92.11 (159.1 to 58.85)	24.48 (38.66 to 16.92)	64.83 (107.39 to 42.4)	1420.61 (2239.02 to 981.3)	3650.41 (6033.25 to 2394.28)
Senegal	23.71 (30 to 17.16)	42.74 (58.09 to 30.38)	20.12 (25.31 to 14.43)	34.95 (47.85 to 24.68)	1170.7 (1478.72 to 841.7)	2022.31 (2751.96 to 1430.31)
Serbia	46.22 (59.02 to 35.07)	16.7 (21.94 to 12.31)	35.01 (44.86 to 26.53)	10.49 (13.79 to 7.76)	1972.9 (2523.12 to 1496.2)	586.48 (769.57 to 435.31)
Seychelles	0.41 (0.5 to 0.33)	0.35 (0.43 to 0.28)	0.32 (0.38 to 0.26)	0.23 (0.29 to 0.19)	18.36 (22.19 to 14.96)	13.26 (16.64 to 10.67)
Sierra Leone	11.47 (15.34 to 7.38)	27.47 (38.34 to 16.98)	9.76 (13.12 to 6.44)	22.8 (31.93 to 14.27)	562.49 (755.77 to 368.5)	1322.59 (1843.19 to 829.26)
Singapore	35 (39.52 to 30.86)	21.27 (24.82 to 18.24)	17.45 (19.6 to 15.51)	6.36 (7.37 to 5.53)	1000.1 (1119.91 to 890.08)	368.26 (427.42 to 320.47)
Slovakia	34.94 (43.44 to 27.72)	15.44 (19.9 to 11.56)	24.42 (30.23 to 19.37)	9.14 (11.86 to 6.79)	1369.57 (1693.98 to 1088.35)	513.77 (663.04 to 382.73)
Slovenia	15.06 (17.5 to 12.72)	4.44 (5.74 to 3.47)	9.14 (10.63 to 7.77)	1.77 (2.27 to 1.38)	516.24 (597.53 to 440.61)	100.51 (128.66 to 78.39)
Solomon Islands	4.16 (6 to 2.38)	10.04 (13.77 to 6.98)	3.49 (5.05 to 2.02)	8.04 (10.98 to 5.57)	203.93 (294.99 to 118.27)	465.85 (636.63 to 324.5)
Somalia	35.7 (50.8 to 23.52)	76.5 (108.71 to 48.71)	30.97 (43.66 to 20.58)	66.38 (95.55 to 42.12)	1778.8 (2510.97 to 1183.93)	3845.88 (5513.42 to 2447.35)
South Africa	201.5 (232.92 to 173.55)	164.63 (213.09 to 143.57)	161.71 (187.14 to 139.35)	127.08 (164.33 to 110.85)	9259.38 (10681.25 to 7974.27)	7175.49 (9233.98 to 6256.01)
South Sudan	16.08 (24.41 to 10.47)	27.68 (40.11 to 17.85)	13.77 (21.11 to 9.04)	23.24 (34 to 14.73)	803.22 (1232.95 to 527.75)	1347.41 (1962.95 to 860.04)
Spain	335.75 (370.55 to 302.62)	144.01 (163.73 to 124.59)	165.05 (179.75 to 151.87)	51.23 (57.56 to 45.18)	9513.14 (10327.17 to 8772.81)	2905.36 (3268.16 to 2582.73)
Sri Lanka	87.52 (106.1 to 70.24)	44.69 (62.39 to 29.37)	68.13 (82.57 to 54.92)	27.21 (37.72 to 17.91)	3997.23 (4850.6 to 3224.38)	1567.9 (2175.18 to 1042.68)
Sudan	161.6 (224.47 to 93.07)	268.18 (419.18 to 122.25)	143.23 (201.25 to 83.05)	223.92 (353.99 to 104.75)	8378.91 (11709.74 to 4863.12)	13054.88 (20480.3 to 6082.24)
Suriname	1.67 (2.01 to 1.06)	1.84 (2.41 to 1.38)	1.36 (1.63 to 0.89)	1.44 (1.88 to 1.08)	78.96 (94.46 to 51.36)	82.48 (107.19 to 62.18)
Sweden	27.66 (31.24 to 24.57)	13.86 (16.08 to 11.9)	14.81 (16.69 to 13.19)	5.53 (6.42 to 4.81)	842.89 (947.41 to 751.72)	318.6 (368.85 to 276.55)
Switzerland	35.7 (40.3 to 32.21)	13.8 (16.18 to 11.77)	17.71 (19.89 to 15.98)	5.49 (6.39 to 4.79)	1016.16 (1137.75 to 918.72)	311.79 (361.42 to 272.72)
Syrian Arab Republic	40.69 (50.35 to 31.3)	25.57 (35.95 to 17.38)	34.58 (43.02 to 26.42)	19.68 (27.74 to 13.33)	2035.99 (2526.53 to 1557.32)	1136.93 (1600.06 to 770.32)
Taiwan (Province of China)	254.96 (279.33 to 232.07)	106.7 (122.04 to 93.12)	159.61 (174.51 to 145.36)	49.81 (56.12 to 43.78)	9167.8 (9988.49 to 8393.04)	2828.12 (3177.02 to 2491.23)
Tajikistan	62.1 (74.93 to 50.3)	72.08 (100.38 to 51.81)	53.6 (64.8 to 43.17)	60.57 (84.02 to 43.75)	3123 (3777.17 to 2520.6)	3494.03 (4828.19 to 2528.97)
Thailand	351.52 (446.23 to 238.21)	505.78 (679.72 to 256.23)	266.6 (336.77 to 181.64)	299.84 (404.28 to 155.44)	15457.99 (19391.05 to 10553.34)	17045.01 (22945.13 to 8828.52)
Timor-Leste	3.56 (5.04 to 2.27)	3.64 (5.04 to 2.41)	3.02 (4.28 to 1.95)	2.86 (4 to 1.91)	177.42 (251.36 to 114.98)	170.8 (236.91 to 114.18)
Togo	11.88 (15.06 to 8.61)	28.05 (39.33 to 17.57)	10.04 (12.77 to 7.27)	23.02 (32.19 to 14.21)	584.11 (740.51 to 422.4)	1321.87 (1852.57 to 815.49)
Tokelau	0.01 (0.02 to 0.01)	0.01 (0.02 to 0.01)	0.01 (0.02 to 0.01)	0.01 (0.01 to 0.01)	0.69 (1.01 to 0.46)	0.54 (0.68 to 0.44)
Tonga	0.84 (1.09 to 0.63)	1.02 (1.5 to 0.67)	0.65 (0.84 to 0.49)	0.72 (1.06 to 0.48)	38.02 (48.69 to 28.82)	42.28 (61.94 to 27.87)
Trinidad and Tobago	4.24 (4.55 to 3.97)	4.08 (5.29 to 3.06)	3.34 (3.54 to 3.13)	2.98 (3.85 to 2.22)	192.69 (204.86 to 181.07)	168.98 (217.92 to 126.25)
Tunisia	18.9 (24.4 to 14.86)	22.67 (30.62 to 15.74)	15.78 (20 to 12.39)	16.56 (22.49 to 11.48)	910.43 (1161.88 to 714.99)	933.47 (1259.46 to 650.72)
Turkey	741.59 (935.77 to 482.44)	416.34 (544.26 to 255.76)	622.06 (790.17 to 413.76)	283.89 (372.46 to 182.86)	36076.01 (45747.42 to 24036.07)	16223.3 (21206.41 to 10480.01)
Turkmenistan	33.99 (37.33 to 30.68)	28.53 (36.7 to 22.21)	29.14 (32.02 to 26.34)	23.34 (30.07 to 18.25)	1694.71 (1861.4 to 1533.83)	1353.92 (1744.01 to 1061.28)
Tuvalu	0.14 (0.19 to 0.1)	0.14 (0.18 to 0.1)	0.12 (0.16 to 0.08)	0.11 (0.14 to 0.08)	6.87 (9.34 to 4.82)	6.11 (7.97 to 4.52)
Uganda	36.32 (50.55 to 25.21)	91.51 (126.29 to 60.18)	30.88 (42.95 to 21.37)	75.37 (104.2 to 49.56)	1801.81 (2521.06 to 1247.88)	4408.92 (6097.9 to 2887.02)
Ukraine	787.63 (882.5 to 709.43)	259.48 (350.9 to 181.7)	611.17 (679.16 to 552.67)	195.75 (266.44 to 138.36)	34600.04 (38336.68 to 31439.17)	10973.07 (14896.95 to 7770.8)
United Arab Emirates	8.36 (11.59 to 5.9)	22.33 (32.38 to 15.55)	6.74 (9.17 to 4.72)	15.74 (22.55 to 11.03)	387.37 (524.26 to 273.03)	880.98 (1255.46 to 620.01)
United Kingdom	180.1 (184.29 to 176.04)	120.51 (124.87 to 116.38)	95.8 (97.42 to 94.33)	52.12 (53.57 to 50.65)	5473.95 (5565.9 to 5385.96)	2948.69 (3031.15 to 2868.39)
United Republic of Tanzania	76.6 (100.88 to 54.34)	128.61 (173.39 to 85.33)	64.97 (85.69 to 46.28)	105.66 (144.68 to 71.63)	3787.78 (4988.25 to 2715.87)	6148.43 (8437.65 to 4125.71)
United States of America	956.64 (975.86 to 934.59)	979.72 (1019.75 to 942.24)	410.01 (418.32 to 402.24)	352.88 (366.2 to 339.85)	23499.73 (23952.5 to 23070.42)	20252.65 (21016.81 to 19506.91)
United States Virgin Islands	0.55 (0.69 to 0.42)	0.29 (0.39 to 0.21)	0.41 (0.52 to 0.32)	0.2 (0.27 to 0.15)	23.26 (29.53 to 18.21)	11.52 (15.77 to 8.4)
Uruguay	15.73 (17.43 to 14.1)	14.39 (16.48 to 12.53)	10.88 (12 to 9.78)	8.83 (10.03 to 7.76)	621.03 (684.86 to 559.53)	505.88 (574.97 to 443.69)
Uzbekistan	196.64 (221.74 to 172.24)	177.71 (212.38 to 146.95)	166.87 (188.23 to 146.09)	144.91 (173.47 to 120.1)	9655.24 (10897.17 to 8450.11)	8298.91 (9926.02 to 6888.53)
Vanuatu	1.77 (2.49 to 1.17)	3.65 (4.81 to 2.63)	1.46 (2.04 to 0.96)	2.91 (3.87 to 2.12)	84.73 (117.99 to 56.28)	169.61 (225.68 to 124.09)
Venezuela (Bolivarian Republic of)	115.82 (122.73 to 109.67)	166.44 (213.95 to 125.31)	91.34 (96.57 to 86.88)	120.28 (155.64 to 89.75)	5315.87 (5613.36 to 5058.59)	6950.01 (8968.77 to 5205.36)
Viet Nam	364.54 (483.82 to 257.01)	384.92 (542.49 to 278.81)	291.39 (386.5 to 201.61)	249.56 (348.32 to 179.12)	16750.99 (22130.49 to 11654.33)	14104.37 (19645.66 to 10124.16)
Yemen	79.54 (116.81 to 32.19)	178.29 (279.3 to 67.2)	68.98 (102.02 to 27.5)	149.77 (234.2 to 53.8)	3929.07 (5805.74 to 1549.36)	8558.41 (13392.25 to 3048.56)
Zambia	28.27 (35.93 to 20.64)	57.81 (93.85 to 35.63)	24.41 (30.99 to 17.7)	47.84 (78.11 to 29.52)	1437.19 (1811.72 to 1043.77)	2778.9 (4599.02 to 1714.4)
Zimbabwe	29.02 (37.44 to 21.78)	89.78 (128.51 to 59.68)	23.95 (31 to 18.2)	75.26 (107.7 to 49.69)	1393.3 (1795.17 to 1061.66)	4354.21 (6207.98 to 2876.41)
DALYs: Disability-Adjusted Life Years
