# Supplementary material for: Global, regional, and national burdens of five main digestive system cancers in adolescents and young adults from 1990 to 2021 based on the Global Burden of Disease Study 2021: A cross-sectional study
Source: PLoS One. 2025 Sep 10;20(9):e0329377. doi: 10.1371/journal.pone.0329377 (PMC12422433; doi:10.1371/journal.pone.0329377)
Supplement: S8 Table — (XLSX) [file pone.0329377.s014.xlsx]

## Sheet: Sheet1
Supplementary table 8: Age-standardized rates of incidence, mortality and DALYs for AYAs with gastric cancer in 1990 and 2021 for both sexes in 204 countries.
location	Incidence(95% certainty interval)				Deaths (95% certainty interval)				DALYs (95% certainty interval)
	Age-standardised rates per 100,000 (1990)	Age-standardised rates per 100,000 (2021)	AAPC (1990-2021)	P.Value	Age-standardised rates per 100,000 (1990)	Age-standardised rates per 100,000 (2021)	AAPC (1990-2021)	P.Value	Age-standardised rates per 100,000 (1990)	Age-standardised rates per 100,000 (2021)	AAPC (1990-2021)	P.Value
Afghanistan	6.17 (9.64 to 2.66)	4.42 (7 to 2.09)	-1.02_x000D_ (-1.21 to -0.82)	<0.001	5.61 (8.8 to 2.38)	3.94 (6.2 to 1.81)	-1.08_x000D_ (-1.28 to -0.89)	<0.001	322.93 (506.57 to 137.18)	227.47 (358.21 to 105.02)	-1.07_x000D_ (-1.27 to -0.86)	<0.001
Albania	1.39 (1.76 to 1.06)	0.82 (1.14 to 0.58)	-1.96_x000D_ (-2.67 to -1.24)	<0.001	1.17 (1.47 to 0.89)	0.6 (0.84 to 0.44)	-2.39_x000D_ (-3.08 to -1.7)	<0.001	67.17 (84.77 to 51.42)	34.06 (47.3 to 24.64)	-2.43_x000D_ (-3.14 to -1.72)	<0.001
Algeria	0.7 (0.96 to 0.49)	0.37 (0.52 to 0.26)	-2.02_x000D_ (-2.32 to -1.73)	<0.001	0.6 (0.82 to 0.41)	0.29 (0.4 to 0.2)	-2.3_x000D_ (-2.57 to -2.03)	<0.001	34.09 (47.04 to 23.65)	16.21 (22.49 to 11.32)	-2.36_x000D_ (-2.57 to -2.15)	<0.001
American Samoa	3.63 (5.2 to 2.48)	3.78 (5.34 to 2.47)	0.14_x000D_ (-0.08 to 0.35)	0.216	2.77 (3.92 to 1.91)	2.71 (3.78 to 1.77)	-0.07_x000D_ (-0.27 to 0.14)	0.539	160.26 (226.46 to 110.14)	156.79 (218.71 to 102.54)	-0.06_x000D_ (-0.26 to 0.15)	0.581
Andorra	1.24 (1.77 to 0.83)	0.78 (1.15 to 0.47)	-1.57_x000D_ (-1.77 to -1.36)	<0.001	0.7 (0.99 to 0.47)	0.36 (0.53 to 0.22)	-2.26_x000D_ (-2.67 to -1.85)	<0.001	40.01 (56.72 to 26.72)	20.4 (30.17 to 12.45)	-2.33_x000D_ (-2.59 to -2.06)	<0.001
Angola	1.22 (1.72 to 0.81)	0.78 (1.13 to 0.5)	-1.37_x000D_ (-2.12 to -0.63)	<0.001	1.05 (1.47 to 0.7)	0.65 (0.95 to 0.42)	-1.48_x000D_ (-2.27 to -0.68)	<0.001	60.19 (84.56 to 40.06)	37.06 (54.41 to 23.85)	-1.52_x000D_ (-2.03 to -1)	<0.001
Antigua and Barbuda	1.47 (1.69 to 1.28)	0.58 (0.69 to 0.49)	-3.06_x000D_ (-5.79 to -0.24)	0.033	1.09 (1.25 to 0.96)	0.4 (0.47 to 0.34)	-3.4_x000D_ (-5.65 to -1.09)	0.004	62.77 (71.92 to 54.92)	23.27 (27.59 to 19.96)	-3.26_x000D_ (-5.95 to -0.5)	0.021
Argentina	1.28 (1.48 to 1.1)	0.85 (1.01 to 0.71)	-1.36_x000D_ (-2.42 to -0.29)	0.013	0.93 (1.07 to 0.8)	0.55 (0.65 to 0.46)	-1.73_x000D_ (-2.81 to -0.64)	0.002	53.3 (61.11 to 45.85)	31.87 (37.62 to 26.68)	-1.7_x000D_ (-2.72 to -0.67)	0.001
Armenia	2.71 (2.89 to 2.52)	0.72 (0.81 to 0.63)	-4.17_x000D_ (-5.57 to -2.75)	<0.001	2.23 (2.38 to 2.08)	0.55 (0.61 to 0.48)	-4.41_x000D_ (-5.98 to -2.81)	<0.001	127.38 (136.07 to 118.79)	31.26 (35.13 to 27.58)	-4.39_x000D_ (-5.85 to -2.91)	<0.001
Australia	0.86 (1.02 to 0.72)	0.59 (0.71 to 0.48)	-1.22_x000D_ (-1.94 to -0.48)	0.001	0.42 (0.48 to 0.36)	0.23 (0.27 to 0.19)	-1.81_x000D_ (-2.72 to -0.9)	<0.001	23.91 (27.56 to 20.7)	13.11 (15.42 to 11.07)	-1.9_x000D_ (-2.61 to -1.18)	<0.001
Austria	1.54 (1.81 to 1.29)	0.61 (0.75 to 0.49)	-2.99_x000D_ (-3.12 to -2.86)	<0.001	0.86 (1 to 0.73)	0.24 (0.29 to 0.2)	-3.92_x000D_ (-4.25 to -3.58)	<0.001	49.01 (56.58 to 41.7)	13.97 (16.64 to 11.62)	-3.87_x000D_ (-4.21 to -3.53)	<0.001
Azerbaijan	3.13 (3.62 to 2.49)	1.18 (1.65 to 0.89)	-3.15_x000D_ (-3.64 to -2.64)	<0.001	2.66 (3.1 to 2.13)	0.95 (1.33 to 0.71)	-3.34_x000D_ (-3.85 to -2.83)	<0.001	152.91 (178.15 to 122.51)	54.64 (76.58 to 40.97)	-3.34_x000D_ (-3.86 to -2.81)	<0.001
Bahamas	1.59 (1.82 to 1.38)	1.27 (1.65 to 0.98)	-0.66_x000D_ (-1.11 to -0.22)	0.004	1.22 (1.39 to 1.07)	0.93 (1.21 to 0.71)	-0.85_x000D_ (-1.4 to -0.29)	0.003	70.09 (79.58 to 61.3)	53.09 (69.08 to 40.9)	-0.87_x000D_ (-1.27 to -0.45)	<0.001
Bahrain	0.57 (0.76 to 0.42)	0.45 (0.63 to 0.31)	-0.71_x000D_ (-1.46 to 0.04)	0.064	0.46 (0.61 to 0.34)	0.28 (0.39 to 0.2)	-1.5_x000D_ (-2.15 to -0.86)	<0.001	27.11 (35.91 to 19.87)	16.34 (22.39 to 11.7)	-1.54_x000D_ (-2.25 to -0.82)	<0.001
Bangladesh	1.09 (1.53 to 0.66)	0.56 (0.83 to 0.36)	-2.03_x000D_ (-2.34 to -1.71)	<0.001	0.93 (1.3 to 0.57)	0.43 (0.64 to 0.28)	-2.32_x000D_ (-2.64 to -2)	<0.001	53.11 (74.94 to 32.91)	24.73 (36.68 to 15.92)	-2.3_x000D_ (-2.61 to -1.98)	<0.001
Barbados	1.61 (1.81 to 1.42)	0.92 (1.21 to 0.7)	-1.65_x000D_ (-2.28 to -1.03)	<0.001	1.19 (1.34 to 1.06)	0.63 (0.82 to 0.48)	-1.87_x000D_ (-2.49 to -1.25)	<0.001	68.67 (77.17 to 61.21)	36.25 (47.05 to 27.66)	-1.88_x000D_ (-2.48 to -1.27)	<0.001
Belarus	3.89 (4.5 to 3.38)	1.81 (2.3 to 1.36)	-2.76_x000D_ (-3.3 to -2.21)	<0.001	2.74 (3.15 to 2.39)	1.05 (1.33 to 0.8)	-3.48_x000D_ (-4.12 to -2.83)	<0.001	154.84 (178 to 135.07)	59.59 (75.64 to 45.52)	-3.47_x000D_ (-4.11 to -2.82)	<0.001
Belgium	1.06 (1.25 to 0.88)	0.47 (0.57 to 0.38)	-2.76_x000D_ (-2.92 to -2.61)	<0.001	0.63 (0.74 to 0.54)	0.23 (0.27 to 0.19)	-3.43_x000D_ (-3.59 to -3.27)	<0.001	36.12 (42.25 to 30.82)	12.95 (15.45 to 10.81)	-3.45_x000D_ (-3.6 to -3.3)	<0.001
Belize	1.1 (1.23 to 0.97)	1.04 (1.22 to 0.88)	-0.28_x000D_ (-1.71 to 1.16)	0.7	0.86 (0.96 to 0.77)	0.78 (0.91 to 0.67)	-0.53_x000D_ (-1.77 to 0.73)	0.409	50.12 (55.99 to 44.69)	44.79 (52.34 to 38.35)	-0.47_x000D_ (-1.8 to 0.87)	0.49
Benin	0.95 (1.33 to 0.66)	0.74 (1.08 to 0.45)	-0.82_x000D_ (-0.97 to -0.67)	<0.001	0.81 (1.13 to 0.56)	0.61 (0.9 to 0.38)	-0.93_x000D_ (-1.21 to -0.64)	<0.001	46.31 (64.58 to 32.14)	35.04 (51.17 to 21.45)	-0.91_x000D_ (-1.15 to -0.66)	<0.001
Bermuda	0.91 (1.12 to 0.73)	0.45 (0.59 to 0.33)	-2.4_x000D_ (-3.1 to -1.7)	<0.001	0.62 (0.76 to 0.5)	0.24 (0.31 to 0.18)	-3.3_x000D_ (-3.94 to -2.66)	<0.001	35.9 (43.79 to 29.09)	13.79 (18.01 to 10.33)	-3.19_x000D_ (-3.82 to -2.56)	<0.001
Bhutan	1 (1.53 to 0.58)	0.55 (0.87 to 0.33)	-1.94_x000D_ (-2.17 to -1.72)	<0.001	0.85 (1.28 to 0.49)	0.42 (0.67 to 0.26)	-2.25_x000D_ (-2.46 to -2.03)	<0.001	48.62 (73.5 to 27.96)	24.2 (38.3 to 14.74)	-2.25_x000D_ (-2.45 to -2.05)	<0.001
Bolivia (Plurinational State of)	4.47 (6.08 to 3.14)	2.43 (3.52 to 1.59)	-1.96_x000D_ (-2.06 to -1.86)	<0.001	3.81 (5.18 to 2.68)	1.93 (2.77 to 1.24)	-2.19_x000D_ (-2.3 to -2.08)	<0.001	219.98 (299.48 to 154.45)	110.89 (160.09 to 71.24)	-2.21_x000D_ (-2.31 to -2.1)	<0.001
Bosnia and Herzegovina	1.13 (1.34 to 0.92)	0.54 (0.7 to 0.37)	-2.43_x000D_ (-3.29 to -1.56)	<0.001	0.93 (1.1 to 0.77)	0.4 (0.51 to 0.27)	-2.78_x000D_ (-3.6 to -1.95)	<0.001	52.93 (63.03 to 43.76)	22.69 (29.15 to 15.69)	-2.78_x000D_ (-3.62 to -1.94)	<0.001
Botswana	0.87 (1.35 to 0.52)	0.42 (0.62 to 0.26)	-2.5_x000D_ (-3.73 to -1.26)	<0.001	0.72 (1.13 to 0.43)	0.34 (0.5 to 0.2)	-2.6_x000D_ (-3.82 to -1.36)	<0.001	41.21 (64.32 to 24.76)	19.13 (28.56 to 11.59)	-2.61_x000D_ (-3.75 to -1.47)	<0.001
Brazil	1.71 (1.81 to 1.61)	1.18 (1.26 to 1.11)	-1.37_x000D_ (-1.45 to -1.29)	<0.001	1.36 (1.44 to 1.28)	0.86 (0.91 to 0.8)	-1.65_x000D_ (-1.73 to -1.57)	<0.001	77.36 (81.86 to 73.17)	49.02 (52.11 to 46.07)	-1.63_x000D_ (-1.71 to -1.56)	<0.001
Brunei Darussalam	3.67 (5.02 to 2.57)	1.77 (2.36 to 1.27)	-2.27_x000D_ (-2.73 to -1.81)	<0.001	2.37 (3.21 to 1.64)	0.95 (1.24 to 0.68)	-2.87_x000D_ (-3.28 to -2.45)	<0.001	135.84 (184.21 to 93.62)	53.36 (70.07 to 38.56)	-2.92_x000D_ (-3.35 to -2.49)	<0.001
Bulgaria	1.94 (2.34 to 1.58)	0.92 (1.18 to 0.71)	-2.31_x000D_ (-3.68 to -0.92)	0.001	1.61 (1.94 to 1.31)	0.69 (0.86 to 0.53)	-2.68_x000D_ (-4.02 to -1.31)	<0.001	91.75 (110.21 to 74.53)	39.1 (49.37 to 30.29)	-2.65_x000D_ (-4.04 to -1.24)	<0.001
Burkina Faso	1.15 (1.65 to 0.74)	0.91 (1.32 to 0.56)	-0.72_x000D_ (-0.94 to -0.51)	<0.001	0.98 (1.4 to 0.63)	0.76 (1.1 to 0.48)	-0.8_x000D_ (-0.99 to -0.6)	<0.001	56.01 (79.78 to 35.84)	43.57 (62.71 to 27.09)	-0.77_x000D_ (-0.97 to -0.57)	<0.001
Burundi	1.3 (1.92 to 0.82)	0.79 (1.15 to 0.5)	-1.59_x000D_ (-1.75 to -1.43)	<0.001	1.13 (1.65 to 0.72)	0.67 (0.98 to 0.43)	-1.65_x000D_ (-1.82 to -1.49)	<0.001	64.93 (95.12 to 41.26)	38.95 (56.8 to 24.57)	-1.64_x000D_ (-1.8 to -1.49)	<0.001
Cabo Verde	3.35 (4.67 to 2.32)	1.16 (1.99 to 0.73)	-3.43_x000D_ (-4.12 to -2.74)	<0.001	2.68 (3.7 to 1.87)	0.86 (1.46 to 0.53)	-3.67_x000D_ (-4.3 to -3.03)	<0.001	152.16 (210.11 to 106.31)	48.47 (82.48 to 30.19)	-3.69_x000D_ (-4.33 to -3.04)	<0.001
Cambodia	2.14 (2.97 to 1.41)	1.2 (1.8 to 0.78)	-1.83_x000D_ (-1.93 to -1.72)	<0.001	1.83 (2.52 to 1.22)	0.92 (1.39 to 0.59)	-2.16_x000D_ (-2.29 to -2.03)	<0.001	106.2 (146.05 to 70.66)	53.31 (80.3 to 34.22)	-2.18_x000D_ (-2.3 to -2.07)	<0.001
Cameroon	1.11 (1.55 to 0.75)	0.88 (1.38 to 0.5)	-0.76_x000D_ (-0.93 to -0.58)	<0.001	0.94 (1.3 to 0.64)	0.72 (1.12 to 0.41)	-0.89_x000D_ (-1.05 to -0.73)	<0.001	53.49 (74.64 to 36.23)	41.01 (63.89 to 23.1)	-0.86_x000D_ (-0.98 to -0.74)	<0.001
Canada	0.97 (1.15 to 0.81)	0.95 (1.16 to 0.76)	-0.09_x000D_ (-1.14 to 0.98)	0.874	0.42 (0.48 to 0.36)	0.31 (0.37 to 0.26)	-1.01_x000D_ (-2.1 to 0.09)	0.073	24.05 (27.4 to 20.71)	18.1 (21.63 to 14.99)	-0.97_x000D_ (-2 to 0.07)	0.067
Central African Republic	1.51 (2.16 to 1)	1.18 (1.81 to 0.72)	-0.76_x000D_ (-0.99 to -0.53)	<0.001	1.32 (1.89 to 0.88)	1.03 (1.56 to 0.63)	-0.77_x000D_ (-1 to -0.54)	<0.001	75.21 (107.99 to 50.37)	58.55 (88.57 to 35.89)	-0.78_x000D_ (-1.01 to -0.54)	<0.001
Chad	0.95 (1.33 to 0.64)	1.01 (1.45 to 0.65)	0.25_x000D_ (0.03 to 0.46)	0.024	0.81 (1.13 to 0.55)	0.85 (1.22 to 0.54)	0.23_x000D_ (0.01 to 0.45)	0.043	46.28 (64.49 to 31.33)	48.75 (69.74 to 30.99)	0.23_x000D_ (0.01 to 0.45)	0.036
Chile	2.38 (2.77 to 2.03)	1.4 (1.68 to 1.15)	-1.79_x000D_ (-2.23 to -1.36)	<0.001	1.69 (1.96 to 1.46)	0.78 (0.92 to 0.65)	-2.44_x000D_ (-2.88 to -2)	<0.001	96.99 (112.39 to 83.39)	44.67 (53.17 to 37.41)	-2.43_x000D_ (-2.86 to -2)	<0.001
China	5.1 (5.98 to 4.15)	3.41 (4.2 to 2.65)	-1.26_x000D_ (-1.72 to -0.8)	<0.001	3.7 (4.34 to 3.04)	1.53 (1.89 to 1.19)	-2.78_x000D_ (-3.17 to -2.39)	<0.001	210.2 (246.43 to 172.46)	87.65 (108.46 to 68.33)	-2.75_x000D_ (-3.12 to -2.38)	<0.001
Colombia	2.85 (3.32 to 2.46)	2.23 (2.77 to 1.77)	-0.87_x000D_ (-1.43 to -0.31)	0.002	2.25 (2.59 to 1.95)	1.49 (1.85 to 1.19)	-1.43_x000D_ (-1.98 to -0.87)	<0.001	130.12 (150.37 to 113.12)	85.44 (105.95 to 68.29)	-1.43_x000D_ (-1.99 to -0.87)	<0.001
Comoros	1.15 (1.72 to 0.5)	0.78 (1.16 to 0.51)	-1.82_x000D_ (-3.94 to 0.34)	0.098	0.98 (1.46 to 0.42)	0.64 (0.96 to 0.43)	-1.55_x000D_ (-3.56 to 0.5)	0.138	56.09 (83.88 to 23.83)	37.05 (55.16 to 24.45)	-1.49_x000D_ (-3.6 to 0.66)	0.174
Congo	1.38 (1.96 to 0.92)	0.84 (1.31 to 0.52)	-1.38_x000D_ (-1.87 to -0.89)	<0.001	1.18 (1.67 to 0.8)	0.69 (1.09 to 0.43)	-1.51_x000D_ (-2.01 to -1)	<0.001	67.11 (94.98 to 45.23)	39.54 (62.31 to 24.41)	-1.67_x000D_ (-2.37 to -0.97)	<0.001
Cook Islands	1.8 (2.67 to 1.19)	1.31 (1.99 to 0.83)	-1.02_x000D_ (-1.22 to -0.82)	<0.001	1.32 (1.93 to 0.88)	0.76 (1.14 to 0.49)	-1.79_x000D_ (-2 to -1.58)	<0.001	75.86 (111.46 to 50.64)	43.56 (65.51 to 28.23)	-1.78_x000D_ (-1.97 to -1.59)	<0.001
Costa Rica	3.27 (3.8 to 2.82)	2.39 (2.9 to 1.95)	-1.07_x000D_ (-1.46 to -0.67)	<0.001	2.35 (2.72 to 2.03)	1.53 (1.84 to 1.26)	-1.43_x000D_ (-1.84 to -1.01)	<0.001	133.12 (154.68 to 114.92)	87.81 (105.85 to 72.28)	-1.39_x000D_ (-1.78 to -0.99)	<0.001
Coted'Ivoire	0.4 (0.57 to 0.25)	0.34 (0.52 to 0.2)	-0.44_x000D_ (-1.08 to 0.2)	0.176	0.34 (0.48 to 0.21)	0.28 (0.43 to 0.16)	-0.65_x000D_ (-1.13 to -0.17)	0.008	19.3 (27.5 to 12.23)	16.16 (24.59 to 9.24)	-0.58_x000D_ (-1.03 to -0.13)	0.012
Croatia	1.92 (2.3 to 1.61)	0.74 (0.93 to 0.58)	-3.1_x000D_ (-3.34 to -2.86)	<0.001	1.19 (1.41 to 1.01)	0.36 (0.44 to 0.29)	-3.88_x000D_ (-4.12 to -3.65)	<0.001	67.88 (80.06 to 57.36)	20.61 (25.23 to 16.61)	-3.87_x000D_ (-4.1 to -3.63)	<0.001
Cuba	0.84 (0.99 to 0.7)	0.42 (0.53 to 0.33)	-2.07_x000D_ (-3.11 to -1.01)	<0.001	0.59 (0.69 to 0.5)	0.27 (0.33 to 0.21)	-2.36_x000D_ (-3.46 to -1.24)	<0.001	33.92 (39.56 to 28.75)	15.27 (18.8 to 12.13)	-2.4_x000D_ (-3.47 to -1.31)	<0.001
Cyprus	0.56 (0.76 to 0.41)	0.36 (0.49 to 0.26)	-1.28_x000D_ (-2.76 to 0.22)	0.094	0.38 (0.51 to 0.28)	0.18 (0.23 to 0.13)	-2.11_x000D_ (-2.94 to -1.28)	<0.001	21.38 (28.87 to 15.76)	10.05 (13.4 to 7.26)	-2.4_x000D_ (-3.66 to -1.12)	<0.001
Czechia	1.35 (1.62 to 1.12)	0.49 (0.64 to 0.37)	-3.2_x000D_ (-3.67 to -2.73)	<0.001	0.9 (1.07 to 0.75)	0.24 (0.31 to 0.19)	-4.27_x000D_ (-4.76 to -3.78)	<0.001	50.85 (60.57 to 42.2)	13.78 (17.67 to 10.66)	-4.24_x000D_ (-4.67 to -3.8)	<0.001
Democratic People's Republic of Korea	3.49 (5.28 to 2.23)	3.16 (4.93 to 1.97)	-0.32_x000D_ (-0.43 to -0.21)	<0.001	2.72 (4.13 to 1.73)	2.15 (3.32 to 1.35)	-0.75_x000D_ (-0.88 to -0.62)	<0.001	155.67 (236.08 to 99.06)	122.71 (189.18 to 77.02)	-0.76_x000D_ (-0.84 to -0.68)	<0.001
Democratic Republic of the Congo	0.93 (1.33 to 0.61)	0.71 (1.02 to 0.47)	-0.81_x000D_ (-0.95 to -0.67)	<0.001	0.8 (1.15 to 0.53)	0.59 (0.85 to 0.39)	-0.96_x000D_ (-1.44 to -0.48)	<0.001	45.77 (65.93 to 30.31)	34.07 (48.67 to 22.52)	-0.95_x000D_ (-1.32 to -0.58)	<0.001
Denmark	0.84 (1.02 to 0.69)	0.38 (0.49 to 0.3)	-2.47_x000D_ (-3.46 to -1.47)	<0.001	0.49 (0.58 to 0.41)	0.17 (0.21 to 0.13)	-3.08_x000D_ (-3.92 to -2.24)	<0.001	27.5 (32.64 to 23.04)	9.43 (11.79 to 7.51)	-3.46_x000D_ (-4.4 to -2.51)	<0.001
Djibouti	0.77 (1.17 to 0.47)	0.62 (0.99 to 0.38)	-0.58_x000D_ (-0.92 to -0.24)	0.001	0.65 (0.99 to 0.4)	0.51 (0.81 to 0.31)	-0.72_x000D_ (-1.2 to -0.23)	0.004	36.91 (56.56 to 22.84)	29.07 (45.85 to 17.49)	-0.7_x000D_ (-1.19 to -0.22)	0.005
Dominica	1.66 (2.15 to 1.25)	1.54 (2.16 to 1.06)	-0.33_x000D_ (-0.54 to -0.11)	0.003	1.31 (1.7 to 0.99)	1.18 (1.66 to 0.81)	-0.41_x000D_ (-0.61 to -0.21)	<0.001	75.3 (98.29 to 57.09)	67.82 (95.67 to 46.84)	-0.41_x000D_ (-0.62 to -0.21)	<0.001
Dominican Republic	1.1 (1.44 to 0.82)	0.9 (1.25 to 0.62)	-0.86_x000D_ (-1.49 to -0.22)	0.008	0.9 (1.17 to 0.67)	0.69 (0.94 to 0.47)	-1.07_x000D_ (-1.71 to -0.43)	0.001	51.66 (67.46 to 38.53)	39.66 (54.36 to 27.33)	-1.05_x000D_ (-1.7 to -0.41)	0.001
Ecuador	2.99 (3.47 to 2.57)	2.45 (3.21 to 1.85)	-0.68_x000D_ (-1.05 to -0.3)	<0.001	2.44 (2.81 to 2.11)	1.77 (2.35 to 1.35)	-1.16_x000D_ (-1.53 to -0.79)	<0.001	141.47 (162.88 to 122)	102.03 (135.26 to 77.74)	-1_x000D_ (-1.98 to -0.01)	0.049
Egypt	0.64 (0.84 to 0.47)	0.71 (0.99 to 0.33)	0.29_x000D_ (-0.5 to 1.08)	0.473	0.54 (0.71 to 0.4)	0.55 (0.77 to 0.27)	0.01_x000D_ (-0.81 to 0.84)	0.979	30.82 (40.42 to 22.74)	31.78 (44.47 to 15.58)	0.06_x000D_ (-0.6 to 0.73)	0.854
El Salvador	2.74 (3.41 to 2.29)	2.52 (3.29 to 1.9)	-0.67_x000D_ (-2.11 to 0.8)	0.372	2.23 (2.8 to 1.86)	1.79 (2.33 to 1.35)	-1.13_x000D_ (-2.58 to 0.35)	0.133	129.13 (161.61 to 107.9)	102.28 (133.06 to 77.38)	-1.3_x000D_ (-2.72 to 0.14)	0.076
Equatorial Guinea	1.33 (2 to 0.86)	0.57 (0.95 to 0.32)	-2.63_x000D_ (-3.27 to -1.99)	<0.001	1.15 (1.76 to 0.74)	0.44 (0.75 to 0.25)	-2.96_x000D_ (-3.63 to -2.29)	<0.001	65.92 (100.03 to 42.36)	25.38 (43.06 to 14.14)	-2.95_x000D_ (-3.56 to -2.34)	<0.001
Eritrea	1.41 (2 to 0.9)	1.07 (1.61 to 0.65)	-0.91_x000D_ (-1.22 to -0.6)	<0.001	1.22 (1.72 to 0.78)	0.9 (1.37 to 0.54)	-1.01_x000D_ (-1.24 to -0.79)	<0.001	69.08 (97.72 to 44.26)	51.38 (77.79 to 31.03)	-1_x000D_ (-1.26 to -0.74)	<0.001
Estonia	3.35 (3.97 to 2.83)	0.99 (1.26 to 0.77)	-4.08_x000D_ (-5.53 to -2.61)	<0.001	1.98 (2.29 to 1.69)	0.41 (0.5 to 0.32)	-5.21_x000D_ (-5.98 to -4.44)	<0.001	112.65 (130.48 to 96.06)	23.57 (28.66 to 18.48)	-5.18_x000D_ (-6.08 to -4.28)	<0.001
Eswatini	0.82 (1.2 to 0.53)	0.9 (1.4 to 0.5)	0.27_x000D_ (0.02 to 0.51)	0.032	0.68 (1 to 0.45)	0.74 (1.15 to 0.41)	0.24_x000D_ (-0.01 to 0.49)	0.059	39.08 (56.87 to 25.71)	41.78 (65.46 to 23.26)	0.2_x000D_ (-0.02 to 0.42)	0.078
Ethiopia	2.12 (2.81 to 1.3)	0.84 (1.17 to 0.59)	-2.95_x000D_ (-3.11 to -2.79)	<0.001	1.86 (2.46 to 1.14)	0.69 (0.96 to 0.5)	-3.16_x000D_ (-3.34 to -2.98)	<0.001	106.5 (141.08 to 64.99)	39.91 (55.32 to 28.41)	-3.12_x000D_ (-3.25 to -2.99)	<0.001
Fiji	1.74 (2.4 to 0.88)	1.29 (1.92 to 0.58)	-0.94_x000D_ (-1.09 to -0.8)	<0.001	1.4 (1.92 to 0.71)	0.98 (1.46 to 0.45)	-1.08_x000D_ (-1.24 to -0.93)	<0.001	81.51 (111.88 to 41.38)	57.22 (84.68 to 26.03)	-1.08_x000D_ (-1.23 to -0.94)	<0.001
Finland	1.53 (1.8 to 1.29)	0.53 (0.65 to 0.44)	-3.3_x000D_ (-4.04 to -2.56)	<0.001	0.81 (0.94 to 0.7)	0.21 (0.24 to 0.17)	-4.26_x000D_ (-4.64 to -3.88)	<0.001	46.18 (53.53 to 39.57)	11.91 (14.16 to 9.96)	-4.22_x000D_ (-4.6 to -3.85)	<0.001
France	0.92 (1.06 to 0.78)	0.6 (0.74 to 0.5)	-1.43_x000D_ (-1.85 to -1.01)	<0.001	0.59 (0.67 to 0.51)	0.31 (0.37 to 0.25)	-1.96_x000D_ (-2.71 to -1.2)	<0.001	33.36 (38.11 to 28.85)	17.32 (20.89 to 14.43)	-2.18_x000D_ (-2.94 to -1.41)	<0.001
Gabon	1.03 (1.47 to 0.7)	0.63 (0.99 to 0.38)	-1.56_x000D_ (-1.86 to -1.26)	<0.001	0.87 (1.24 to 0.59)	0.5 (0.79 to 0.3)	-1.88_x000D_ (-2.09 to -1.67)	<0.001	49.47 (70.43 to 33.46)	28.43 (44.95 to 17.13)	-1.75_x000D_ (-2.07 to -1.43)	<0.001
Gambia	0.38 (0.56 to 0.23)	0.34 (0.51 to 0.21)	-0.45_x000D_ (-1.51 to 0.62)	0.408	0.32 (0.47 to 0.19)	0.27 (0.41 to 0.17)	-0.31_x000D_ (-1.62 to 1.01)	0.642	18.17 (26.59 to 10.93)	15.7 (23.6 to 9.96)	-0.52_x000D_ (-1.82 to 0.78)	0.43
Georgia	2.41 (2.71 to 2.13)	0.86 (0.99 to 0.74)	-3.23_x000D_ (-4.99 to -1.44)	<0.001	1.96 (2.21 to 1.74)	0.67 (0.78 to 0.58)	-3.46_x000D_ (-4.39 to -2.51)	<0.001	112.22 (126.51 to 99.49)	38.58 (44.4 to 33.41)	-3.48_x000D_ (-4.41 to -2.55)	<0.001
Germany	1.5 (1.73 to 1.29)	0.82 (0.99 to 0.68)	-1.76_x000D_ (-2.94 to -0.57)	0.004	0.87 (0.98 to 0.76)	0.34 (0.4 to 0.29)	-2.84_x000D_ (-3.74 to -1.94)	<0.001	49.09 (55.64 to 43.06)	19.37 (22.52 to 16.63)	-2.83_x000D_ (-3.66 to -2.01)	<0.001
Ghana	1.04 (1.49 to 0.68)	0.65 (0.95 to 0.42)	-1.52_x000D_ (-1.66 to -1.38)	<0.001	0.87 (1.26 to 0.57)	0.52 (0.77 to 0.34)	-1.64_x000D_ (-1.81 to -1.46)	<0.001	50.08 (72.57 to 32.56)	29.73 (44.09 to 19.12)	-1.68_x000D_ (-1.79 to -1.56)	<0.001
Greece	1.46 (1.64 to 1.3)	0.74 (0.84 to 0.65)	-2.19_x000D_ (-2.95 to -1.42)	<0.001	0.83 (0.91 to 0.75)	0.38 (0.42 to 0.34)	-2.49_x000D_ (-2.73 to -2.24)	<0.001	47.56 (52.17 to 43.19)	21.54 (23.64 to 19.36)	-2.53_x000D_ (-2.79 to -2.28)	<0.001
Greenland	2.66 (3.67 to 1.87)	1.19 (1.7 to 0.74)	-2.46_x000D_ (-2.64 to -2.28)	<0.001	1.93 (2.68 to 1.35)	0.76 (1.09 to 0.49)	-2.87_x000D_ (-3.06 to -2.68)	<0.001	110.08 (152.9 to 77.24)	43.16 (62.01 to 27.55)	-2.89_x000D_ (-3.07 to -2.71)	<0.001
Grenada	1.79 (2.18 to 1.45)	0.8 (1.01 to 0.62)	-2.67_x000D_ (-3.35 to -1.99)	<0.001	1.43 (1.74 to 1.16)	0.59 (0.75 to 0.46)	-2.91_x000D_ (-3.56 to -2.25)	<0.001	82.21 (100.1 to 66.85)	33.81 (42.89 to 26.07)	-2.94_x000D_ (-3.81 to -2.06)	<0.001
Guam	1.26 (1.58 to 0.99)	1.61 (2.02 to 1.23)	0.86_x000D_ (-0.31 to 2.04)	0.15	0.87 (1.09 to 0.69)	1.02 (1.27 to 0.79)	0.76_x000D_ (-0.89 to 2.44)	0.367	50.84 (63.35 to 40.54)	58.62 (72.96 to 45.13)	0.73_x000D_ (-0.63 to 2.1)	0.293
Guatemala	4.22 (4.62 to 3.85)	3.46 (4.08 to 2.91)	-0.7_x000D_ (-1.09 to -0.31)	<0.001	3.57 (3.9 to 3.27)	2.69 (3.15 to 2.27)	-0.97_x000D_ (-1.35 to -0.59)	<0.001	207.38 (226.47 to 189.66)	155.5 (182.12 to 131.1)	-0.99_x000D_ (-1.37 to -0.6)	<0.001
Guinea	1.15 (1.62 to 0.75)	1.05 (1.59 to 0.66)	-0.25_x000D_ (-0.37 to -0.13)	<0.001	0.99 (1.38 to 0.65)	0.88 (1.34 to 0.55)	-0.38_x000D_ (-0.52 to -0.23)	<0.001	56.37 (78.98 to 36.76)	50.61 (76.89 to 31.52)	-0.36_x000D_ (-0.5 to -0.22)	<0.001
Guinea-Bissau	1.91 (2.74 to 1.28)	1.51 (2.26 to 0.97)	-0.72_x000D_ (-0.86 to -0.58)	<0.001	1.65 (2.36 to 1.11)	1.28 (1.89 to 0.82)	-0.78_x000D_ (-0.85 to -0.71)	<0.001	94.25 (134.46 to 63.51)	72.77 (107.27 to 46.54)	-0.83_x000D_ (-0.97 to -0.7)	<0.001
Guyana	1.15 (1.41 to 0.89)	1.07 (1.46 to 0.76)	-0.12_x000D_ (-0.75 to 0.51)	0.698	0.96 (1.18 to 0.75)	0.86 (1.18 to 0.61)	-0.22_x000D_ (-0.85 to 0.4)	0.482	55.23 (67.83 to 43.09)	49.32 (67.53 to 34.97)	-0.22_x000D_ (-0.85 to 0.41)	0.488
Haiti	2.95 (4.23 to 1.77)	1.82 (2.64 to 1.09)	-1.4_x000D_ (-1.83 to -0.98)	<0.001	2.57 (3.67 to 1.55)	1.55 (2.24 to 0.93)	-1.54_x000D_ (-1.75 to -1.34)	<0.001	148.42 (211.93 to 89.21)	89.34 (129.57 to 53.6)	-1.54_x000D_ (-1.74 to -1.34)	<0.001
Honduras	2.72 (3.66 to 1.98)	1.32 (2.13 to 0.71)	-2.39_x000D_ (-3.12 to -1.65)	<0.001	2.28 (3.06 to 1.66)	1.05 (1.68 to 0.57)	-2.55_x000D_ (-3.28 to -1.83)	<0.001	131.27 (176.45 to 95.38)	60.04 (96 to 32.32)	-2.57_x000D_ (-3 to -2.15)	<0.001
Hungary	1.7 (1.99 to 1.45)	0.51 (0.64 to 0.41)	-3.8_x000D_ (-4.44 to -3.15)	<0.001	1.37 (1.59 to 1.17)	0.36 (0.44 to 0.29)	-4.19_x000D_ (-4.9 to -3.48)	<0.001	77.47 (90.39 to 66.05)	20.53 (25.12 to 16.54)	-4.2_x000D_ (-4.88 to -3.5)	<0.001
Iceland	1.25 (1.48 to 1.05)	0.55 (0.69 to 0.44)	-2.43_x000D_ (-3.24 to -1.6)	<0.001	0.69 (0.81 to 0.58)	0.24 (0.29 to 0.2)	-3.12_x000D_ (-4.02 to -2.22)	<0.001	39.18 (46.29 to 33.16)	13.74 (16.49 to 11.27)	-3.13_x000D_ (-3.98 to -2.27)	<0.001
India	1.02 (1.24 to 0.84)	0.61 (0.75 to 0.53)	-1.77_x000D_ (-2.5 to -1.02)	<0.001	0.86 (1.04 to 0.71)	0.48 (0.59 to 0.41)	-1.99_x000D_ (-2.74 to -1.23)	<0.001	49.12 (59.6 to 40.61)	27.46 (33.59 to 23.46)	-2_x000D_ (-2.78 to -1.21)	<0.001
Indonesia	1.44 (1.74 to 1.09)	0.85 (1.13 to 0.66)	-1.68_x000D_ (-1.8 to -1.57)	<0.001	1.2 (1.45 to 0.91)	0.64 (0.84 to 0.5)	-2.01_x000D_ (-2.13 to -1.89)	<0.001	69.41 (84.08 to 52.28)	36.84 (48.93 to 28.97)	-2.01_x000D_ (-2.1 to -1.92)	<0.001
Iran (Islamic Republic of)	2.07 (2.43 to 1.7)	1.25 (1.44 to 0.98)	-1.7_x000D_ (-2 to -1.4)	<0.001	1.73 (2.03 to 1.42)	0.86 (0.99 to 0.7)	-2.32_x000D_ (-2.57 to -2.08)	<0.001	100.96 (118.63 to 82.59)	50.3 (57.52 to 40.6)	-2.25_x000D_ (-2.44 to -2.07)	<0.001
Iraq	0.86 (1.21 to 0.6)	0.47 (0.71 to 0.32)	-2.02_x000D_ (-2.27 to -1.76)	<0.001	0.73 (1.03 to 0.51)	0.37 (0.55 to 0.25)	-2.3_x000D_ (-2.54 to -2.06)	<0.001	41.8 (58.89 to 29.02)	20.79 (31.46 to 14.03)	-2.34_x000D_ (-2.56 to -2.13)	<0.001
Ireland	0.96 (1.15 to 0.8)	0.41 (0.5 to 0.33)	-2.63_x000D_ (-3.64 to -1.6)	<0.001	0.59 (0.69 to 0.5)	0.19 (0.22 to 0.16)	-3.49_x000D_ (-4.36 to -2.61)	<0.001	33.62 (39.63 to 28.35)	10.64 (12.66 to 8.83)	-3.61_x000D_ (-4.72 to -2.48)	<0.001
Israel	0.87 (1.04 to 0.73)	0.34 (0.41 to 0.28)	-2.89_x000D_ (-3.35 to -2.42)	<0.001	0.57 (0.67 to 0.47)	0.18 (0.21 to 0.15)	-3.41_x000D_ (-3.76 to -3.07)	<0.001	32.45 (38.21 to 27.04)	10.15 (12.06 to 8.44)	-3.47_x000D_ (-3.79 to -3.15)	<0.001
Italy	2 (2.19 to 1.83)	0.89 (1.01 to 0.79)	-2.5_x000D_ (-2.65 to -2.35)	<0.001	1.08 (1.13 to 1.03)	0.34 (0.36 to 0.32)	-3.72_x000D_ (-4.48 to -2.94)	<0.001	61.37 (64.38 to 58.55)	19.58 (20.8 to 18.38)	-3.57_x000D_ (-3.85 to -3.29)	<0.001
Jamaica	0.79 (0.95 to 0.65)	0.84 (1.18 to 0.6)	0.54_x000D_ (-0.78 to 1.87)	0.426	0.6 (0.71 to 0.49)	0.6 (0.83 to 0.43)	0.37_x000D_ (-0.96 to 1.72)	0.586	34.15 (40.62 to 28.29)	34.2 (47.15 to 24.62)	0.35_x000D_ (-0.98 to 1.71)	0.607
Japan	7.29 (7.7 to 6.89)	2.31 (2.49 to 2.11)	-3.7_x000D_ (-4.5 to -2.89)	<0.001	2.75 (2.81 to 2.69)	0.67 (0.68 to 0.65)	-4.46_x000D_ (-4.98 to -3.94)	<0.001	156.91 (160.58 to 153.25)	38.71 (39.87 to 37.52)	-4.42_x000D_ (-5.1 to -3.74)	<0.001
Jordan	0.81 (1.08 to 0.58)	0.38 (0.54 to 0.27)	-2.36_x000D_ (-2.9 to -1.81)	<0.001	0.67 (0.91 to 0.48)	0.26 (0.36 to 0.18)	-2.96_x000D_ (-3.49 to -2.43)	<0.001	38.38 (51.8 to 27.26)	15 (20.91 to 10.46)	-2.92_x000D_ (-3.45 to -2.4)	<0.001
Kazakhstan	4.03 (4.44 to 3.64)	1.23 (1.37 to 1.1)	-3.82_x000D_ (-4.33 to -3.31)	<0.001	3.37 (3.72 to 3.04)	0.95 (1.05 to 0.85)	-3.85_x000D_ (-4.12 to -3.58)	<0.001	192.85 (212.9 to 173.97)	54.3 (59.91 to 48.59)	-3.88_x000D_ (-4.16 to -3.59)	<0.001
Kenya	0.8 (1.07 to 0.58)	0.72 (0.96 to 0.52)	-0.34_x000D_ (-0.5 to -0.17)	<0.001	0.66 (0.89 to 0.48)	0.58 (0.78 to 0.43)	-0.39_x000D_ (-0.73 to -0.05)	0.025	38.08 (51.07 to 27.47)	33.29 (44.67 to 24.35)	-0.43_x000D_ (-0.56 to -0.3)	<0.001
Kiribati	4.98 (7 to 3.33)	4.91 (7.36 to 2.97)	-0.03_x000D_ (-0.08 to 0.01)	0.112	4.27 (6.01 to 2.86)	4.04 (6.04 to 2.45)	-0.17_x000D_ (-0.22 to -0.13)	<0.001	248.03 (348.97 to 166.12)	234.4 (349.74 to 142.28)	-0.19_x000D_ (-0.27 to -0.11)	<0.001
Kuwait	0.3 (0.36 to 0.25)	0.22 (0.29 to 0.17)	-0.96_x000D_ (-1.85 to -0.06)	0.036	0.22 (0.27 to 0.18)	0.13 (0.16 to 0.1)	-1.84_x000D_ (-4.14 to 0.51)	0.124	12.82 (15.36 to 10.64)	7.52 (9.51 to 5.96)	-1.87_x000D_ (-4.08 to 0.39)	0.105
Kyrgyzstan	4.77 (5.65 to 4.01)	1.67 (2.06 to 1.33)	-3.27_x000D_ (-4.43 to -2.09)	<0.001	4.04 (4.78 to 3.37)	1.34 (1.62 to 1.06)	-3.43_x000D_ (-4.61 to -2.25)	<0.001	231.19 (273.66 to 192.57)	76.13 (92.65 to 60.51)	-3.45_x000D_ (-4.64 to -2.24)	<0.001
Lao People's Democratic Republic	2.32 (3.37 to 1.48)	1.07 (1.6 to 0.67)	-2.48_x000D_ (-2.58 to -2.38)	<0.001	2.01 (2.9 to 1.29)	0.85 (1.27 to 0.54)	-2.77_x000D_ (-2.94 to -2.6)	<0.001	115.86 (167.53 to 74.36)	49.18 (73.77 to 31.08)	-2.75_x000D_ (-2.9 to -2.6)	<0.001
Latvia	3.1 (3.58 to 2.66)	1.01 (1.25 to 0.8)	-3.81_x000D_ (-5.21 to -2.39)	<0.001	2.03 (2.32 to 1.76)	0.56 (0.68 to 0.45)	-4.36_x000D_ (-5.79 to -2.91)	<0.001	115.04 (131.47 to 99.68)	31.43 (38.31 to 25.12)	-4.37_x000D_ (-5.79 to -2.92)	<0.001
Lebanon	1.12 (1.55 to 0.78)	0.44 (0.6 to 0.32)	-3.01_x000D_ (-3.31 to -2.7)	<0.001	0.95 (1.31 to 0.65)	0.31 (0.41 to 0.22)	-3.5_x000D_ (-3.83 to -3.17)	<0.001	53.72 (74.19 to 37.07)	17.47 (23.74 to 12.33)	-3.52_x000D_ (-3.78 to -3.27)	<0.001
Lesotho	0.58 (0.86 to 0.36)	1.02 (1.51 to 0.63)	1.87_x000D_ (1.59 to 2.16)	<0.001	0.49 (0.72 to 0.31)	0.86 (1.28 to 0.52)	1.9_x000D_ (1.45 to 2.35)	<0.001	27.79 (41.01 to 17.47)	48.6 (72.46 to 29.83)	1.87_x000D_ (1.5 to 2.24)	<0.001
Liberia	0.9 (1.3 to 0.59)	0.89 (1.33 to 0.52)	-0.03_x000D_ (-0.52 to 0.46)	0.901	0.77 (1.12 to 0.51)	0.72 (1.09 to 0.42)	-0.18_x000D_ (-0.69 to 0.32)	0.472	44.3 (64.5 to 29.04)	41.5 (62.41 to 24.08)	-0.19_x000D_ (-0.68 to 0.3)	0.45
Libya	0.9 (1.26 to 0.61)	0.72 (1.05 to 0.48)	-0.67_x000D_ (-1.41 to 0.08)	0.079	0.74 (1.03 to 0.51)	0.56 (0.82 to 0.37)	-0.86_x000D_ (-1.8 to 0.09)	0.076	42.12 (58.54 to 28.87)	31.72 (46.75 to 21.12)	-0.89_x000D_ (-1.74 to -0.02)	0.045
Lithuania	3.18 (3.7 to 2.74)	1.37 (1.66 to 1.07)	-2.99_x000D_ (-4.2 to -1.75)	<0.001	2.13 (2.47 to 1.83)	0.83 (0.99 to 0.66)	-3.05_x000D_ (-4.46 to -1.61)	<0.001	119.8 (139.16 to 102.75)	46.2 (55.51 to 36.71)	-3.07_x000D_ (-4.55 to -1.57)	<0.001
Luxembourg	1.27 (1.42 to 1.12)	0.28 (0.33 to 0.24)	-4.73_x000D_ (-5.43 to -4.03)	<0.001	0.8 (0.88 to 0.72)	0.13 (0.15 to 0.12)	-5.66_x000D_ (-6.2 to -5.11)	<0.001	45.35 (50.18 to 41.11)	7.6 (8.72 to 6.64)	-5.61_x000D_ (-6.25 to -4.96)	<0.001
Madagascar	1.12 (1.53 to 0.77)	0.82 (1.2 to 0.53)	-1.01_x000D_ (-1.11 to -0.92)	<0.001	0.96 (1.31 to 0.66)	0.69 (1.01 to 0.44)	-1.1_x000D_ (-1.54 to -0.65)	<0.001	55.37 (75.43 to 37.74)	39.58 (58.42 to 25.28)	-1.07_x000D_ (-1.16 to -0.98)	<0.001
Malawi	0.45 (0.62 to 0.31)	0.35 (0.51 to 0.22)	-0.75_x000D_ (-0.95 to -0.55)	<0.001	0.38 (0.54 to 0.26)	0.29 (0.42 to 0.19)	-0.88_x000D_ (-1.05 to -0.72)	<0.001	22.15 (31 to 15.06)	16.46 (24.37 to 10.59)	-0.86_x000D_ (-1.04 to -0.69)	<0.001
Malaysia	0.84 (1.11 to 0.62)	0.65 (0.87 to 0.48)	-0.98_x000D_ (-1.27 to -0.68)	<0.001	0.66 (0.86 to 0.49)	0.43 (0.57 to 0.32)	-1.51_x000D_ (-1.81 to -1.21)	<0.001	37.71 (49.54 to 28.11)	24.51 (32.37 to 18.1)	-1.56_x000D_ (-1.86 to -1.26)	<0.001
Maldives	1.27 (1.8 to 0.87)	0.38 (0.54 to 0.25)	-3.91_x000D_ (-4.47 to -3.35)	<0.001	1.04 (1.47 to 0.71)	0.22 (0.31 to 0.15)	-4.83_x000D_ (-5.35 to -4.31)	<0.001	59.76 (84.2 to 40.55)	12.99 (18.12 to 8.87)	-4.86_x000D_ (-5.34 to -4.38)	<0.001
Mali	2.48 (3.38 to 1.72)	1.73 (2.5 to 1.12)	-1.16_x000D_ (-1.4 to -0.91)	<0.001	2.12 (2.91 to 1.46)	1.44 (2.09 to 0.93)	-1.25_x000D_ (-1.47 to -1.03)	<0.001	121.09 (166.67 to 83.06)	82.52 (119.82 to 53.36)	-1.24_x000D_ (-1.47 to -1)	<0.001
Malta	0.92 (1.1 to 0.76)	0.4 (0.5 to 0.32)	-2.52_x000D_ (-3.88 to -1.14)	<0.001	0.58 (0.68 to 0.48)	0.2 (0.25 to 0.16)	-3.24_x000D_ (-4.49 to -1.97)	<0.001	32.98 (39.15 to 27.68)	11.36 (13.9 to 9.21)	-3.24_x000D_ (-4.5 to -1.96)	<0.001
Marshall Islands	4.04 (5.76 to 2.72)	3.92 (5.59 to 2.6)	-0.09_x000D_ (-0.14 to -0.04)	0.001	3.36 (4.79 to 2.29)	3.12 (4.42 to 2.07)	-0.23_x000D_ (-0.3 to -0.17)	<0.001	196.87 (279.93 to 134.34)	179.79 (254.82 to 119.65)	-0.29_x000D_ (-0.35 to -0.23)	<0.001
Mauritania	0.89 (1.22 to 0.62)	0.57 (0.86 to 0.37)	-1.4_x000D_ (-1.86 to -0.93)	<0.001	0.76 (1.04 to 0.53)	0.45 (0.68 to 0.29)	-1.71_x000D_ (-1.85 to -1.58)	<0.001	43.22 (59.67 to 30.08)	25.77 (38.56 to 16.83)	-1.65_x000D_ (-2.07 to -1.23)	<0.001
Mauritius	1.89 (2.11 to 1.7)	1.8 (2.05 to 1.57)	-0.16_x000D_ (-1.45 to 1.15)	0.81	1.42 (1.57 to 1.28)	1.16 (1.29 to 1.03)	-0.66_x000D_ (-1.9 to 0.59)	0.299	81.63 (90.16 to 73.6)	66.69 (74.12 to 58.92)	-0.66_x000D_ (-1.89 to 0.58)	0.293
Mexico	1.63 (1.69 to 1.58)	1.45 (1.6 to 1.3)	-0.23_x000D_ (-0.83 to 0.36)	0.44	1.3 (1.35 to 1.26)	1.05 (1.16 to 0.94)	-0.56_x000D_ (-0.86 to -0.27)	<0.001	75.31 (77.86 to 72.94)	60.39 (66.66 to 54.14)	-0.58_x000D_ (-1.21 to 0.06)	0.077
Micronesia (Federated States of)	4.32 (6.18 to 2.82)	3.59 (5.34 to 2.29)	-0.61_x000D_ (-0.67 to -0.55)	<0.001	3.6 (5.1 to 2.36)	2.78 (4.13 to 1.78)	-0.83_x000D_ (-0.87 to -0.79)	<0.001	206.97 (293.26 to 135.68)	160.13 (237.33 to 102.75)	-0.83_x000D_ (-0.87 to -0.79)	<0.001
Monaco	1.4 (1.99 to 0.94)	1.11 (1.72 to 0.66)	-0.78_x000D_ (-0.89 to -0.67)	<0.001	0.77 (1.08 to 0.52)	0.53 (0.83 to 0.31)	-1.23_x000D_ (-1.35 to -1.1)	<0.001	43.98 (61.27 to 29.37)	30.22 (47.24 to 17.68)	-1.24_x000D_ (-1.32 to -1.16)	<0.001
Mongolia	5.17 (6.83 to 3.82)	3.33 (4.66 to 2.47)	-1.28_x000D_ (-2.38 to -0.17)	0.024	4.53 (5.95 to 3.36)	2.76 (3.87 to 2.05)	-1.47_x000D_ (-2.6 to -0.33)	0.012	259.21 (340.22 to 191.65)	156.59 (219.27 to 116.68)	-1.57_x000D_ (-2.29 to -0.85)	<0.001
Montenegro	0.92 (1.12 to 0.73)	0.54 (0.67 to 0.42)	-1.64_x000D_ (-2.39 to -0.87)	<0.001	0.7 (0.85 to 0.56)	0.38 (0.47 to 0.3)	-1.86_x000D_ (-2.63 to -1.08)	<0.001	39.57 (48.08 to 31.55)	21.39 (26.57 to 16.83)	-1.87_x000D_ (-2.57 to -1.16)	<0.001
Morocco	0.33 (0.46 to 0.23)	0.17 (0.29 to 0.11)	-2.25_x000D_ (-2.36 to -2.15)	<0.001	0.28 (0.39 to 0.2)	0.14 (0.24 to 0.09)	-2.15_x000D_ (-2.64 to -1.67)	<0.001	16.2 (22.47 to 11.27)	8.18 (13.48 to 5.29)	-2.19_x000D_ (-2.4 to -1.98)	<0.001
Mozambique	0.4 (0.56 to 0.27)	0.44 (0.67 to 0.27)	0.34_x000D_ (0.14 to 0.53)	0.001	0.34 (0.48 to 0.23)	0.37 (0.59 to 0.22)	0.27_x000D_ (-0.02 to 0.57)	0.066	19.59 (27.62 to 13.34)	20.99 (33.51 to 12.77)	0.24_x000D_ (0.06 to 0.43)	0.01
Myanmar	2.46 (3.54 to 1.56)	0.97 (1.39 to 0.63)	-3_x000D_ (-3.17 to -2.84)	<0.001	2.12 (3.01 to 1.33)	0.74 (1.07 to 0.49)	-3.36_x000D_ (-3.5 to -3.22)	<0.001	123.01 (175 to 77.3)	43.14 (61.96 to 28.49)	-3.35_x000D_ (-3.49 to -3.22)	<0.001
Namibia	0.34 (0.49 to 0.21)	0.27 (0.42 to 0.15)	-0.72_x000D_ (-1.2 to -0.24)	0.003	0.29 (0.42 to 0.18)	0.21 (0.34 to 0.12)	-1.01_x000D_ (-1.57 to -0.44)	0.001	16.44 (23.75 to 10.03)	11.98 (19.09 to 7.09)	-0.96_x000D_ (-1.3 to -0.62)	<0.001
Nauru	4.99 (7.05 to 3.42)	4.57 (6.48 to 3.02)	-0.29_x000D_ (-0.39 to -0.2)	<0.001	4.08 (5.73 to 2.8)	3.52 (4.97 to 2.34)	-0.49_x000D_ (-0.58 to -0.4)	<0.001	234.29 (328.91 to 161)	202.81 (287.16 to 134.69)	-0.47_x000D_ (-0.56 to -0.39)	<0.001
Nepal	1.13 (1.64 to 0.72)	0.66 (1.01 to 0.42)	-1.68_x000D_ (-1.95 to -1.4)	<0.001	0.96 (1.39 to 0.62)	0.52 (0.8 to 0.34)	-1.95_x000D_ (-2.2 to -1.7)	<0.001	55.27 (79.99 to 35.33)	29.9 (45.51 to 19.25)	-1.93_x000D_ (-2.12 to -1.73)	<0.001
Netherlands	0.67 (0.77 to 0.58)	0.25 (0.29 to 0.21)	-3.16_x000D_ (-3.36 to -2.96)	<0.001	0.57 (0.66 to 0.49)	0.21 (0.25 to 0.18)	-3.2_x000D_ (-3.41 to -2.98)	<0.001	32.43 (37.23 to 27.93)	11.85 (13.93 to 9.93)	-3.21_x000D_ (-3.42 to -3)	<0.001
New Zealand	1.68 (1.95 to 1.43)	0.97 (1.14 to 0.81)	-1.85_x000D_ (-3.23 to -0.46)	0.009	0.85 (0.96 to 0.73)	0.38 (0.44 to 0.33)	-2.62_x000D_ (-3.85 to -1.39)	<0.001	48.89 (55.52 to 42.3)	22.01 (25.46 to 18.86)	-2.62_x000D_ (-3.88 to -1.34)	<0.001
Nicaragua	1.77 (2.29 to 1.35)	1.18 (1.57 to 0.87)	-1.61_x000D_ (-2.24 to -0.97)	<0.001	1.42 (1.83 to 1.09)	0.86 (1.14 to 0.63)	-1.88_x000D_ (-2.36 to -1.4)	<0.001	81.71 (105.14 to 62.76)	48.89 (65.14 to 35.81)	-1.91_x000D_ (-2.38 to -1.44)	<0.001
Niger	1.04 (1.47 to 0.69)	0.8 (1.21 to 0.5)	-0.85_x000D_ (-1.11 to -0.59)	<0.001	0.89 (1.27 to 0.6)	0.68 (1.02 to 0.42)	-0.88_x000D_ (-1.16 to -0.6)	<0.001	51.05 (72.64 to 34)	38.68 (58.35 to 24.21)	-0.91_x000D_ (-1.17 to -0.65)	<0.001
Nigeria	0.31 (0.42 to 0.23)	0.22 (0.31 to 0.15)	-1.14_x000D_ (-1.35 to -0.93)	<0.001	0.27 (0.36 to 0.2)	0.18 (0.25 to 0.13)	-1.36_x000D_ (-1.64 to -1.09)	<0.001	15.19 (20.81 to 11.16)	10.36 (14.52 to 7.14)	-1.26_x000D_ (-1.46 to -1.06)	<0.001
Niue	2.41 (3.73 to 1.5)	2.31 (3.39 to 1.6)	-0.11_x000D_ (-0.52 to 0.29)	0.581	1.87 (2.89 to 1.18)	1.62 (2.38 to 1.13)	-0.4_x000D_ (-0.85 to 0.05)	0.083	107.86 (166.37 to 67.76)	95.19 (139.43 to 66.63)	-0.34_x000D_ (-0.8 to 0.12)	0.151
North Macedonia	1.66 (1.98 to 1.35)	0.68 (0.88 to 0.53)	-2.96_x000D_ (-3.56 to -2.36)	<0.001	1.37 (1.63 to 1.12)	0.51 (0.66 to 0.39)	-3.28_x000D_ (-3.91 to -2.65)	<0.001	77.79 (92.51 to 63.63)	28.95 (37.36 to 22.45)	-3.28_x000D_ (-3.9 to -2.65)	<0.001
Northern Mariana Islands	2.87 (4.24 to 1.78)	2.23 (3.13 to 1.56)	-0.82_x000D_ (-1.11 to -0.52)	<0.001	2.06 (3.02 to 1.28)	1.45 (2.01 to 1.03)	-1.13_x000D_ (-1.46 to -0.8)	<0.001	117.87 (172.88 to 73.25)	83.54 (115.73 to 59.3)	-1.09_x000D_ (-1.5 to -0.68)	<0.001
Norway	1.02 (1.12 to 0.92)	0.33 (0.38 to 0.3)	-3.69_x000D_ (-4.15 to -3.22)	<0.001	0.55 (0.58 to 0.52)	0.13 (0.14 to 0.12)	-4.56_x000D_ (-5.11 to -4.01)	<0.001	31.06 (32.86 to 29.31)	7.46 (8 to 6.94)	-4.66_x000D_ (-5.1 to -4.21)	<0.001
Oman	0.71 (1.08 to 0.47)	0.32 (0.45 to 0.22)	-2.54_x000D_ (-2.98 to -2.11)	<0.001	0.57 (0.85 to 0.37)	0.2 (0.28 to 0.14)	-3.27_x000D_ (-3.66 to -2.88)	<0.001	32.33 (48.26 to 21.32)	11.68 (16.26 to 8.14)	-3.24_x000D_ (-3.57 to -2.91)	<0.001
Pakistan	0.68 (0.86 to 0.51)	0.66 (0.9 to 0.46)	-0.08_x000D_ (-0.19 to 0.04)	0.182	0.58 (0.72 to 0.43)	0.54 (0.74 to 0.38)	-0.23_x000D_ (-0.39 to -0.08)	0.004	33.01 (41.3 to 24.82)	30.92 (42.32 to 21.7)	-0.21_x000D_ (-0.38 to -0.04)	0.016
Palau	4.8 (6.98 to 3.05)	5.32 (7.64 to 3.58)	0.33_x000D_ (0.08 to 0.58)	0.011	3.67 (5.31 to 2.37)	3.67 (5.33 to 2.49)	-0.07_x000D_ (-0.46 to 0.31)	0.709	212.96 (308.24 to 137.49)	213.95 (310.15 to 145.15)	-0.05_x000D_ (-0.41 to 0.31)	0.776
Palestine	0.93 (1.33 to 0.61)	0.48 (0.64 to 0.34)	-2.02_x000D_ (-2.48 to -1.56)	<0.001	0.77 (1.12 to 0.51)	0.36 (0.47 to 0.26)	-2.34_x000D_ (-2.78 to -1.89)	<0.001	44.39 (64.53 to 29.23)	20.54 (27.33 to 14.76)	-2.39_x000D_ (-3.04 to -1.74)	<0.001
Panama	1.47 (1.64 to 1.32)	1.37 (1.68 to 1.11)	-0.29_x000D_ (-0.81 to 0.23)	0.271	1.11 (1.24 to 1.01)	0.93 (1.13 to 0.74)	-0.65_x000D_ (-1.18 to -0.11)	0.017	64.6 (71.76 to 58.42)	53.52 (65.23 to 43.09)	-0.66_x000D_ (-1.17 to -0.15)	0.011
Papua New Guinea	3.07 (4.68 to 1.68)	2.45 (3.61 to 1.63)	-0.81_x000D_ (-0.96 to -0.66)	<0.001	2.55 (3.92 to 1.4)	1.97 (2.91 to 1.31)	-0.88_x000D_ (-1.02 to -0.75)	<0.001	147.59 (227.01 to 80.43)	114.97 (169.65 to 76.38)	-0.86_x000D_ (-1.01 to -0.72)	<0.001
Paraguay	0.95 (1.24 to 0.7)	0.69 (0.96 to 0.47)	-0.81_x000D_ (-1.09 to -0.53)	<0.001	0.74 (0.97 to 0.55)	0.5 (0.71 to 0.34)	-1.07_x000D_ (-1.46 to -0.68)	<0.001	42.66 (55.57 to 31.71)	28.7 (40.56 to 19.53)	-1.08_x000D_ (-1.45 to -0.7)	<0.001
Peru	3.43 (4.44 to 2.6)	2.48 (3.44 to 1.66)	-0.96_x000D_ (-2.37 to 0.46)	0.184	2.79 (3.59 to 2.1)	1.68 (2.32 to 1.13)	-1.56_x000D_ (-2.95 to -0.15)	0.03	162.19 (208.89 to 121.82)	97.04 (134.33 to 65.43)	-1.58_x000D_ (-2.94 to -0.21)	0.024
Philippines	1.13 (1.3 to 0.88)	0.67 (0.82 to 0.55)	-1.77_x000D_ (-2.17 to -1.36)	<0.001	0.9 (1.03 to 0.71)	0.5 (0.61 to 0.41)	-1.91_x000D_ (-2.37 to -1.44)	<0.001	52.13 (59.43 to 40.82)	28.98 (35.04 to 23.51)	-1.96_x000D_ (-2.33 to -1.59)	<0.001
Poland	1.48 (1.54 to 1.41)	0.57 (0.63 to 0.52)	-3.06_x000D_ (-4.38 to -1.72)	<0.001	1.29 (1.34 to 1.24)	0.46 (0.5 to 0.42)	-3.28_x000D_ (-3.84 to -2.72)	<0.001	72.87 (75.95 to 69.97)	26.19 (28.51 to 23.97)	-3.3_x000D_ (-4.7 to -1.87)	<0.001
Portugal	3.72 (4.33 to 3.16)	1.33 (1.61 to 1.08)	-3.16_x000D_ (-4.42 to -1.88)	<0.001	2.29 (2.63 to 1.98)	0.54 (0.64 to 0.45)	-4.48_x000D_ (-5.57 to -3.38)	<0.001	130.82 (150.51 to 112.88)	30.78 (36.31 to 25.71)	-4.49_x000D_ (-5.56 to -3.42)	<0.001
Puerto Rico	1.36 (1.64 to 1.12)	0.62 (0.79 to 0.47)	-2.56_x000D_ (-2.86 to -2.26)	<0.001	0.94 (1.13 to 0.78)	0.36 (0.46 to 0.28)	-3.13_x000D_ (-3.43 to -2.82)	<0.001	54.05 (64.7 to 44.96)	20.74 (26.16 to 15.96)	-3.14_x000D_ (-3.45 to -2.82)	<0.001
Qatar	0.66 (0.93 to 0.46)	0.33 (0.49 to 0.21)	-2.31_x000D_ (-3.37 to -1.25)	<0.001	0.5 (0.7 to 0.35)	0.18 (0.27 to 0.12)	-3.33_x000D_ (-4.62 to -2.03)	<0.001	29.33 (40.5 to 20.62)	10.44 (15.56 to 7.2)	-3.41_x000D_ (-4.33 to -2.49)	<0.001
Republic of Korea	10.72 (13.21 to 7.12)	3.53 (4.83 to 2.65)	-3.39_x000D_ (-3.87 to -2.89)	<0.001	6.17 (7.5 to 4.1)	1.04 (1.4 to 0.8)	-5.56_x000D_ (-5.91 to -5.22)	<0.001	356.17 (432.95 to 235.26)	60.06 (80.78 to 46)	-5.49_x000D_ (-6 to -4.99)	<0.001
Republic of Moldova	2.42 (2.67 to 2.2)	0.73 (0.85 to 0.63)	-4.03_x000D_ (-4.71 to -3.34)	<0.001	1.8 (1.98 to 1.65)	0.48 (0.55 to 0.42)	-4.43_x000D_ (-5.11 to -3.74)	<0.001	101.77 (111.67 to 93.11)	27.01 (31.03 to 23.42)	-4.45_x000D_ (-5.13 to -3.76)	<0.001
Romania	1.59 (1.86 to 1.34)	0.81 (1 to 0.63)	-2.15_x000D_ (-2.85 to -1.44)	<0.001	1.31 (1.54 to 1.11)	0.59 (0.73 to 0.46)	-2.56_x000D_ (-3.24 to -1.87)	<0.001	74.59 (87.42 to 63.34)	33.37 (41.12 to 26.29)	-2.58_x000D_ (-3.26 to -1.9)	<0.001
Russian Federation	3.87 (3.98 to 3.75)	1.71 (1.84 to 1.57)	-2.61_x000D_ (-3.42 to -1.79)	<0.001	2.64 (2.72 to 2.56)	0.94 (1.01 to 0.87)	-3.3_x000D_ (-4.02 to -2.58)	<0.001	149.55 (154.05 to 144.93)	53.5 (57.46 to 49.32)	-3.3_x000D_ (-4.03 to -2.56)	<0.001
Rwanda	1.7 (2.43 to 1.12)	0.68 (1.02 to 0.44)	-2.93_x000D_ (-3.11 to -2.75)	<0.001	1.48 (2.12 to 0.97)	0.56 (0.85 to 0.36)	-3.09_x000D_ (-3.38 to -2.81)	<0.001	84.95 (121.79 to 55.81)	32.22 (48.72 to 20.59)	-3.09_x000D_ (-3.27 to -2.91)	<0.001
Saint Kitts and Nevis	1.78 (1.99 to 1.56)	0.46 (0.67 to 0.31)	-4.18_x000D_ (-5.26 to -3.09)	<0.001	1.45 (1.62 to 1.27)	0.34 (0.49 to 0.23)	-4.44_x000D_ (-6 to -2.86)	<0.001	82.46 (92.12 to 72.42)	19.54 (28.19 to 13.47)	-4.45_x000D_ (-5.51 to -3.38)	<0.001
Saint Lucia	2.05 (2.3 to 1.83)	1.18 (1.46 to 0.95)	-1.87_x000D_ (-1.98 to -1.76)	<0.001	1.62 (1.81 to 1.45)	0.86 (1.05 to 0.7)	-2.14_x000D_ (-2.26 to -2.02)	<0.001	92.48 (103.4 to 82.56)	49.21 (60.6 to 40.09)	-2.11_x000D_ (-2.23 to -1.99)	<0.001
Saint Vincent and the Grenadines	1.84 (2.08 to 1.62)	1.05 (1.26 to 0.88)	-1.82_x000D_ (-2.31 to -1.32)	<0.001	1.45 (1.64 to 1.29)	0.8 (0.94 to 0.67)	-1.93_x000D_ (-2.42 to -1.44)	<0.001	83.54 (94.1 to 74.09)	45.67 (54.02 to 38.39)	-2.05_x000D_ (-2.82 to -1.28)	<0.001
Samoa	1.22 (1.86 to 0.81)	1.32 (2.02 to 0.83)	0.26_x000D_ (0.17 to 0.36)	<0.001	0.98 (1.5 to 0.65)	0.98 (1.48 to 0.62)	0.01_x000D_ (-0.08 to 0.1)	0.858	55.79 (85.36 to 36.99)	55.67 (84.35 to 35.29)	0_x000D_ (-0.06 to 0.06)	0.969
San Marino	2.3 (3.07 to 1.67)	1.02 (1.64 to 0.56)	-2.76_x000D_ (-2.97 to -2.56)	<0.001	1.24 (1.64 to 0.9)	0.48 (0.76 to 0.26)	-3.23_x000D_ (-3.51 to -2.95)	<0.001	70.41 (93.46 to 51.48)	27.41 (43.41 to 15.1)	-3.21_x000D_ (-3.47 to -2.94)	<0.001
Sao Tome and Principe	1.14 (1.6 to 0.75)	0.75 (1.24 to 0.45)	-1.56_x000D_ (-2.02 to -1.09)	<0.001	0.94 (1.33 to 0.62)	0.59 (0.97 to 0.35)	-1.72_x000D_ (-2.18 to -1.25)	<0.001	52.94 (74.76 to 34.72)	33.47 (55.23 to 19.92)	-1.67_x000D_ (-2.15 to -1.18)	<0.001
Saudi Arabia	0.5 (0.82 to 0.32)	0.4 (0.69 to 0.24)	-0.71_x000D_ (-0.92 to -0.49)	<0.001	0.42 (0.67 to 0.26)	0.28 (0.47 to 0.17)	-1.24_x000D_ (-1.41 to -1.07)	<0.001	23.92 (38.65 to 15.08)	15.98 (26.73 to 9.9)	-1.29_x000D_ (-1.54 to -1.05)	<0.001
Senegal	1.07 (1.48 to 0.7)	0.79 (1.13 to 0.53)	-0.8_x000D_ (-1.21 to -0.38)	<0.001	0.91 (1.26 to 0.59)	0.65 (0.94 to 0.43)	-0.89_x000D_ (-1.3 to -0.47)	<0.001	51.85 (71.93 to 33.75)	36.92 (53.51 to 24.64)	-0.89_x000D_ (-1.31 to -0.46)	<0.001
Serbia	1.22 (1.6 to 0.9)	0.49 (0.68 to 0.35)	-2.82_x000D_ (-3.18 to -2.46)	<0.001	0.92 (1.2 to 0.68)	0.31 (0.41 to 0.22)	-3.46_x000D_ (-3.8 to -3.12)	<0.001	52.01 (67.95 to 38.63)	17.23 (23.31 to 12.18)	-3.46_x000D_ (-3.81 to -3.11)	<0.001
Seychelles	1.52 (2.04 to 1.12)	0.82 (1.09 to 0.59)	-1.73_x000D_ (-2.43 to -1.02)	<0.001	1.18 (1.58 to 0.87)	0.55 (0.73 to 0.4)	-2.2_x000D_ (-2.92 to -1.48)	<0.001	67.18 (90.02 to 49.8)	31.26 (41.5 to 22.8)	-2.35_x000D_ (-2.6 to -2.09)	<0.001
Sierra Leone	0.83 (1.2 to 0.52)	0.88 (1.3 to 0.53)	0.17_x000D_ (-0.18 to 0.53)	0.332	0.7 (1.03 to 0.44)	0.73 (1.08 to 0.44)	0.12_x000D_ (-0.2 to 0.44)	0.469	40.08 (58.73 to 25.13)	41.6 (62.06 to 25.23)	0.11_x000D_ (-0.19 to 0.4)	0.474
Singapore	2.26 (2.67 to 1.89)	0.87 (1.06 to 0.71)	-3_x000D_ (-4.63 to -1.33)	<0.001	1.13 (1.32 to 0.96)	0.26 (0.31 to 0.22)	-4.57_x000D_ (-6.13 to -2.99)	<0.001	64.53 (75.44 to 54.95)	15.2 (18.26 to 12.74)	-4.51_x000D_ (-6 to -3.01)	<0.001
Slovakia	1.56 (2.01 to 1.17)	0.73 (0.98 to 0.52)	-2.32_x000D_ (-2.73 to -1.9)	<0.001	1.09 (1.4 to 0.83)	0.43 (0.57 to 0.31)	-2.89_x000D_ (-3.3 to -2.49)	<0.001	61.24 (78.7 to 46.58)	24.37 (32.49 to 17.58)	-2.84_x000D_ (-3.24 to -2.43)	<0.001
Slovenia	1.78 (2.14 to 1.45)	0.65 (0.83 to 0.49)	-3.34_x000D_ (-3.5 to -3.18)	<0.001	1.08 (1.28 to 0.89)	0.25 (0.32 to 0.19)	-4.92_x000D_ (-5.11 to -4.74)	<0.001	61.26 (72.4 to 50.66)	14.49 (18.46 to 11.26)	-4.58_x000D_ (-5.21 to -3.93)	<0.001
Solomon Islands	4.17 (6.52 to 2.26)	4.08 (5.96 to 2.6)	-0.1_x000D_ (-0.27 to 0.06)	0.227	3.49 (5.46 to 1.93)	3.27 (4.79 to 2.06)	-0.28_x000D_ (-0.42 to -0.14)	<0.001	200.46 (313.77 to 111.03)	188.08 (275.07 to 118.62)	-0.28_x000D_ (-0.42 to -0.13)	<0.001
Somalia	1.39 (2.08 to 0.85)	1.16 (1.77 to 0.69)	-0.55_x000D_ (-0.65 to -0.44)	<0.001	1.21 (1.78 to 0.75)	1 (1.55 to 0.61)	-0.59_x000D_ (-0.78 to -0.39)	<0.001	68.89 (101.7 to 42.6)	57.17 (88.26 to 34.83)	-0.57_x000D_ (-0.72 to -0.43)	<0.001
South Africa	1.5 (1.76 to 1.28)	0.63 (0.82 to 0.54)	-2.71_x000D_ (-3.81 to -1.59)	<0.001	1.2 (1.41 to 1.02)	0.49 (0.63 to 0.41)	-2.79_x000D_ (-3.88 to -1.68)	<0.001	68.19 (80.18 to 58.02)	27.52 (35.8 to 23.49)	-2.82_x000D_ (-3.91 to -1.72)	<0.001
South Sudan	0.9 (1.4 to 0.56)	0.95 (1.48 to 0.58)	0.27_x000D_ (-0.16 to 0.69)	0.217	0.76 (1.2 to 0.48)	0.79 (1.23 to 0.49)	0.2_x000D_ (-0.23 to 0.64)	0.356	43.73 (68.8 to 27.24)	45.53 (70.81 to 27.91)	0.22_x000D_ (-0.23 to 0.68)	0.332
Spain	2.36 (2.78 to 1.98)	1 (1.21 to 0.82)	-2.84_x000D_ (-3.99 to -1.68)	<0.001	1.16 (1.33 to 1.01)	0.35 (0.41 to 0.29)	-3.83_x000D_ (-4.58 to -3.06)	<0.001	66.76 (76.27 to 57.85)	20.05 (23.54 to 16.8)	-3.81_x000D_ (-4.56 to -3.06)	0
Sri Lanka	1.24 (1.65 to 0.9)	0.55 (0.8 to 0.33)	-2.56_x000D_ (-3.58 to -1.52)	<0.001	0.96 (1.29 to 0.71)	0.33 (0.48 to 0.2)	-3.32_x000D_ (-4.35 to -2.27)	<0.001	56.28 (75.11 to 41.39)	19.13 (27.99 to 11.9)	-3.38_x000D_ (-4.35 to -2.4)	0
Sudan	2.56 (3.8 to 1.43)	1.65 (2.68 to 0.74)	-1.39_x000D_ (-1.53 to -1.24)	<0.001	2.26 (3.36 to 1.26)	1.38 (2.23 to 0.61)	-1.56_x000D_ (-1.7 to -1.43)	<0.001	130.02 (194.04 to 72.35)	79.35 (128.86 to 35.05)	-1.56_x000D_ (-1.71 to -1.42)	0
Suriname	1.24 (1.65 to 0.8)	0.85 (1.17 to 0.59)	-1.27_x000D_ (-2.8 to 0.29)	0.109	1.01 (1.34 to 0.67)	0.66 (0.91 to 0.46)	-1.41_x000D_ (-2.89 to 0.1)	0.066	57.64 (76.57 to 37.77)	38.04 (52.29 to 26.23)	-1.36_x000D_ (-2.93 to 0.23)	0.093
Sweden	0.89 (1.04 to 0.76)	0.39 (0.47 to 0.32)	-2.67_x000D_ (-3.84 to -1.48)	<0.001	0.48 (0.55 to 0.41)	0.15 (0.18 to 0.13)	-3.74_x000D_ (-5.09 to -2.37)	<0.001	27.14 (31.29 to 23.24)	8.88 (10.56 to 7.47)	-3.59_x000D_ (-4.85 to -2.31)	0
Switzerland	1.25 (1.48 to 1.05)	0.42 (0.52 to 0.33)	-3.5_x000D_ (-4.28 to -2.71)	<0.001	0.62 (0.72 to 0.53)	0.17 (0.2 to 0.14)	-4.16_x000D_ (-5.04 to -3.28)	<0.001	35.68 (41.52 to 30.46)	9.47 (11.37 to 7.83)	-4.28_x000D_ (-5.08 to -3.48)	0
Syrian Arab Republic	1.08 (1.39 to 0.8)	0.57 (0.82 to 0.38)	-1.94_x000D_ (-2.44 to -1.44)	<0.001	0.91 (1.19 to 0.68)	0.44 (0.64 to 0.29)	-2.17_x000D_ (-2.74 to -1.6)	<0.001	52.64 (68.32 to 39.03)	25.72 (36.92 to 16.79)	-2.26_x000D_ (-2.78 to -1.75)	0
Taiwan (Province of China)	2.69 (3.12 to 2.3)	1.21 (1.49 to 0.99)	-2.39_x000D_ (-2.77 to -2.01)	<0.001	1.69 (1.92 to 1.46)	0.56 (0.67 to 0.46)	-3.34_x000D_ (-3.72 to -2.95)	<0.001	96.88 (110.29 to 83.65)	32.14 (38.44 to 26.6)	-3.34_x000D_ (-3.7 to -2.97)	0
Tajikistan	3.58 (4.47 to 2.77)	1.76 (2.53 to 1.24)	-2.29_x000D_ (-2.66 to -1.91)	<0.001	3.07 (3.82 to 2.4)	1.48 (2.11 to 1.04)	-2.35_x000D_ (-2.73 to -1.97)	<0.001	175.95 (218.83 to 137.14)	84.79 (121.27 to 59.53)	-2.34_x000D_ (-2.63 to -2.04)	0
Thailand	1.47 (2.04 to 0.95)	2.17 (3.16 to 1.12)	1.2_x000D_ (0.48 to 1.93)	0.001	1.12 (1.53 to 0.73)	1.27 (1.82 to 0.66)	0.39_x000D_ (-0.3 to 1.09)	0.273	64.12 (87.98 to 42.19)	73.05 (104.56 to 37.74)	0.38_x000D_ (-0.31 to 1.08)	0.28
Timor-Leste	1.24 (1.85 to 0.74)	0.79 (1.15 to 0.49)	-1.5_x000D_ (-2.27 to -0.72)	<0.001	1.05 (1.58 to 0.63)	0.62 (0.91 to 0.38)	-1.84_x000D_ (-2.56 to -1.11)	<0.001	61.03 (91.61 to 36.79)	36.01 (52.87 to 22.26)	-1.83_x000D_ (-2.57 to -1.07)	<0.001
Togo	1.08 (1.49 to 0.74)	0.93 (1.39 to 0.57)	-0.47_x000D_ (-0.67 to -0.26)	<0.001	0.91 (1.25 to 0.62)	0.77 (1.14 to 0.46)	-0.58_x000D_ (-0.85 to -0.3)	<0.001	52.19 (71.65 to 35.56)	43.63 (65.31 to 26.2)	-0.55_x000D_ (-0.73 to -0.36)	<0.001
Tokelau	2.78 (4.21 to 1.71)	2.69 (3.71 to 1.94)	0_x000D_ (-0.35 to 0.35)	0.991	2.27 (3.44 to 1.4)	1.94 (2.66 to 1.39)	-0.4_x000D_ (-0.75 to -0.05)	0.024	130.65 (197.81 to 80.76)	114.02 (156.5 to 82.01)	-0.33_x000D_ (-0.71 to 0.06)	0.097
Tonga	2.97 (4.1 to 2.06)	2.98 (4.6 to 1.88)	-0.01_x000D_ (-0.2 to 0.18)	0.895	2.31 (3.16 to 1.61)	2.12 (3.26 to 1.34)	-0.28_x000D_ (-0.47 to -0.09)	0.004	132.76 (181.64 to 92.08)	122.71 (188.48 to 77.27)	-0.26_x000D_ (-0.44 to -0.07)	0.008
Trinidad and Tobago	0.89 (0.99 to 0.81)	0.7 (0.92 to 0.52)	-0.47_x000D_ (-1.39 to 0.47)	0.324	0.7 (0.77 to 0.64)	0.51 (0.67 to 0.38)	-0.74_x000D_ (-1.56 to 0.09)	0.079	40.34 (44.43 to 36.55)	29.4 (38.25 to 21.75)	-0.76_x000D_ (-1.6 to 0.09)	0.08
Tunisia	0.65 (0.91 to 0.47)	0.46 (0.66 to 0.3)	-1.2_x000D_ (-1.43 to -0.96)	<0.001	0.55 (0.76 to 0.39)	0.33 (0.48 to 0.21)	-1.67_x000D_ (-1.84 to -1.5)	0	31.05 (43.53 to 21.96)	18.89 (27.37 to 12.18)	-1.63_x000D_ (-1.82 to -1.43)	<0.001
Turkey	3.53 (4.78 to 2.26)	1.24 (1.73 to 0.75)	-3.27_x000D_ (-3.52 to -3.03)	<0.001	2.95 (4 to 1.9)	0.84 (1.19 to 0.53)	-3.88_x000D_ (-4.39 to -3.37)	<0.001	169.33 (230.07 to 108.88)	48.34 (68.08 to 30.34)	-3.88_x000D_ (-4.41 to -3.34)	<0.001
Turkmenistan	2.56 (2.85 to 2.28)	1.37 (1.77 to 1.06)	-1.76_x000D_ (-2.4 to -1.11)	<0.001	2.19 (2.43 to 1.95)	1.12 (1.45 to 0.88)	-1.9_x000D_ (-2.55 to -1.25)	<0.001	125.63 (139.24 to 111.76)	64.92 (83.69 to 50.79)	-1.88_x000D_ (-2.53 to -1.21)	<0.001
Tuvalu	4.03 (5.67 to 2.61)	2.99 (4.24 to 2.04)	-0.96_x000D_ (-1.03 to -0.89)	<0.001	3.39 (4.77 to 2.2)	2.28 (3.18 to 1.56)	-1.28_x000D_ (-1.34 to -1.21)	<0.001	195.35 (274.61 to 127.07)	131.31 (183.61 to 90.04)	-1.28_x000D_ (-1.33 to -1.23)	<0.001
Uganda	0.74 (1.1 to 0.49)	0.68 (1 to 0.44)	-0.33_x000D_ (-0.64 to -0.03)	0.031	0.63 (0.93 to 0.41)	0.56 (0.82 to 0.36)	-0.47_x000D_ (-0.79 to -0.15)	0.004	36.02 (53.5 to 23.35)	32.16 (46.81 to 20.41)	-0.41_x000D_ (-0.7 to -0.12)	0.005
Ukraine	3.78 (4.32 to 3.3)	1.44 (1.97 to 1)	-3.59_x000D_ (-4.68 to -2.49)	<0.001	2.94 (3.34 to 2.58)	1.09 (1.49 to 0.76)	-3.65_x000D_ (-4.66 to -2.62)	<0.001	167.31 (190.06 to 146.68)	62.2 (84.94 to 43.12)	-3.66_x000D_ (-4.71 to -2.6)	<0.001
United Arab Emirates	0.75 (1.1 to 0.49)	0.41 (0.61 to 0.26)	-1.73_x000D_ (-2.84 to -0.61)	0.003	0.61 (0.88 to 0.4)	0.3 (0.42 to 0.19)	-2.11_x000D_ (-3.05 to -1.16)	<0.001	35.65 (51.49 to 23.22)	17.75 (25.33 to 11.63)	-1.95_x000D_ (-2.96 to -0.93)	<0.001
United Kingdom	0.85 (0.88 to 0.82)	0.5 (0.52 to 0.47)	-1.82_x000D_ (-2.23 to -1.4)	<0.001	0.45 (0.46 to 0.44)	0.21 (0.22 to 0.21)	-2.48_x000D_ (-3.28 to -1.66)	<0.001	25.8 (26.44 to 25.22)	12.13 (12.52 to 11.73)	-2.56_x000D_ (-3.05 to -2.07)	<0.001
United Republic of Tanzania	0.99 (1.4 to 0.67)	0.65 (0.93 to 0.42)	-1.37_x000D_ (-1.56 to -1.17)	<0.001	0.84 (1.19 to 0.56)	0.54 (0.77 to 0.34)	-1.4_x000D_ (-1.56 to -1.25)	<0.001	48.14 (68.12 to 32.34)	30.86 (44.12 to 19.77)	-1.41_x000D_ (-1.6 to -1.22)	<0.001
United States of America	0.86 (0.89 to 0.83)	0.83 (0.87 to 0.79)	-0.16_x000D_ (-0.65 to 0.33)	0.525	0.37 (0.38 to 0.36)	0.3 (0.31 to 0.28)	-0.75_x000D_ (-1.32 to -0.18)	0.011	21.16 (21.71 to 20.59)	17.1 (17.83 to 16.37)	-0.24_x000D_ (-0.92 to 0.45)	0.493
United States Virgin Islands	1.37 (1.89 to 0.97)	1.16 (1.71 to 0.76)	-0.09_x000D_ (-0.78 to 0.6)	0.794	1.02 (1.39 to 0.72)	0.8 (1.17 to 0.53)	-0.33_x000D_ (-1.01 to 0.36)	0.353	58.7 (79.77 to 41.37)	46.57 (68.25 to 30.8)	-0.74_x000D_ (-1.23 to -0.25)	0.003
Uruguay	1.41 (1.67 to 1.19)	1.17 (1.4 to 0.96)	-0.6_x000D_ (-0.88 to -0.31)	<0.001	0.98 (1.15 to 0.83)	0.72 (0.85 to 0.59)	-0.96_x000D_ (-1.24 to -0.68)	<0.001	55.61 (65.5 to 47.09)	41.1 (48.81 to 34.02)	-0.95_x000D_ (-1.22 to -0.67)	<0.001
Uzbekistan	2.63 (3 to 2.28)	1.2 (1.46 to 0.99)	-2.37_x000D_ (-3.21 to -1.51)	<0.001	2.23 (2.54 to 1.93)	0.98 (1.19 to 0.81)	-2.47_x000D_ (-3.33 to -1.59)	<0.001	127.37 (145.2 to 110.43)	56.41 (68.66 to 46.24)	-2.46_x000D_ (-3.26 to -1.66)	<0.001
Vanuatu	3.45 (5.18 to 2.14)	3.25 (4.68 to 2.1)	-0.22_x000D_ (-0.39 to -0.05)	0.01	2.84 (4.19 to 1.77)	2.59 (3.76 to 1.69)	-0.32_x000D_ (-0.5 to -0.14)	0.001	163.56 (241.44 to 101.99)	149.38 (217.1 to 97.22)	-0.32_x000D_ (-0.48 to -0.15)	<0.001
Venezuela (Bolivarian Republic of)	1.59 (1.75 to 1.45)	1.66 (2.16 to 1.24)	0.16_x000D_ (-1.01 to 1.34)	0.792	1.26 (1.38 to 1.15)	1.19 (1.56 to 0.89)	-0.16_x000D_ (-1.28 to 0.98)	0.786	72.57 (79.36 to 66.25)	69.67 (90.79 to 52.03)	-0.1_x000D_ (-1.2 to 1.01)	0.858
Viet Nam	1.49 (2.07 to 1.02)	0.88 (1.32 to 0.59)	-1.7_x000D_ (-1.82 to -1.57)	<0.001	1.19 (1.66 to 0.81)	0.57 (0.84 to 0.38)	-2.35_x000D_ (-2.47 to -2.23)	<0.001	67.81 (93.93 to 46.02)	32.39 (47.8 to 21.66)	-2.38_x000D_ (-2.47 to -2.3)	<0.001
Yemen	2.07 (3.31 to 0.84)	1.43 (2.32 to 0.54)	-1.15_x000D_ (-1.88 to -0.42)	0.002	1.79 (2.89 to 0.72)	1.2 (1.97 to 0.44)	-1.23_x000D_ (-1.94 to -0.53)	0.001	100.92 (164.18 to 40.31)	68.03 (112.15 to 24.63)	-1.22_x000D_ (-1.96 to -0.47)	0.001
Zambia	1.25 (1.75 to 0.84)	0.85 (1.45 to 0.51)	-1.25_x000D_ (-1.37 to -1.13)	<0.001	1.07 (1.5 to 0.73)	0.7 (1.22 to 0.42)	-1.37_x000D_ (-1.53 to -1.21)	<0.001	61.7 (86.14 to 41.87)	40.24 (70.29 to 23.83)	-1.38_x000D_ (-1.51 to -1.24)	<0.001
Zimbabwe	0.94 (1.33 to 0.66)	1.61 (2.43 to 1)	1.85_x000D_ (1 to 2.71)	<0.001	0.77 (1.09 to 0.54)	1.35 (2.05 to 0.84)	1.93_x000D_ (1.07 to 2.8)	<0.001	44.22 (62.14 to 30.77)	77.42 (117.24 to 48)	1.92_x000D_ (1.09 to 2.76)	<0.001
DALYs: Disability-Adjusted Life Years. AAPC: Average annual percent change from 1990 to 2021.
