# Supplementary material for: Global, regional, and national burdens of five main digestive system cancers in adolescents and young adults from 1990 to 2021 based on the Global Burden of Disease Study 2021: A cross-sectional study
Source: PLoS One. 2025 Sep 10;20(9):e0329377. doi: 10.1371/journal.pone.0329377 (PMC12422433; doi:10.1371/journal.pone.0329377)
Supplement: S9 Table — AAPC. Average annual percent change from 1990 to 2021. (XLSX) [file pone.0329377.s015.xlsx]

## Sheet: Sheet1
Supplementary table 9: Age-standardized rates of incidence, mortality and DALYs for AYAs with gastric cancer in 1990 and 2021 for both sexes in 21 GBD regions. AAPC: Average annual percent change from 1990 to 2021.
location	Incidence(95% certainty interval)				Deaths (95% certainty interval)				DALYs (95% certainty interval)
	Age-standardised rates per 100,000 (1990)	Age-standardised rates per 100,000 (2021)	AAPC (1990-2021)	P.Value	Age-standardised rates per 100,000 (1990)	Age-standardised rates per 100,000 (2021)	AAPC (1990-2021)	P.Value	Age-standardised rates per 100,000 (1990)	Age-standardised rates per 100,000 (2021)	AAPC (1990-2021)	P.Value
Central Europe, Eastern Europe, and Central Asia
Central Asia	3.29 (3.49 to 3.11)	1.35 (1.56 to 1.19)	-2.91_x000D_ (-3.31 to -2.51)	<0.001	2.78 (2.94 to 2.62)	1.09 (1.26 to 0.96)	-3.05_x000D_ (-3.29 to -2.81)	<0.001	159.03 (168.61 to 149.8)	62.64 (72.03 to 55.04)	-2.93_x000D_ (-3.3 to -2.57)	<0.001
Central Europe	1.53 (1.61 to 1.45)	0.63 (0.69 to 0.57)	-2.87_x000D_ (-3.37 to -2.38)	<0.001	1.23 (1.29 to 1.17)	0.45 (0.49 to 0.41)	-3.28_x000D_ (-3.76 to -2.8)	<0.001	69.58 (73.22 to 66.1)	25.36 (27.59 to 23.14)	-3.28_x000D_ (-3.68 to -2.88)	<0.001
Eastern Europe	3.8 (3.94 to 3.66)	1.62 (1.76 to 1.48)	-2.78_x000D_ (-3.33 to -2.23)	<0.001	2.67 (2.78 to 2.57)	0.96 (1.05 to 0.87)	-3.37_x000D_ (-3.95 to -2.8)	<0.001	151.64 (157.47 to 145.7)	54.65 (59.92 to 49.36)	-3.38_x000D_ (-3.94 to -2.82)	<0.001
High-income
Australasia	1 (1.13 to 0.87)	0.65 (0.76 to 0.55)	-1.38_x000D_ (-2.24 to -0.51)	0.002	0.49 (0.54 to 0.44)	0.25 (0.29 to 0.22)	-2.17_x000D_ (-2.7 to -1.64)	<0.001	28.04 (31.26 to 25.08)	14.57 (16.63 to 12.64)	-2.1_x000D_ (-2.75 to -1.44)	<0.001
High-income Asia Pacific	8.27 (9.07 to 7.17)	2.63 (3.06 to 2.34)	-3.59_x000D_ (-3.91 to -3.27)	<0.001	3.76 (4.16 to 3.12)	0.77 (0.89 to 0.69)	-4.98_x000D_ (-5.34 to -4.62)	<0.001	216.16 (239.72 to 178.68)	44.5 (51.2 to 39.97)	-4.95_x000D_ (-5.37 to -4.54)	<0.001
High-income North America	0.87 (0.9 to 0.84)	0.84 (0.88 to 0.8)	-0.17_x000D_ (-0.72 to 0.39)	0.553	0.37 (0.38 to 0.36)	0.3 (0.31 to 0.29)	-0.76_x000D_ (-1.35 to -0.16)	0.012	21.47 (22.07 to 20.88)	17.2 (17.95 to 16.48)	-0.75_x000D_ (-1.2 to -0.29)	0.001
Western Europe	1.43 (1.51 to 1.36)	0.68 (0.73 to 0.64)	-2.38_x000D_ (-2.84 to -1.91)	<0.001	0.81 (0.84 to 0.77)	0.29 (0.3 to 0.27)	-3.28_x000D_ (-3.79 to -2.78)	<0.001	46 (48.11 to 44.11)	16.4 (17.31 to 15.57)	-3.3_x000D_ (-3.71 to -2.89)	<0.001
Latin America and Caribbean
Andean Latin America	3.48 (4.13 to 2.88)	2.46 (3.12 to 1.89)	-1.12_x000D_ (-1.9 to -0.34)	0.005	2.86 (3.4 to 2.36)	1.75 (2.2 to 1.35)	-1.61_x000D_ (-2.36 to -0.85)	<0.001	166.05 (197.02 to 137.05)	100.8 (127.27 to 77.85)	-1.62_x000D_ (-2.38 to -0.86)	<0.001
Caribbean	1.35 (1.59 to 1.13)	1.05 (1.34 to 0.81)	-0.74_x000D_ (-1.02 to -0.45)	<0.001	1.07 (1.28 to 0.89)	0.83 (1.06 to 0.62)	-0.76_x000D_ (-1.07 to -0.45)	<0.001	61.85 (73.61 to 50.85)	47.79 (61.16 to 35.94)	-0.77_x000D_ (-1.08 to -0.45)	<0.001
Central Latin America	2.09 (2.21 to 1.99)	1.77 (1.99 to 1.57)	-0.63_x000D_ (-1.13 to -0.12)	0.015	1.67 (1.76 to 1.59)	1.27 (1.43 to 1.12)	-0.97_x000D_ (-1.52 to -0.41)	0.001	96.39 (101.48 to 91.72)	73.04 (82.25 to 64.53)	-0.98_x000D_ (-1.46 to -0.5)	<0.001
Southern Latin America	1.61 (1.79 to 1.44)	1.02 (1.17 to 0.88)	-1.53_x000D_ (-2.12 to -0.94)	<0.001	1.16 (1.29 to 1.04)	0.62 (0.71 to 0.54)	-2.06_x000D_ (-2.6 to -1.51)	<0.001	66.23 (73.56 to 59.5)	35.9 (41.01 to 31.08)	-1.98_x000D_ (-2.54 to -1.43)	<0.001
Tropical Latin America	1.69 (1.79 to 1.6)	1.17 (1.24 to 1.1)	-1.37_x000D_ (-1.45 to -1.29)	<0.001	1.34 (1.42 to 1.27)	0.84 (0.9 to 0.79)	-1.65_x000D_ (-1.73 to -1.58)	<0.001	76.53 (80.91 to 72.42)	48.37 (51.39 to 45.5)	-1.64_x000D_ (-1.71 to -1.56)	<0.001
North Africa and Middle East
North Africa and Middle East	1.67 (1.97 to 1.25)	0.94 (1.13 to 0.64)	-1.85_x000D_ (-2.09 to -1.61)	<0.001	1.42 (1.68 to 1.07)	0.72 (0.88 to 0.51)	-2.15_x000D_ (-2.3 to -2)	<0.001	81.41 (96.42 to 61.74)	42.07 (51.08 to 29.52)	-2.1_x000D_ (-2.3 to -1.9)	<0.001
South Asia
South Asia	1 (1.18 to 0.82)	0.62 (0.74 to 0.53)	-1.62_x000D_ (-2.33 to -0.92)	<0.001	0.84 (1 to 0.7)	0.49 (0.58 to 0.42)	-1.86_x000D_ (-2.51 to -1.21)	<0.001	48.22 (56.97 to 39.77)	27.68 (33.13 to 23.94)	-1.88_x000D_ (-2.52 to -1.24)	<0.001
Southeast Asia, East Asia, and Oceania
East Asia	5.04 (5.89 to 4.12)	3.37 (4.13 to 2.62)	-1.26_x000D_ (-1.7 to -0.81)	<0.001	3.65 (4.27 to 3.01)	1.53 (1.88 to 1.19)	-2.75_x000D_ (-3.13 to -2.37)	<0.001	207.37 (242.31 to 170.78)	87.47 (107.62 to 68.4)	-2.72_x000D_ (-3.08 to -2.35)	<0.001
Oceania	2.9 (4 to 1.76)	2.49 (3.45 to 1.78)	-0.54_x000D_ (-0.64 to -0.43)	<0.001	2.39 (3.34 to 1.47)	1.99 (2.76 to 1.42)	-0.62_x000D_ (-0.74 to -0.5)	<0.001	138.59 (193.13 to 84.51)	115.73 (160.91 to 82.59)	-0.6_x000D_ (-0.72 to -0.48)	<0.001
Southeast Asia	1.49 (1.74 to 1.17)	0.94 (1.12 to 0.76)	-1.47_x000D_ (-1.68 to -1.25)	<0.001	1.21 (1.43 to 0.95)	0.66 (0.78 to 0.54)	-1.96_x000D_ (-2.21 to -1.71)	<0.001	70.1 (82.3 to 54.88)	37.89 (45.04 to 31.06)	-1.96_x000D_ (-2.14 to -1.78)	<0.001
Sub-Saharan Africa
Central Sub-Saharan Africa	1.04 (1.37 to 0.75)	0.75 (1.01 to 0.53)	-1.08_x000D_ (-1.25 to -0.91)	<0.001	0.89 (1.18 to 0.64)	0.62 (0.84 to 0.44)	-1.14_x000D_ (-1.19 to -1.08)	<0.001	51.19 (67.52 to 36.79)	35.78 (48.41 to 25.04)	-1.17_x000D_ (-1.37 to -0.97)	<0.001
Eastern Sub-Saharan Africa	1.26 (1.53 to 0.95)	0.75 (0.93 to 0.6)	-1.66_x000D_ (-1.82 to -1.5)	<0.001	1.09 (1.32 to 0.82)	0.62 (0.76 to 0.5)	-1.81_x000D_ (-1.99 to -1.64)	<0.001	62.24 (75.78 to 47.11)	35.58 (43.86 to 28.51)	-1.79_x000D_ (-1.86 to -1.72)	<0.001
Southern Sub-Saharan Africa	1.33 (1.53 to 1.14)	0.78 (0.97 to 0.64)	-1.67_x000D_ (-2.39 to -0.94)	<0.001	1.07 (1.24 to 0.92)	0.62 (0.78 to 0.51)	-1.78_x000D_ (-2.51 to -1.04)	<0.001	60.99 (70.34 to 52.1)	35.65 (44.34 to 28.89)	-1.75_x000D_ (-2.46 to -1.03)	<0.001
Western Sub-Saharan Africa	0.72 (0.86 to 0.57)	0.56 (0.68 to 0.4)	-0.81_x000D_ (-0.92 to -0.69)	<0.001	0.61 (0.73 to 0.49)	0.46 (0.56 to 0.34)	-0.88_x000D_ (-1.03 to -0.73)	<0.001	34.91 (41.65 to 27.83)	26.41 (32.31 to 19.16)	-0.89_x000D_ (-0.95 to -0.83)	<0.001
DALYs: Disability-Adjusted Life Years. AAPC: Average annual percent change from 1990 to 2021.
