# Supplementary material for: Global, regional, and national burdens of five main digestive system cancers in adolescents and young adults from 1990 to 2021 based on the Global Burden of Disease Study 2021: A cross-sectional study
Source: PLoS One. 2025 Sep 10;20(9):e0329377. doi: 10.1371/journal.pone.0329377 (PMC12422433; doi:10.1371/journal.pone.0329377)
Supplement: S10 Table — (XLSX) [file pone.0329377.s016.xlsx]

## Sheet: Sheet1
Supplementary table 10: Incidence, deaths and DALYs number of AYAs with colorectal cancer in 1990 and 2021 for both sexes in 21 GBD regions.
location	Incidence (95% uncertainty interval)		Deaths (95% uncertainty interval)		DALYs (95% uncertainty interval)
	number (1990)	number (2021)	number (1990)	number (2021)	number (1990)	number (2021)
Global	41383.93 (44783.64 to 37536.97)	70200.72 (77073.35 to 63613.4)	23493.06 (25774.54 to 20932.91)	26222.38 (28693.99 to 23747.07)	1384765.63 (1519936.06 to 1229408.28)	1538837.04 (1684461.88 to 1391296.46)
Low SDI	1087.02 (1295.45 to 862.86)	2798.26 (3303.06 to 2359.22)	872.87 (1042.02 to 689.03)	1963.44 (2332.62 to 1654.36)	51833.11 (61909.87 to 40862.65)	116648.08 (138908.95 to 98215.99)
Low-middle SDI	3365.17 (3942.42 to 2859.86)	7930.91 (9601.79 to 6862.36)	2520.39 (2964.26 to 2138.03)	4779.34 (5853.26 to 4137.24)	149265.94 (175670.55 to 126271.87)	280534.67 (344293.85 to 242640.97)
Middle SDI	13686.07 (15546.14 to 11705.83)	24911.41 (28465.23 to 21630.45)	9089.34 (10330.07 to 7748.27)	10059.6 (11311.94 to 8839.03)	538691.15 (612454.72 to 458536.1)	588830.75 (660801.8 to 517083.74)
High-middle SDI	12586.86 (13896.52 to 11165.8)	20440.62 (24031.5 to 17433.42)	7145.51 (7948.24 to 6251.19)	6175.97 (7164.2 to 5363.95)	418705.03 (466026.66 to 365759.66)	361037.76 (418227.19 to 313042.46)
High SDI	10620.76 (10943.31 to 10298.68)	14068.78 (14734.57 to 13448.79)	3844.9 (3973.38 to 3714.87)	3223.79 (3385.37 to 3075.91)	225101.63 (233254.48 to 216851.2)	190598.66 (200527.5 to 181682.2)
Central Europe, Eastern Europe, and Central Asia
Central Asia	544.74 (579.4 to 510.63)	551.04 (620.82 to 481.51)	347.95 (370.95 to 326.76)	296.91 (337.64 to 259.24)	20641.34 (21996.74 to 19379.71)	17393.23 (19807.83 to 15151.15)
Central Europe	1136.38 (1201.24 to 1073.18)	990.83 (1087.11 to 896.32)	617.99 (651.77 to 586.72)	347.28 (378.88 to 315.78)	35339 (37280.42 to 33540.43)	20017.62 (21823.8 to 18197.73)
Eastern Europe	2213.61 (2345.66 to 2094.42)	1986.12 (2184.61 to 1816.35)	1190.67 (1256.72 to 1126.57)	779.01 (864.46 to 706.48)	68445.1 (72216.77 to 64750.04)	44467.44 (49306.07 to 40343.47)
High-income
Australasia	266.38 (305.75 to 230.72)	514 (632.81 to 417.08)	82.7 (93.31 to 72.64)	94.77 (112.79 to 78.57)	4901.89 (5537.92 to 4292.71)	5674.38 (6743.24 to 4708.14)
High-income Asia Pacific	2016.89 (2158.74 to 1884.15)	1904.4 (2126.98 to 1701.51)	807.67 (867.99 to 748.36)	406.77 (442.81 to 378.24)	47248.12 (50933.61 to 43663.53)	24174.6 (26396 to 22450.19)
High-income North America	3824.29 (3953.24 to 3694.63)	5450.31 (5708.26 to 5176.61)	1103.3 (1134.37 to 1072.92)	1167.44 (1214.23 to 1114.4)	65103.85 (67129.41 to 63200.76)	69437.15 (72624.65 to 66289.87)
Western Europe	3983.05 (4198.61 to 3770.56)	4178.49 (4519.43 to 3873.96)	1352.97 (1417.15 to 1291.06)	845.05 (901.13 to 791.12)	79241.62 (83008.47 to 75526.91)	50251.52 (53915.27 to 46833.88)
Latin America and Caribbean
Andean Latin America	138.01 (167.75 to 111.93)	405.92 (513.22 to 312.69)	100.33 (121.53 to 81.14)	198.48 (246.39 to 154.78)	5989.17 (7263.6 to 4840.4)	11734.28 (14577.61 to 9151.68)
Caribbean	287.02 (321.13 to 251.78)	476.41 (570.14 to 393.24)	126.18 (143.59 to 108)	170.53 (211.78 to 136.61)	7509.63 (8545.46 to 6433.4)	10069.39 (12498.75 to 8050.55)
Central Latin America	665.59 (701.48 to 633.36)	2322.43 (2593.28 to 2067.48)	416.64 (437.2 to 397.63)	1006.5 (1123.93 to 896.23)	24953.69 (26204.67 to 23814.84)	59384.39 (66311.51 to 52882.93)
Southern Latin America	322.62 (373.09 to 278.54)	717.8 (857.02 to 588.94)	191.38 (221.26 to 165.01)	295.94 (352.1 to 244.49)	11178.33 (12926.79 to 9625.2)	17395.66 (20726.61 to 14349.95)
Tropical Latin America	761.16 (821.37 to 709.3)	1999.25 (2166.5 to 1858.16)	509.08 (548 to 475.29)	1003.23 (1081.95 to 933.54)	29972.71 (32251.99 to 27998.86)	58181.48 (62657.75 to 54168.13)
North Africa and Middle East
North Africa and Middle East	1804.18 (2207.34 to 1368.31)	5022.71 (5842.99 to 4282.29)	1068.23 (1313.28 to 812.41)	1830.34 (2139.85 to 1540.32)	63375.04 (77753.8 to 48260.91)	108030.65 (126392.37 to 91163.5)
South Asia
South Asia	2405.32 (2773.21 to 2060.23)	5252.35 (6802.13 to 4408.94)	1867.24 (2154.95 to 1597.85)	3342.21 (4372.15 to 2800.46)	110131.26 (127226.56 to 94089.21)	195392.11 (256426.36 to 163514.05)
Southeast Asia, East Asia, and Oceania
East Asia	17041.66 (19897.53 to 14076.37)	29325.72 (35732.78 to 23957.09)	10810.45 (12639.23 to 8882.27)	8974.08 (10923.78 to 7325.12)	638612.05 (746210.54 to 523116.78)	525842.6 (639735.01 to 429582.95)
Oceania	20.77 (27.69 to 13.82)	45.08 (59.32 to 33.06)	14.96 (20 to 9.69)	31.1 (41.03 to 22.62)	891.38 (1193.69 to 573.01)	1848.66 (2441.05 to 1341.89)
Southeast Asia	2826.78 (3353.71 to 2257.73)	6089.53 (7093.75 to 5056.69)	2004.91 (2394.02 to 1585.94)	3347.11 (3917.93 to 2776.8)	119104.69 (142117.52 to 93835.89)	196267.56 (229746.75 to 162735.36)
Sub-Saharan Africa
Central Sub-Saharan Africa	103.35 (140.31 to 74.58)	306.7 (443.13 to 214.81)	83.7 (113.53 to 60.69)	224.89 (331.68 to 155.89)	4959.11 (6736.16 to 3582.4)	13308.99 (19609.59 to 9222.14)
Eastern Sub-Saharan Africa	514.09 (612.18 to 401.73)	1351.63 (1760.31 to 1100.89)	420.48 (502.74 to 324.4)	974.75 (1266.82 to 789.95)	25191.95 (30126.2 to 19400.94)	58342.5 (75906.41 to 47158.56)
Southern Sub-Saharan Africa	263.92 (297.3 to 234.26)	509.88 (642.71 to 427.82)	184.1 (207.46 to 163.22)	322.11 (406.54 to 269.89)	10726.68 (12117.65 to 9506.42)	18561.91 (23451.57 to 15570.59)
Western Sub-Saharan Africa	244.11 (293.44 to 198.62)	800.12 (1055.58 to 577.21)	192.12 (231.84 to 156.92)	563.88 (737.07 to 413.93)	11249.04 (13586.6 to 9183.45)	33060.94 (43303.33 to 24258.26)
DALYs: Disability-adjusted life years.
