# Supplementary material for: Global, regional, and national burdens of five main digestive system cancers in adolescents and young adults from 1990 to 2021 based on the Global Burden of Disease Study 2021: A cross-sectional study
Source: PLoS One. 2025 Sep 10;20(9):e0329377. doi: 10.1371/journal.pone.0329377 (PMC12422433; doi:10.1371/journal.pone.0329377)
Supplement: S11 Table — (XLSX) [file pone.0329377.s017.xlsx]

## Sheet: Sheet1
Supplementary table 11: Incidence, deaths and DALYs number of AYAs with colorectal cancer in 1990 and 2021 for both sexes in 204 countries.
location	Incidence (95% uncertainty interval)		Deaths (95% uncertainty interval)		DALYs (95% uncertainty interval)
	number (1990)	number (2021)	number (1990)	number (2021)	number (1990)	number (2021)
Afghanistan	41.2 (75.17 to 9.1)	196.16 (342.6 to 72.2)	30.38 (55.49 to 6.99)	122.47 (209.53 to 47.3)	1808.03 (3305.03 to 420.08)	7385.12 (12597.62 to 2864.04)
Albania	9.08 (11.92 to 6.71)	9.08 (13.37 to 6.24)	5.58 (7.3 to 4.17)	3.43 (5.08 to 2.38)	330.07 (432.5 to 246.71)	199.13 (296.26 to 137.7)
Algeria	54.93 (75.18 to 38.89)	147.62 (216.48 to 96.91)	31.48 (42.44 to 22.39)	51.69 (73.49 to 34.58)	1869.8 (2527.8 to 1328.57)	3013.08 (4288.44 to 2019.43)
American Samoa	0.35 (0.51 to 0.24)	0.44 (0.63 to 0.29)	0.23 (0.33 to 0.15)	0.25 (0.36 to 0.17)	13.49 (19.6 to 9.02)	14.81 (21.17 to 9.95)
Andorra	0.83 (1.24 to 0.52)	0.92 (1.37 to 0.53)	0.24 (0.36 to 0.15)	0.17 (0.26 to 0.1)	14.22 (21.45 to 9.09)	10.41 (15.61 to 6.31)
Angola	22.17 (33.28 to 14.05)	83.2 (127.2 to 50.39)	18.19 (27.48 to 11.57)	60.55 (92.96 to 36.34)	1074.94 (1622.62 to 680.29)	3591.91 (5525.54 to 2154.98)
Antigua and Barbuda	0.44 (0.51 to 0.37)	0.64 (0.77 to 0.54)	0.19 (0.21 to 0.16)	0.2 (0.23 to 0.17)	10.94 (12.52 to 9.55)	11.65 (13.47 to 10.01)
Argentina	225.8 (272.49 to 185.35)	490.91 (610.91 to 381.28)	136.4 (163.57 to 113.23)	217.89 (270.35 to 172.35)	7951.82 (9539.59 to 6605.6)	12806.08 (15842.3 to 10119.73)
Armenia	39.76 (43.16 to 36.53)	20.43 (23.45 to 17.51)	23.26 (24.84 to 21.62)	9.04 (10.25 to 7.9)	1369.99 (1464.48 to 1272.16)	531.84 (602.94 to 465.1)
Australia	219.46 (257.57 to 185.16)	439.22 (557.36 to 340.94)	66.39 (76.78 to 56.93)	78.29 (96.15 to 62.62)	3939.55 (4569.29 to 3382.39)	4700.37 (5761.87 to 3744.24)
Austria	78.44 (93.81 to 65.75)	68.62 (84.02 to 55.46)	25.81 (29.93 to 22.17)	13.56 (16.22 to 11.2)	1520.73 (1769.84 to 1304.09)	814.58 (975.9 to 673.08)
Azerbaijan	58.64 (72.36 to 47.09)	62.58 (86.26 to 44.92)	39.36 (48.53 to 31.61)	33.54 (46.41 to 24.34)	2345.9 (2889.44 to 1885.75)	1962.03 (2711.34 to 1424.11)
Bahamas	3.22 (3.79 to 2.71)	7.93 (10.49 to 6)	1.51 (1.75 to 1.3)	2.85 (3.82 to 2.17)	89.14 (103.45 to 76.65)	166.7 (222.91 to 127.1)
Bahrain	2.96 (4.06 to 2.12)	15.97 (23.56 to 10.78)	1.58 (2.18 to 1.13)	4.92 (7.46 to 3.26)	93.78 (129.51 to 67.22)	291.74 (439.66 to 194.19)
Bangladesh	186.3 (272.62 to 126.83)	337 (610.56 to 199.08)	147.6 (215 to 100.42)	200.53 (365.2 to 117.28)	8802.76 (12816.02 to 5980.48)	11842.01 (21608.27 to 6938.26)
Barbados	3.6 (4.15 to 3.09)	4.44 (5.91 to 3.31)	1.47 (1.66 to 1.29)	1.3 (1.71 to 0.98)	87 (98.09 to 76.21)	76.65 (101.07 to 57.76)
Belarus	87.61 (105.31 to 71.96)	96.15 (128.79 to 68.87)	41.97 (50.12 to 35.11)	29.5 (39.27 to 21.52)	2419.68 (2883.49 to 2023.76)	1689.75 (2242.46 to 1232.64)
Belgium	106.7 (127.45 to 88.2)	104.02 (126.83 to 84.73)	34.65 (40.01 to 29.74)	21.3 (25.41 to 17.9)	2036.01 (2350.13 to 1743.92)	1265.05 (1514.8 to 1060.05)
Belize	0.52 (0.59 to 0.46)	3.09 (3.7 to 2.58)	0.26 (0.29 to 0.23)	1.22 (1.43 to 1.04)	15.89 (17.83 to 14.15)	71.97 (84.17 to 61.25)
Benin	5.27 (7.39 to 3.58)	19.9 (31.35 to 12.15)	4.17 (5.86 to 2.83)	14.3 (22.73 to 8.76)	243.98 (343.09 to 165.29)	840.76 (1338.07 to 514.13)
Bermuda	1.07 (1.34 to 0.85)	1.18 (1.57 to 0.86)	0.35 (0.43 to 0.29)	0.18 (0.24 to 0.13)	20.86 (25.63 to 16.88)	10.92 (14.24 to 8.07)
Bhutan	1.12 (1.77 to 0.64)	1.98 (3.07 to 1.2)	0.89 (1.41 to 0.51)	1.21 (1.91 to 0.73)	52.72 (84.11 to 30.13)	70.76 (111.85 to 42.69)
Bolivia (Plurinational State of)	27.06 (40.03 to 16.58)	60.59 (93.48 to 37.68)	21.31 (31.64 to 13.2)	38.39 (60.23 to 23.99)	1257.49 (1863.83 to 779.14)	2251.21 (3531.98 to 1407.85)
Bosnia and Herzegovina	28.97 (35.71 to 23.33)	19.51 (25.56 to 13.39)	16.4 (20.01 to 13.23)	7.42 (9.61 to 5.18)	952.5 (1159.85 to 768.96)	430.83 (557.28 to 300.73)
Botswana	3.59 (5.67 to 2.13)	9.94 (17.64 to 5.7)	2.72 (4.36 to 1.61)	6.63 (12.2 to 3.81)	160.56 (256.69 to 95.36)	382.74 (701.84 to 220.11)
Brazil	750.03 (809.9 to 698.25)	1958.69 (2123.96 to 1811.48)	501.81 (540.95 to 468.06)	982.24 (1060.6 to 911.77)	29544.94 (31818.31 to 27580.55)	56949.49 (61465.14 to 52855.81)
Brunei Darussalam	3.92 (5.53 to 2.71)	6.45 (8.76 to 4.71)	2.5 (3.53 to 1.72)	3.12 (4.22 to 2.27)	146.87 (207.2 to 100.91)	178.48 (241.54 to 129.61)
Bulgaria	91.3 (110.35 to 74.58)	76.63 (98.05 to 58.66)	46.79 (55.8 to 38.59)	28.87 (36.25 to 22.58)	2684.18 (3199.42 to 2210.73)	1660.97 (2087.62 to 1296.98)
Burkina Faso	10.11 (14.96 to 6.63)	35.52 (53.91 to 22.21)	7.93 (11.65 to 5.28)	26.13 (39.16 to 16.2)	462.92 (680.04 to 307.92)	1522.91 (2282.1 to 943.74)
Burundi	14.94 (21.76 to 9.9)	33.7 (53.86 to 20.97)	12.29 (17.81 to 8.15)	25.96 (41.63 to 16.14)	733.42 (1062.43 to 485.69)	1550.77 (2481.24 to 964.82)
Cabo Verde	0.45 (0.61 to 0.31)	1.71 (2.62 to 1.13)	0.31 (0.43 to 0.22)	0.93 (1.43 to 0.61)	18.44 (25.17 to 12.81)	53.68 (82.44 to 35.41)
Cambodia	55.93 (86.01 to 29.54)	145.56 (224.07 to 91.56)	44.64 (69.14 to 23.75)	93.94 (143.56 to 59.74)	2669.31 (4129.2 to 1413.34)	5527.89 (8450.87 to 3496.43)
Cameroon	17.38 (24.74 to 12.05)	78.29 (121.23 to 45.94)	13.46 (19.05 to 9.35)	54.87 (84.87 to 32.1)	785.78 (1113.08 to 544.98)	3199.84 (4954.78 to 1869.81)
Canada	356.23 (425.06 to 294.94)	620.6 (761.68 to 498.45)	97 (112.71 to 82.72)	113.44 (134.41 to 94.9)	5744.61 (6680.34 to 4875.68)	6802.55 (8105.04 to 5681.6)
Central African Republic	6.64 (9.92 to 3.86)	15.04 (24.24 to 8.26)	5.55 (8.28 to 3.26)	12.25 (19.78 to 6.73)	328.14 (488.82 to 192.02)	719.57 (1160.86 to 396.28)
Chad	5.65 (8.14 to 3.85)	23.87 (35.3 to 15.18)	4.53 (6.53 to 3.11)	18.34 (27.08 to 11.91)	263.55 (380.71 to 180.78)	1079.81 (1592.5 to 700.37)
Chile	68.22 (82.14 to 55.77)	176.06 (217.87 to 137.73)	39.35 (46.98 to 32.72)	57.85 (70.57 to 46.52)	2313.65 (2764.7 to 1926.65)	3396.29 (4139.69 to 2726.14)
China	16442.01 (19272.41 to 13517.79)	28515.55 (34968.37 to 23087.34)	10503.05 (12310.98 to 8596.67)	8687.09 (10658.12 to 6998.27)	620406.93 (727427.27 to 506283.35)	509076.14 (623744.21 to 410750.86)
Colombia	184.19 (214.21 to 158.04)	603.01 (762.01 to 470.22)	113.31 (130.4 to 97.89)	230.85 (287.03 to 181.64)	6818.92 (7855.67 to 5889.93)	13734.04 (17101.4 to 10816.41)
Comoros	1.21 (1.86 to 0.49)	2.79 (4.42 to 1.69)	0.96 (1.48 to 0.37)	2 (3.16 to 1.2)	57.53 (88.62 to 21.52)	118.69 (187.57 to 71)
Congo	7.07 (10.54 to 4.29)	21.4 (32.7 to 13.24)	5.67 (8.43 to 3.51)	14.99 (23.18 to 9.24)	333.93 (497.64 to 206.2)	875.68 (1350.56 to 540.67)
Cook Islands	0.07 (0.1 to 0.05)	0.06 (0.1 to 0.04)	0.04 (0.06 to 0.03)	0.02 (0.04 to 0.02)	2.35 (3.45 to 1.56)	1.47 (2.17 to 0.95)
Costa Rica	16.65 (19.95 to 13.71)	88.86 (112.27 to 70.64)	8.05 (9.6 to 6.75)	30.29 (37.58 to 24.32)	472.64 (563.96 to 395.64)	1786.7 (2217.7 to 1432.72)
Coted'Ivoire	12.92 (18.93 to 8.68)	40.93 (65.43 to 24.13)	10.05 (14.78 to 6.75)	28.35 (45.65 to 16.74)	591.44 (869.07 to 396.54)	1652.73 (2658.71 to 974.15)
Croatia	49.75 (59.74 to 40.83)	40.06 (50.84 to 30.59)	21.38 (25.64 to 17.66)	10.92 (13.59 to 8.52)	1233.82 (1481.85 to 1017.36)	636.55 (792.34 to 495.66)
Cuba	123.89 (149.75 to 100.17)	133.86 (172.93 to 100.97)	43.86 (52.53 to 36.37)	31.02 (38.84 to 24.38)	2635.82 (3150.56 to 2182.09)	1852.09 (2315.88 to 1446.48)
Cyprus	3.49 (4.74 to 2.51)	8.61 (12.06 to 6.07)	1.41 (1.88 to 1.02)	1.69 (2.35 to 1.22)	82.02 (110.14 to 59.48)	100.92 (139.67 to 72.17)
Czechia	110.74 (133.38 to 91.95)	108 (140.75 to 82.31)	53.45 (63.12 to 44.83)	30.13 (38.43 to 23.31)	3058.84 (3614.66 to 2565.07)	1756.64 (2238.27 to 1365.68)
Democratic People's Republic of Korea	182.91 (296.92 to 109.27)	296.25 (510.78 to 165.41)	120.39 (196.64 to 71.42)	154.68 (275.11 to 87.53)	7155.24 (11675.47 to 4229.16)	9039.12 (16031.11 to 5122.04)
Democratic Republic of the Congo	62.68 (94.88 to 40.25)	171.58 (285.29 to 101.53)	50.55 (76.02 to 32.73)	127.21 (215.18 to 74.71)	3004.5 (4513.68 to 1942.1)	7541.59 (12736.47 to 4445.66)
Denmark	47.16 (55.69 to 39.94)	32.82 (40.57 to 26.47)	19.22 (22.31 to 16.5)	7.56 (9.04 to 6.3)	1110.51 (1291.2 to 951.39)	449.3 (536.48 to 373.17)
Djibouti	0.99 (1.58 to 0.61)	5.34 (8.67 to 3.08)	0.77 (1.25 to 0.47)	3.75 (6.02 to 2.19)	45.65 (73.78 to 27.6)	218.23 (351.82 to 127.05)
Dominica	0.27 (0.36 to 0.2)	0.51 (0.73 to 0.34)	0.14 (0.18 to 0.1)	0.22 (0.31 to 0.15)	8.36 (11 to 6.26)	12.65 (18.04 to 8.63)
Dominican Republic	31.46 (41.66 to 23.31)	86.72 (121.79 to 59.1)	18.05 (23.88 to 13.42)	36.41 (50.21 to 25.22)	1073.79 (1420.51 to 798.05)	2149.18 (2976.79 to 1487.61)
Ecuador	28.58 (33.7 to 23.85)	120.14 (160.03 to 87.85)	20.41 (24 to 17.12)	61.41 (81.26 to 45.2)	1221.19 (1439.66 to 1023.46)	3631.28 (4797.57 to 2672.28)
Egypt	231.63 (304.8 to 168.69)	817.56 (1120.36 to 582.63)	151.35 (199.88 to 109.45)	348.4 (478 to 248.88)	8879.27 (11741.23 to 6430.33)	20607.04 (28259 to 14717.06)
El Salvador	18.1 (21.78 to 14.87)	54.77 (74.28 to 40.18)	12.21 (14.61 to 10.04)	24.07 (32.26 to 17.76)	733.12 (878.02 to 603.09)	1426.06 (1914.73 to 1051.29)
Equatorial Guinea	0.89 (1.35 to 0.55)	6.61 (11.1 to 3.58)	0.74 (1.12 to 0.46)	4.13 (6.93 to 2.23)	43.31 (65.86 to 26.72)	245.04 (411.12 to 132.01)
Eritrea	8.73 (12.68 to 5.67)	27.35 (43.05 to 16.56)	7.17 (10.41 to 4.68)	20.89 (33.19 to 12.56)	422.87 (613.13 to 276.74)	1230.21 (1951.7 to 739.5)
Estonia	14.74 (17.72 to 12.08)	9.88 (12.26 to 7.67)	6.41 (7.61 to 5.4)	2.49 (2.98 to 1.96)	372.21 (441.33 to 312.87)	145.62 (175.15 to 114.85)
Eswatini	2.17 (3.05 to 1.41)	7.79 (12.3 to 4.12)	1.63 (2.31 to 1.08)	5.48 (8.59 to 2.93)	96.57 (136.72 to 63.69)	319.18 (500.26 to 170.69)
Ethiopia	225.57 (303.76 to 118.44)	473.51 (619.6 to 361.93)	191.63 (257.97 to 99.64)	341.58 (444.43 to 261.28)	11583.84 (15576.34 to 6020.3)	20683.39 (26835.06 to 15795.17)
Fiji	3.32 (4.61 to 2.32)	4.33 (6.33 to 2.78)	2.33 (3.24 to 1.62)	2.77 (4.02 to 1.76)	137.92 (191.68 to 95.3)	162.99 (236.42 to 103.25)
Finland	44.53 (54.62 to 35.91)	31.63 (40.59 to 24.1)	14.68 (17.63 to 12.1)	6.23 (7.83 to 4.91)	852.71 (1027.48 to 702.94)	374.75 (470.8 to 295.17)
France	599.59 (705.83 to 501.1)	782.82 (994.54 to 607.05)	200.32 (232.05 to 172.42)	132.74 (164.64 to 105.38)	11700.19 (13607.89 to 10036.36)	8038.86 (10039.61 to 6374.11)
Gabon	3.9 (6.3 to 2.09)	8.86 (14.2 to 5.24)	3 (4.85 to 1.63)	5.74 (9.19 to 3.36)	174.29 (281.45 to 94.87)	335.19 (537.84 to 196.21)
Gambia	0.68 (1.01 to 0.44)	2.49 (3.84 to 1.51)	0.52 (0.76 to 0.34)	1.72 (2.67 to 1.05)	30.6 (44.81 to 19.69)	101.48 (157.24 to 61.8)
Georgia	53.79 (61.79 to 46.7)	23.74 (27.75 to 20.07)	30.07 (34.36 to 26.34)	11.98 (13.85 to 10.35)	1774.44 (2028.07 to 1555.61)	699.58 (808.7 to 604.51)
Germany	772.32 (892.76 to 659.45)	745.38 (885.25 to 617.13)	289.55 (328.8 to 252.59)	166.52 (192.27 to 142.97)	16801.46 (19104.7 to 14629.69)	9824.71 (11353.7 to 8385.68)
Ghana	26.12 (37.61 to 17.57)	82.83 (124.57 to 52.22)	20.08 (28.79 to 13.38)	56.19 (85.09 to 35.69)	1194.53 (1712.36 to 795.75)	3319 (5031.98 to 2106.85)
Greece	75.39 (86.95 to 65.15)	61.45 (72.16 to 51.8)	21.98 (24.36 to 19.79)	13.87 (15.63 to 12.24)	1305.22 (1447.66 to 1174.06)	815.85 (922.83 to 721.22)
Greenland	1.23 (1.69 to 0.88)	0.64 (0.91 to 0.39)	0.74 (0.99 to 0.53)	0.28 (0.39 to 0.17)	43 (57.75 to 30.77)	16.06 (22.56 to 9.91)
Grenada	0.66 (0.84 to 0.51)	1.12 (1.47 to 0.82)	0.35 (0.44 to 0.27)	0.42 (0.55 to 0.31)	20.81 (26.03 to 16.19)	24.98 (32.58 to 18.61)
Guam	1.32 (1.65 to 1.02)	1.73 (2.21 to 1.33)	0.69 (0.87 to 0.54)	0.8 (1.02 to 0.62)	41.77 (52.18 to 32.3)	47.36 (60.41 to 36.82)
Guatemala	22.52 (25.31 to 19.88)	86.06 (103.35 to 72.32)	16.88 (18.93 to 14.99)	49.12 (58.54 to 41.19)	1006.68 (1129.2 to 894.47)	2909.03 (3464.51 to 2442.66)
Guinea	6.16 (8.66 to 4.09)	19.24 (30.32 to 12.32)	4.94 (6.9 to 3.26)	14.42 (22.75 to 9.26)	287.69 (403.37 to 190.32)	845.87 (1335.03 to 542.72)
Guinea-Bissau	2.08 (3 to 1.28)	6 (9.05 to 3.88)	1.71 (2.48 to 1.05)	4.59 (6.94 to 3.01)	99.91 (144.77 to 61.43)	266.54 (401.91 to 174.73)
Guyana	3.43 (4.31 to 2.65)	6.77 (9.32 to 4.74)	2.17 (2.72 to 1.69)	3.46 (4.78 to 2.42)	129.17 (161.47 to 100.57)	203.41 (280.8 to 142.63)
Haiti	33.77 (52 to 15.99)	80.6 (127.57 to 45.02)	25.19 (38.98 to 11.89)	52.5 (82.69 to 29.42)	1487.56 (2308.77 to 696.99)	3081.17 (4862.5 to 1714.97)
Honduras	11.99 (16.47 to 8.73)	24.88 (45.25 to 12.36)	8.79 (11.99 to 6.41)	15.47 (28.64 to 7.59)	522.27 (712.25 to 380.42)	910.07 (1689.45 to 445.43)
Hungary	147.29 (178.62 to 118.27)	109.19 (137.76 to 85.17)	75.85 (91.77 to 61.42)	35.4 (44.43 to 27.93)	4324.85 (5227.36 to 3502.24)	2043.83 (2570.65 to 1606.15)
Iceland	2.4 (2.87 to 1.97)	3.05 (3.82 to 2.42)	0.65 (0.76 to 0.55)	0.51 (0.63 to 0.42)	38.82 (45.22 to 32.76)	31.5 (38.79 to 25.79)
India	1990.77 (2297.73 to 1698.35)	4073.6 (5274.25 to 3371.29)	1540.96 (1780.6 to 1314.5)	2556.24 (3341.56 to 2107.27)	90763.42 (104978.19 to 77249.14)	149079.8 (195772.81 to 122564.58)
Indonesia	1048.58 (1339.15 to 748.38)	2070.79 (2865.22 to 1431.06)	780.75 (995.23 to 557.74)	1280.73 (1763.48 to 894.53)	46499.09 (59250.04 to 33072.31)	75374.2 (103707.79 to 52639.38)
Iran (Islamic Republic of)	260.37 (321.97 to 195.25)	925.9 (1117 to 759.9)	136.52 (164.52 to 105.25)	282.86 (325.48 to 240.56)	8216.19 (9880.39 to 6331.87)	16652.04 (19211.77 to 14157.36)
Iraq	54.11 (75.16 to 36.82)	181.35 (279.65 to 119.07)	31.4 (43.73 to 21.31)	66.68 (101.99 to 44.08)	1861.19 (2593.6 to 1265.66)	3952.23 (6061.98 to 2607.42)
Ireland	31.52 (37.69 to 26.3)	45.04 (55.45 to 36.16)	10.89 (12.78 to 9.32)	8.2 (9.81 to 6.65)	639.24 (751.97 to 544.67)	489.69 (590.6 to 398.91)
Israel	37.13 (44.73 to 30.84)	64.7 (78.88 to 52.59)	14.42 (16.75 to 12.27)	14.96 (17.86 to 12.44)	841.21 (980.44 to 714.44)	889.56 (1067.67 to 739.25)
Italy	588.32 (652.25 to 527.07)	455.19 (515.77 to 398.07)	192.85 (204.02 to 181.63)	92.59 (99.23 to 86.07)	11320.69 (11983.48 to 10655.82)	5500.38 (5911.09 to 5101.95)
Jamaica	8.59 (10.57 to 6.87)	32.66 (46.79 to 22.54)	3.71 (4.52 to 3)	10.88 (15.04 to 7.62)	221.41 (269.03 to 179.6)	637.79 (879.49 to 448.1)
Japan	1506.39 (1588.51 to 1423.94)	1282.17 (1425.17 to 1147.75)	523.28 (539.33 to 507.22)	269.52 (278.15 to 260.67)	30420.83 (31387.52 to 29455.44)	16033.2 (16665 to 15433.61)
Jordan	19.47 (27.07 to 13.44)	101.09 (157.13 to 66.46)	10.29 (14.2 to 7.07)	32.31 (48.89 to 21.32)	615.59 (849.03 to 422.31)	1919.24 (2900.02 to 1264.07)
Kazakhstan	191.34 (213.59 to 170.17)	143.26 (162.2 to 125.78)	119.91 (132.44 to 107.61)	67.67 (74.78 to 60.48)	7091.43 (7836.23 to 6373.45)	3949.91 (4364.71 to 3529.99)
Kenya	33.44 (42.46 to 25.35)	122.58 (173.48 to 91.59)	24.72 (31.19 to 18.69)	82.45 (117.99 to 61.93)	1477.71 (1865.77 to 1118.17)	4844.39 (6959.98 to 3629.64)
Kiribati	0.35 (0.49 to 0.24)	0.68 (1.04 to 0.43)	0.28 (0.4 to 0.19)	0.52 (0.79 to 0.33)	16.85 (23.88 to 11.5)	30.57 (46.57 to 19.2)
Kuwait	7.01 (8.5 to 5.72)	75.29 (96.7 to 57.28)	2.52 (3.04 to 2.09)	16.71 (21.52 to 12.87)	149.61 (181 to 123.9)	990.76 (1278.57 to 762.46)
Kyrgyzstan	36.73 (45.09 to 29.21)	46.81 (59.61 to 35.66)	24.35 (29.6 to 19.42)	24.82 (31.25 to 18.92)	1445.08 (1757.6 to 1154.14)	1453.91 (1830.94 to 1109.94)
Lao People's Democratic Republic	23.62 (37.08 to 10.96)	60.18 (92.31 to 35.79)	19.34 (30.09 to 8.81)	41.49 (63.89 to 24.78)	1147.86 (1789.74 to 520.49)	2450.76 (3778.67 to 1459.28)
Latvia	22.14 (26.51 to 18.49)	12.58 (15.67 to 9.63)	10.5 (12.42 to 8.9)	4.29 (5.3 to 3.36)	609.64 (723.49 to 514.19)	246.37 (304.98 to 192.79)
Lebanon	16.96 (24.73 to 9.97)	47.5 (68.8 to 32.42)	8.36 (12.05 to 4.9)	12.9 (18.64 to 8.81)	490.4 (706.81 to 287.02)	763.08 (1097.86 to 524.32)
Lesotho	2.03 (3.32 to 1.27)	8.65 (13.57 to 5.18)	1.56 (2.52 to 0.98)	6.51 (10.16 to 3.94)	91.39 (147.64 to 57.47)	380.19 (593.26 to 230.53)
Liberia	3.16 (4.62 to 2.09)	10.8 (18.6 to 5.75)	2.52 (3.67 to 1.68)	7.46 (12.79 to 3.97)	147.18 (214.75 to 97.94)	435.4 (743.12 to 231.3)
Libya	26.04 (37.05 to 17.36)	85.09 (124.91 to 54.83)	13.72 (19.44 to 9.13)	32.09 (47.06 to 20.68)	809.18 (1148.24 to 537.75)	1861.58 (2730.03 to 1200.17)
Lithuania	31 (37.1 to 25.38)	19.89 (25.92 to 14.97)	14.11 (16.73 to 11.74)	6.79 (8.59 to 5.17)	817.06 (968.94 to 680.32)	390.95 (496.36 to 297.76)
Luxembourg	5.1 (5.81 to 4.47)	4.43 (5.26 to 3.69)	1.84 (2.04 to 1.67)	0.87 (0.99 to 0.75)	107.03 (118.59 to 96.95)	52.08 (59.45 to 45.04)
Madagascar	31.66 (44.62 to 20.89)	85.41 (125.49 to 55.6)	25.26 (35.64 to 16.75)	63.37 (92.33 to 41.66)	1503.57 (2123.54 to 996.33)	3796.24 (5540.47 to 2493.35)
Malawi	11.35 (16.2 to 7.62)	29.83 (52.53 to 17.96)	9.15 (13.06 to 6.11)	21.74 (38.18 to 13.1)	548.3 (783.18 to 365.78)	1294.58 (2276.26 to 777.28)
Malaysia	116.82 (154.54 to 84.39)	340.04 (461.2 to 242.38)	76.98 (101.64 to 56.15)	160.91 (217.64 to 115.89)	4504.25 (5951.84 to 3282.89)	9335.4 (12623.82 to 6719.89)
Maldives	0.59 (0.9 to 0.22)	2.55 (3.66 to 1.71)	0.43 (0.65 to 0.15)	1.07 (1.55 to 0.72)	25.61 (38.97 to 9.44)	62.29 (90.04 to 42.17)
Mali	15.27 (21.24 to 10.96)	44.4 (66.26 to 28.71)	12.14 (16.87 to 8.74)	32.4 (48.26 to 21.07)	707.29 (981.31 to 507.84)	1908.11 (2841.56 to 1239.13)
Malta	2.64 (3.22 to 2.13)	2.87 (3.7 to 2.22)	0.94 (1.13 to 0.77)	0.61 (0.76 to 0.48)	55.27 (66.07 to 45.22)	36.18 (44.89 to 28.56)
Marshall Islands	0.22 (0.32 to 0.13)	0.44 (0.66 to 0.26)	0.17 (0.24 to 0.1)	0.31 (0.46 to 0.18)	10.09 (14.5 to 5.94)	18.01 (26.78 to 10.5)
Mauritania	2.94 (4.14 to 1.95)	7.66 (12.02 to 4.93)	2.3 (3.25 to 1.53)	4.83 (7.57 to 3.07)	134.39 (189.95 to 89.6)	282.8 (444.39 to 179.55)
Mauritius	5.71 (6.45 to 5.04)	15.1 (17.26 to 13)	3.42 (3.81 to 3.05)	7.08 (7.94 to 6.19)	199.94 (222.81 to 178.29)	413.69 (463.8 to 361.14)
Mexico	291.22 (303.57 to 279.39)	1092.2 (1210.46 to 974.75)	184.98 (192.76 to 177.7)	499.02 (551.26 to 444.77)	11081.12 (11543.2 to 10644.38)	29278.85 (32311.46 to 26140.97)
Micronesia (Federated States of)	0.58 (0.89 to 0.36)	0.73 (1.12 to 0.44)	0.45 (0.68 to 0.27)	0.49 (0.76 to 0.3)	26.28 (39.84 to 16)	28.87 (44.57 to 17.49)
Monaco	0.44 (0.62 to 0.3)	0.72 (1.14 to 0.41)	0.12 (0.17 to 0.08)	0.14 (0.22 to 0.08)	7.12 (9.98 to 4.96)	8.52 (13.18 to 4.96)
Mongolia	7.76 (10.36 to 5.55)	19.43 (25.75 to 14.16)	5.95 (7.94 to 4.29)	11.73 (15.6 to 8.5)	354.72 (473.54 to 255.61)	678.3 (902.93 to 491.83)
Montenegro	5.46 (6.84 to 4.21)	4.52 (5.92 to 3.38)	2.18 (2.7 to 1.71)	1.45 (1.92 to 1.11)	127.48 (157.73 to 99.97)	84.72 (112.56 to 64.74)
Morocco	87.94 (130.45 to 51.65)	210.1 (348.55 to 124.98)	55.24 (81.89 to 33.14)	89.02 (145.67 to 54.77)	3278.79 (4857.14 to 1971.83)	5206.7 (8520.04 to 3213.18)
Mozambique	4.56 (6.39 to 3.15)	17 (26.67 to 10.28)	3.7 (5.2 to 2.52)	12.96 (20.55 to 7.78)	216.76 (305.72 to 147.44)	767.77 (1217.7 to 460.88)
Myanmar	288.64 (462.58 to 143.13)	397.25 (587.45 to 250.07)	229.66 (372.01 to 114.04)	256.68 (377.06 to 161.03)	13737.08 (22289.23 to 6771.91)	15200.93 (22397.02 to 9492.93)
Namibia	2.48 (3.54 to 1.66)	6.58 (10.37 to 3.81)	1.89 (2.68 to 1.27)	4.26 (6.68 to 2.49)	111.61 (157.94 to 74.94)	247.58 (388.39 to 145.19)
Nauru	0.09 (0.15 to 0.05)	0.12 (0.18 to 0.06)	0.07 (0.11 to 0.03)	0.08 (0.12 to 0.04)	4.07 (6.47 to 1.98)	4.64 (7.1 to 2.32)
Nepal	33.31 (51.79 to 19.57)	67.31 (101.99 to 42.83)	26.51 (41.53 to 15.67)	43.28 (65.67 to 27.58)	1564.54 (2452.01 to 926.46)	2546.56 (3871.26 to 1620.48)
Netherlands	268.43 (318.48 to 224.52)	250.5 (311.23 to 201.75)	54 (62.21 to 46.12)	32.32 (38.8 to 26.83)	3244.08 (3719.58 to 2756.95)	1994.26 (2417.74 to 1639.9)
New Zealand	46.92 (55.49 to 39.21)	74.78 (90.68 to 61.89)	16.31 (19.06 to 13.92)	16.49 (19.51 to 13.92)	962.34 (1123.7 to 819.97)	974.01 (1159.05 to 822.59)
Nicaragua	10.07 (12.9 to 7.67)	34.88 (48.48 to 24.18)	6.59 (8.4 to 5.04)	16.46 (22.66 to 11.51)	393.36 (501.27 to 301.25)	965.37 (1332.58 to 675.56)
Niger	7.58 (11.23 to 4.86)	23.78 (37.06 to 14.32)	6.13 (9.13 to 3.91)	18 (28.28 to 10.67)	359.55 (535.63 to 229.24)	1062.54 (1672.37 to 629.45)
Nigeria	108.87 (145.37 to 82.13)	339.8 (496.99 to 212.12)	86.16 (115.33 to 64.16)	237.02 (339.75 to 150.54)	5031.78 (6742.24 to 3749.78)	13892.73 (19998.68 to 8803.93)
Niue	0.01 (0.02 to 0.01)	0.01 (0.02 to 0.01)	0.01 (0.01 to 0)	0.01 (0.01 to 0)	0.41 (0.63 to 0.26)	0.39 (0.55 to 0.27)
North Macedonia	12.03 (14.7 to 9.75)	12.58 (16.73 to 9.3)	6.95 (8.44 to 5.68)	4.95 (6.45 to 3.72)	400.91 (487.45 to 327.53)	285.65 (372.87 to 215.4)
Northern Mariana Islands	0.56 (0.86 to 0.33)	0.4 (0.57 to 0.27)	0.3 (0.46 to 0.18)	0.19 (0.26 to 0.13)	17.61 (26.63 to 10.47)	10.95 (15.39 to 7.5)
Norway	46.86 (52.59 to 41.51)	49 (56.67 to 42.19)	16.16 (17.44 to 14.93)	10.1 (11.11 to 9.16)	942.09 (1019.01 to 870.35)	600.51 (659.48 to 546.45)
Oman	3.01 (4.42 to 1.83)	12.52 (20.72 to 7.84)	1.69 (2.51 to 1.01)	4.03 (6.89 to 2.49)	98.56 (146.6 to 59.35)	235.65 (402.03 to 146.25)
Pakistan	193.83 (246.58 to 149.98)	772.47 (1070.21 to 549.8)	151.28 (192.32 to 117.29)	540.94 (750.55 to 385.97)	8947.82 (11387.09 to 6923.1)	31852.98 (44243.01 to 22715.76)
Palau	0.12 (0.18 to 0.07)	0.12 (0.18 to 0.08)	0.07 (0.12 to 0.05)	0.07 (0.1 to 0.04)	4.33 (6.82 to 2.67)	3.92 (5.69 to 2.6)
Palestine	15.64 (23.13 to 9.68)	55.47 (77.29 to 38.99)	8.57 (12.54 to 5.47)	20.13 (27.38 to 14.54)	517.91 (755.88 to 330)	1213.86 (1652.13 to 876.4)
Panama	14.93 (17.08 to 13.1)	74.99 (93.73 to 58.9)	6.53 (7.26 to 5.85)	18.95 (23.22 to 15.22)	393.39 (437.2 to 353.57)	1142.46 (1394.34 to 919.98)
Papua New Guinea	10.05 (15.51 to 5.03)	27.53 (40.06 to 17.7)	7.57 (11.64 to 3.71)	19.71 (28.39 to 12.6)	452.9 (697.59 to 219.67)	1178.1 (1699.38 to 752.63)
Paraguay	11.13 (14.9 to 8.23)	40.56 (57.45 to 27.64)	7.27 (9.7 to 5.35)	20.99 (29.51 to 14.38)	427.77 (572.01 to 314.91)	1231.99 (1733.81 to 844.38)
Peru	82.37 (107.93 to 61.08)	225.19 (312.65 to 153.15)	58.61 (76.65 to 43.37)	98.68 (136.83 to 68.19)	3510.49 (4596.02 to 2596.04)	5851.79 (8118.77 to 4049.63)
Philippines	565.82 (635.53 to 472.63)	1172.8 (1377.13 to 983.54)	389.87 (434.41 to 326.53)	721.51 (842.85 to 602.56)	23163.33 (25802.8 to 19345.06)	42462.87 (49582.53 to 35472.96)
Poland	314.66 (334.74 to 293.99)	300.82 (335.71 to 267.39)	190 (198.09 to 182.03)	117.22 (128.35 to 107.07)	10786.61 (11251.48 to 10332.47)	6716.85 (7333.95 to 6143.96)
Portugal	125.19 (148.82 to 105.52)	124.04 (155.37 to 97.8)	49.67 (58.22 to 42.59)	24.3 (29.91 to 19.79)	2913.07 (3416.73 to 2491.18)	1441.35 (1768.96 to 1166.01)
Puerto Rico	49.96 (60.87 to 40.84)	66.23 (87.65 to 48.38)	16.94 (20.16 to 14.14)	12.48 (16.07 to 9.43)	1000.82 (1193.16 to 832.75)	748.81 (967.88 to 566.18)
Qatar	3.71 (5.23 to 2.59)	41.51 (61.92 to 27.3)	1.74 (2.49 to 1.22)	9.94 (14.75 to 6.52)	102.2 (146.02 to 71.36)	588.86 (872.79 to 384.46)
Republic of Korea	466.84 (575.43 to 365.51)	555.75 (733.11 to 413.18)	263.3 (323 to 206.16)	120.61 (157.14 to 93.2)	15600.22 (19182.61 to 12188.1)	7156.02 (9316.03 to 5536.05)
Republic of Moldova	36.32 (40.65 to 32.36)	26.43 (30.9 to 22.56)	19.96 (22 to 18.02)	10.42 (12.01 to 9.01)	1144.85 (1262.52 to 1031.71)	593.65 (685.21 to 511.8)
Romania	169.06 (199.16 to 143.07)	152.21 (189.03 to 118.44)	99.93 (116.21 to 85.26)	57.03 (70.17 to 45.33)	5732.72 (6684.86 to 4882.11)	3288.72 (4056.04 to 2609.03)
Russian Federation	1391.05 (1438.43 to 1341.96)	1459.76 (1581.99 to 1337.66)	752.39 (779.05 to 725.15)	551.25 (597.57 to 507.11)	43247.48 (44792.2 to 41685.01)	31478.79 (34166.12 to 28962.81)
Rwanda	26.36 (38.15 to 17.27)	43 (68.86 to 24.89)	21.83 (31.35 to 14.35)	30.69 (50.03 to 17.73)	1295.08 (1857.24 to 852.22)	1817.26 (2967.51 to 1048.25)
Saint Kitts and Nevis	0.35 (0.4 to 0.3)	0.39 (0.56 to 0.26)	0.2 (0.23 to 0.18)	0.14 (0.2 to 0.1)	11.74 (13.34 to 10.18)	8.39 (11.73 to 5.71)
Saint Lucia	0.74 (0.85 to 0.65)	1.57 (1.98 to 1.25)	0.38 (0.43 to 0.34)	0.56 (0.69 to 0.45)	22.71 (25.51 to 20.22)	32.76 (40.1 to 26.54)
Saint Vincent and the Grenadines	0.65 (0.75 to 0.57)	1.02 (1.24 to 0.84)	0.33 (0.38 to 0.29)	0.41 (0.49 to 0.34)	19.91 (22.6 to 17.49)	24.04 (28.8 to 20.18)
Samoa	0.41 (0.6 to 0.27)	0.76 (1.16 to 0.47)	0.28 (0.41 to 0.19)	0.45 (0.69 to 0.28)	16.53 (24.29 to 10.96)	26.3 (39.94 to 16.24)
San Marino	0.29 (0.39 to 0.2)	0.2 (0.33 to 0.11)	0.07 (0.1 to 0.05)	0.04 (0.06 to 0.02)	4.39 (6.02 to 3.14)	2.36 (3.63 to 1.28)
Sao Tome and Principe	0.21 (0.31 to 0.13)	0.7 (1.25 to 0.37)	0.16 (0.24 to 0.09)	0.44 (0.8 to 0.24)	9.08 (13.8 to 5.31)	26.09 (46.63 to 13.95)
Saudi Arabia	49.26 (71.72 to 32.1)	414.58 (624.19 to 255.53)	29.48 (43.27 to 19.17)	135.98 (208.5 to 83.78)	1727.21 (2538.33 to 1122.69)	7855.7 (12063.15 to 4826.24)
Senegal	10.41 (14.97 to 7.1)	30.76 (49.08 to 19.64)	8.11 (11.7 to 5.5)	21.5 (35.09 to 13.55)	477.4 (689.68 to 323.16)	1262.95 (2058.87 to 797.67)
Serbia	90.78 (122.96 to 64.44)	63.5 (88.08 to 45.56)	49.41 (67.51 to 35.32)	22.46 (30.86 to 16.17)	2837.56 (3882.79 to 2027.58)	1286.53 (1776.04 to 926.25)
Seychelles	0.71 (0.94 to 0.52)	1.48 (1.99 to 1.07)	0.46 (0.61 to 0.34)	0.74 (0.99 to 0.53)	27.28 (36.27 to 20.04)	42.66 (57.26 to 30.78)
Sierra Leone	4.29 (6.57 to 2.67)	14.87 (23.74 to 8.87)	3.38 (5.15 to 2.1)	10.75 (17.33 to 6.45)	196.82 (301.23 to 122.25)	630.85 (1017.95 to 378.65)
Singapore	39.73 (47.8 to 32.69)	60.03 (75.61 to 46.98)	18.58 (22.13 to 15.57)	13.52 (16.7 to 10.99)	1080.2 (1284.82 to 904.75)	806.9 (993.46 to 656.89)
Slovakia	67.44 (87.78 to 50.58)	63.87 (84.63 to 45.85)	31.37 (40.53 to 23.9)	19.38 (26.12 to 14.01)	1795.26 (2313.18 to 1368.7)	1124.87 (1512.71 to 811.18)
Slovenia	21.66 (26.53 to 17.28)	16.43 (22.07 to 12.26)	8.81 (10.68 to 7.1)	3.57 (4.7 to 2.71)	509.05 (616.62 to 410.27)	210.97 (278.21 to 159.96)
Solomon Islands	1.11 (1.84 to 0.5)	3.61 (5.63 to 2.19)	0.87 (1.44 to 0.39)	2.59 (4.04 to 1.57)	51.62 (85.75 to 23.41)	152.76 (238.19 to 92.47)
Somalia	20.02 (33.06 to 11.72)	52.12 (87.32 to 28.56)	16.44 (26.91 to 9.65)	42.06 (70.45 to 23.08)	959.02 (1567.5 to 563.74)	2495.94 (4173.36 to 1373.83)
South Africa	229.72 (261.8 to 201.04)	389.97 (501.85 to 329.58)	158.85 (181.51 to 139.27)	235.17 (301.04 to 198.48)	9235.94 (10575.62 to 8085.69)	13483.69 (17337.18 to 11370.23)
South Sudan	12.66 (19.9 to 7.58)	28.45 (42.62 to 17.12)	10.09 (15.75 to 6.06)	21.12 (31.63 to 12.9)	600.03 (935.51 to 360.44)	1258.65 (1888.92 to 766.4)
Spain	495.71 (588.58 to 413.97)	387.17 (491.4 to 307.04)	170.99 (199.13 to 145.9)	78.55 (96.28 to 63.55)	10074.82 (11720.7 to 8611.69)	4654.6 (5714 to 3771.55)
Sri Lanka	56.53 (75.69 to 40.28)	76.56 (114.45 to 46.99)	36.48 (48.86 to 26.3)	31.46 (47.21 to 19.33)	2179.11 (2920.36 to 1568.38)	1854.48 (2779.43 to 1145.15)
Sudan	65.61 (108.58 to 33.84)	241.18 (406.5 to 120.37)	44.51 (73.01 to 23.59)	118.63 (199.05 to 60.33)	2643.96 (4339.89 to 1396.44)	7052.27 (11788.37 to 3604.26)
Suriname	2.58 (3.45 to 1.82)	5.68 (7.91 to 3.82)	1.47 (1.95 to 1.04)	2.59 (3.55 to 1.76)	87.16 (115.57 to 61.35)	151.23 (207.39 to 103.27)
Sweden	71.85 (84.57 to 61.22)	74.56 (91.33 to 60.58)	24.88 (28.57 to 21.69)	17.67 (21.39 to 14.61)	1451.49 (1673.38 to 1263.89)	1055.37 (1276.99 to 874.97)
Switzerland	65.35 (78.39 to 53.73)	48.71 (61.79 to 38.48)	20.03 (23.58 to 16.85)	9.3 (11.39 to 7.58)	1189.65 (1397.36 to 1001.54)	560.81 (687.66 to 455.1)
Syrian Arab Republic	64.01 (87.45 to 41.79)	81.55 (119.76 to 54.03)	36.6 (49.45 to 24.15)	26.18 (37.55 to 18.01)	2207.5 (2978.63 to 1462.94)	1568.55 (2240.53 to 1076.7)
Taiwan (Province of China)	416.75 (481.95 to 358.42)	513.92 (636.79 to 410.94)	187.01 (214.35 to 162.61)	132.31 (160.01 to 108.43)	11049.88 (12656.69 to 9605.13)	7727.33 (9388.37 to 6347.73)
Tajikistan	29.74 (38.59 to 22.38)	42.15 (73.02 to 26.68)	20.93 (27.13 to 15.77)	27.28 (47.61 to 17.18)	1249.99 (1621.59 to 940.58)	1614 (2825.85 to 1016.18)
Thailand	424.09 (572.19 to 306.54)	1187.66 (1690.49 to 819.29)	260.54 (352.47 to 188.36)	468.93 (655.56 to 323.64)	15445.45 (20919.43 to 11136.11)	27276.96 (38074.38 to 18866.91)
Timor-Leste	2.84 (4.47 to 1.65)	5.43 (8.08 to 3.44)	2.24 (3.54 to 1.29)	3.71 (5.5 to 2.34)	133.57 (211.3 to 76.83)	225.79 (334.1 to 142.48)
Togo	4.55 (6.82 to 2.97)	16.58 (26.41 to 9.45)	3.51 (5.29 to 2.3)	11.63 (18.65 to 6.57)	206.32 (310.77 to 135.25)	676.46 (1084.14 to 382.69)
Tokelau	0.01 (0.01 to 0)	0.01 (0.01 to 0.01)	0 (0.01 to 0)	0.01 (0.01 to 0)	0.29 (0.45 to 0.17)	0.34 (0.48 to 0.24)
Tonga	0.2 (0.28 to 0.13)	0.3 (0.46 to 0.19)	0.13 (0.18 to 0.09)	0.17 (0.26 to 0.11)	7.57 (10.58 to 5.13)	10.12 (15.19 to 6.52)
Trinidad and Tobago	10.51 (12.08 to 9.19)	24.17 (32.02 to 17.93)	4.65 (5.19 to 4.17)	7.43 (9.61 to 5.61)	273.58 (305.15 to 245.51)	433.88 (560.11 to 328.42)
Tunisia	28.16 (38.99 to 19.93)	74.46 (111.02 to 47.54)	13.86 (19.08 to 10.01)	22.55 (32.98 to 14.36)	817.89 (1128.77 to 589.08)	1315.19 (1925.4 to 839.8)
Turkey	725.28 (1019.59 to 475.69)	1100.31 (1505.51 to 779.56)	428.78 (602.46 to 281.33)	337.52 (459.14 to 239.59)	25440.43 (35822.06 to 16642.82)	20045.06 (27276.74 to 14288.13)
Turkmenistan	17.73 (19.81 to 15.81)	26.68 (34.53 to 20.38)	12.19 (13.49 to 10.91)	15.5 (20.16 to 11.92)	729.36 (807.34 to 654.19)	918.83 (1191.13 to 708.86)
Tuvalu	0.05 (0.07 to 0.03)	0.08 (0.11 to 0.05)	0.04 (0.06 to 0.02)	0.05 (0.07 to 0.03)	2.22 (3.25 to 1.36)	2.91 (4.33 to 1.9)
Uganda	36.44 (54.53 to 23.42)	147.84 (221.42 to 94.04)	28.6 (43.04 to 18.43)	104.96 (159.79 to 66.57)	1701.92 (2564.84 to 1092.39)	6271.77 (9595.38 to 3967.6)
Ukraine	630.77 (748.96 to 531.1)	361.43 (502.77 to 239.55)	345.33 (403.12 to 292.11)	174.27 (242.78 to 117.71)	19834.18 (23113.16 to 16801.79)	9922.31 (13812.14 to 6688.29)
United Arab Emirates	18.92 (29.63 to 10.61)	83.35 (133.68 to 48.93)	11.04 (17.25 to 6.17)	32.66 (52.37 to 18.88)	643.5 (1006.39 to 361.72)	1868.51 (2985.42 to 1088.34)
United Kingdom	510.11 (529.3 to 492.81)	828.34 (868.97 to 790.24)	186.48 (191.02 to 182.33)	190.5 (197.25 to 184.52)	10924.45 (11219.85 to 10650.8)	11195.67 (11636.51 to 10813.54)
United Republic of Tanzania	62.64 (90.65 to 42.98)	180.95 (276.87 to 112.23)	48.87 (70.61 to 33.25)	128.25 (197.91 to 79.5)	2906.58 (4193.65 to 1978.93)	7652.83 (11810.57 to 4738.06)
United States of America	1.58 (2.17 to 1.12)	1.7 (2.72 to 1.07)	0.66 (0.91 to 0.48)	1053.71 (1095.8 to 1005.58)	38.69 (53.02 to 27.8)	30.36 (49.66 to 19.35)
United States Virgin Islands	3466.74 (3576.66 to 3357.51)	4828.98 (5049.26 to 4586.59)	1005.53 (1032.77 to 979.42)	0.51 (0.83 to 0.33)	59314.75 (61070.98 to 57692.49)	62617.44 (65366.09 to 59649.73)
Uruguay	28.58 (34.98 to 23.25)	50.79 (64.07 to 39.23)	15.63 (18.96 to 12.88)	20.18 (25.13 to 15.93)	912.33 (1104.99 to 750.57)	1192.32 (1486.65 to 940.74)
Uzbekistan	109.24 (131.17 to 88.99)	165.98 (212.7 to 128.44)	71.92 (85.77 to 58.94)	95.37 (120.64 to 74.51)	4280.44 (5105.04 to 3501.85)	5584.83 (7086.89 to 4347.91)
Vanuatu	0.64 (0.99 to 0.37)	1.7 (2.6 to 1.01)	0.48 (0.75 to 0.27)	1.21 (1.83 to 0.73)	28.21 (44.13 to 16.01)	71.15 (108.02 to 42.74)
Venezuela (Bolivarian Republic of)	95.92 (108.61 to 84.05)	262.78 (347.98 to 190.58)	59.31 (66.35 to 52.73)	122.28 (162.35 to 88.06)	3532.2 (3943.12 to 3144.95)	7231.8 (9587.62 to 5211.09)
Viet Nam	232.8 (332.66 to 153.18)	605.62 (928.65 to 385.48)	157.22 (224.79 to 104.78)	274.2 (416.54 to 174.36)	9200.51 (13154.06 to 6134.73)	15765.86 (24044.92 to 10023.75)
Yemen	27 (46.25 to 14.69)	109.48 (181.12 to 59.21)	18.53 (31.52 to 10.01)	60.97 (100.02 to 33.22)	1069.38 (1824.94 to 573.36)	3543.64 (5854.19 to 1911.96)
Zambia	23.16 (32.24 to 16.27)	100.57 (246.33 to 48.99)	18.7 (26.17 to 13.11)	72.11 (174.75 to 35.17)	1121.66 (1569.35 to 785.47)	4290.98 (10412.83 to 2082.84)
Zimbabwe	23.94 (33.34 to 16.77)	86.95 (129.34 to 55.42)	17.46 (24.3 to 12.38)	64.06 (95.83 to 41.06)	1030.6 (1434.51 to 729.95)	3748.53 (5593.55 to 2406.67)
DALYs: Disability-adjusted life years.
