# Supplementary material for: Global, regional, and national burdens of five main digestive system cancers in adolescents and young adults from 1990 to 2021 based on the Global Burden of Disease Study 2021: A cross-sectional study
Source: PLoS One. 2025 Sep 10;20(9):e0329377. doi: 10.1371/journal.pone.0329377 (PMC12422433; doi:10.1371/journal.pone.0329377)
Supplement: S12 Table — (XLSX) [file pone.0329377.s018.xlsx]

## Sheet: Sheet1
Supplementary table 12: Age-standardized rates of incidence, mortality and DALYs for AYAs with colorectal cancer in 1990 and 2021 for both sexes in 204 countries.
location	Incidence(95% certainty interval)				Deaths (95% certainty interval)				DALYs (95% certainty interval)
	Age-standardised rates per 100,000 (1990)	Age-standardised rates per 100,000 (2021)	AAPC (1990-2021)	P.Value	Age-standardised rates per 100,000 (1990)	Age-standardised rates per 100,000 (2021)	AAPC (1990-2021)	P.Value	Age-standardised rates per 100,000 (1990)	Age-standardised rates per 100,000 (2021)	AAPC (1990-2021)	P.Value
Afghanistan	1.88 (3.47 to 0.4)	2.08 (3.66 to 0.76)	0.32_x000D_ (0.06 to 0.58)	0.017	1.37 (2.54 to 0.3)	1.29 (2.23 to 0.49)	-0.14_x000D_ (-0.28 to 0.01)	0.066	79.69 (148.16 to 17.68)	75.79 (130.17 to 28.93)	-0.11_x000D_ (-0.26 to 0.04)	0.138
Albania	0.69 (0.91 to 0.51)	0.94 (1.39 to 0.65)	0.79_x000D_ (0.16 to 1.42)	0.015	0.42 (0.56 to 0.32)	0.36 (0.53 to 0.25)	-0.74_x000D_ (-1.43 to -0.04)	0.038	24.87 (32.59 to 18.58)	20.66 (30.72 to 14.29)	-0.84_x000D_ (-1.51 to -0.17)	0.014
Algeria	0.67 (0.91 to 0.47)	0.78 (1.14 to 0.51)	0.51_x000D_ (0.31 to 0.71)	<0.001	0.38 (0.51 to 0.27)	0.27 (0.39 to 0.18)	-1.03_x000D_ (-1.24 to -0.82)	<0.001	22.22 (29.9 to 15.81)	16.03 (22.85 to 10.74)	-1.07_x000D_ (-1.29 to -0.85)	<0.001
American Samoa	1.96 (2.85 to 1.33)	2.68 (3.86 to 1.79)	1.18_x000D_ (0.73 to 1.64)	<0.001	1.26 (1.82 to 0.85)	1.55 (2.22 to 1.04)	0.77_x000D_ (0.47 to 1.08)	<0.001	73.83 (106.88 to 49.57)	90.93 (129.98 to 61.06)	0.78_x000D_ (0.49 to 1.07)	<0.001
Andorra	3.03 (4.54 to 1.91)	3.03 (4.5 to 1.77)	-0.06_x000D_ (-0.53 to 0.41)	0.8	0.89 (1.33 to 0.56)	0.57 (0.86 to 0.34)	-1.53_x000D_ (-1.95 to -1.11)	<0.001	52.15 (78.8 to 33.32)	34.53 (51.66 to 21.09)	-1.42_x000D_ (-1.82 to -1.02)	<0.001
Angola	0.65 (0.98 to 0.41)	0.8 (1.22 to 0.49)	0.7_x000D_ (0.24 to 1.16)	0.003	0.53 (0.8 to 0.34)	0.58 (0.89 to 0.35)	0.34_x000D_ (-0.06 to 0.74)	0.097	30.93 (46.61 to 19.71)	33.88 (52.09 to 20.34)	0.34_x000D_ (-0.08 to 0.76)	0.113
Antigua and Barbuda	1.8 (2.09 to 1.54)	1.79 (2.13 to 1.5)	-0.26_x000D_ (-2.02 to 1.53)	0.775	0.77 (0.87 to 0.67)	0.54 (0.63 to 0.47)	-1.28_x000D_ (-3.51 to 0.99)	0.266	44.83 (51.25 to 39.14)	32.54 (37.61 to 28)	-1.2_x000D_ (-2.72 to 0.34)	0.127
Argentina	1.89 (2.29 to 1.56)	2.72 (3.39 to 2.11)	1.22_x000D_ (0.63 to 1.81)	<0.001	1.14 (1.37 to 0.95)	1.21 (1.5 to 0.96)	0.21_x000D_ (-0.31 to 0.72)	0.433	66.59 (79.87 to 55.32)	71.18 (88.05 to 56.25)	0.24_x000D_ (-0.28 to 0.77)	0.365
Armenia	2.74 (2.97 to 2.52)	1.65 (1.89 to 1.41)	-1.56_x000D_ (-3.28 to 0.19)	0.08	1.61 (1.71 to 1.49)	0.73 (0.83 to 0.64)	-2.41_x000D_ (-3.94 to -0.85)	0.003	94.29 (100.71 to 87.63)	43.7 (49.56 to 38.2)	-2.32_x000D_ (-3.86 to -0.75)	0.004
Australia	3.12 (3.66 to 2.63)	4.47 (5.67 to 3.48)	1.14_x000D_ (0.52 to 1.77)	<0.001	0.94 (1.09 to 0.81)	0.8 (0.98 to 0.64)	-0.39_x000D_ (-0.92 to 0.15)	0.16	56.12 (65.1 to 48.18)	48.1 (58.9 to 38.36)	-0.34_x000D_ (-0.88 to 0.21)	0.228
Austria	2.61 (3.11 to 2.19)	2.15 (2.64 to 1.74)	-0.62_x000D_ (-1.56 to 0.32)	0.196	0.86 (1 to 0.74)	0.43 (0.51 to 0.35)	-2.09_x000D_ (-2.86 to -1.33)	<0.001	50.48 (58.69 to 43.32)	25.76 (30.87 to 21.27)	-2.17_x000D_ (-2.98 to -1.36)	<0.001
Azerbaijan	2 (2.47 to 1.6)	1.32 (1.81 to 0.95)	-1.33_x000D_ (-2.04 to -0.61)	<0.001	1.34 (1.65 to 1.07)	0.71 (0.98 to 0.52)	-2.06_x000D_ (-2.78 to -1.33)	<0.001	78.71 (97.09 to 63.19)	41.8 (57.52 to 30.45)	-2.02_x000D_ (-2.75 to -1.28)	<0.001
Bahamas	3 (3.52 to 2.52)	5.08 (6.72 to 3.85)	1.71_x000D_ (0.88 to 2.55)	<0.001	1.4 (1.63 to 1.2)	1.83 (2.45 to 1.39)	0.81_x000D_ (-0.04 to 1.66)	0.062	82.02 (95.27 to 70.49)	107.01 (143.04 to 81.59)	0.81_x000D_ (-0.02 to 1.64)	0.055
Bahrain	1.07 (1.47 to 0.77)	2.01 (2.96 to 1.36)	2.13_x000D_ (1.56 to 2.7)	<0.001	0.57 (0.79 to 0.41)	0.62 (0.94 to 0.41)	0.25_x000D_ (-0.34 to 0.84)	0.415	34.19 (47.19 to 24.5)	36.93 (55.6 to 24.61)	0.28_x000D_ (-0.06 to 0.62)	0.11
Bangladesh	0.52 (0.76 to 0.35)	0.5 (0.91 to 0.3)	-0.01_x000D_ (-0.3 to 0.27)	0.925	0.41 (0.59 to 0.28)	0.3 (0.54 to 0.17)	-0.88_x000D_ (-1.23 to -0.53)	<0.001	23.91 (34.79 to 16.28)	17.58 (32.04 to 10.3)	-0.82_x000D_ (-1.35 to -0.29)	0.003
Barbados	3.29 (3.8 to 2.83)	4.23 (5.62 to 3.15)	1.01_x000D_ (0.3 to 1.73)	0.005	1.35 (1.52 to 1.18)	1.23 (1.63 to 0.93)	-0.1_x000D_ (-0.84 to 0.65)	0.799	79.6 (89.78 to 69.7)	73.41 (96.73 to 55.37)	-0.07_x000D_ (-0.82 to 0.68)	0.849
Belarus	2.07 (2.48 to 1.7)	2.52 (3.37 to 1.81)	0.26_x000D_ (-1.18 to 1.71)	0.728	0.99 (1.18 to 0.83)	0.77 (1.02 to 0.56)	-1.14_x000D_ (-2.68 to 0.42)	0.152	57.36 (68.31 to 48.01)	44.86 (59.26 to 32.82)	-1.14_x000D_ (-2.71 to 0.47)	0.164
Belgium	2.68 (3.21 to 2.22)	2.67 (3.26 to 2.17)	-0.17_x000D_ (-0.59 to 0.26)	0.445	0.87 (1.01 to 0.75)	0.55 (0.65 to 0.46)	-1.88_x000D_ (-2.04 to -1.72)	<0.001	51.42 (59.38 to 44.03)	32.61 (39.07 to 27.3)	-1.83_x000D_ (-1.99 to -1.67)	<0.001
Belize	0.84 (0.97 to 0.74)	1.77 (2.12 to 1.48)	2.31_x000D_ (0.97 to 3.66)	0.001	0.42 (0.48 to 0.38)	0.7 (0.82 to 0.59)	1.39_x000D_ (-0.15 to 2.96)	0.076	25.18 (28.29 to 22.41)	40.86 (47.81 to 34.76)	1.33_x000D_ (-0.1 to 2.78)	0.069
Benin	0.37 (0.51 to 0.25)	0.46 (0.73 to 0.28)	0.7_x000D_ (0.47 to 0.93)	<0.001	0.29 (0.4 to 0.2)	0.33 (0.52 to 0.2)	0.47_x000D_ (0.13 to 0.81)	0.006	16.55 (23.24 to 11.23)	19 (30.25 to 11.66)	0.44_x000D_ (0.3 to 0.57)	<0.001
Bermuda	3.76 (4.69 to 2.98)	5.76 (7.64 to 4.2)	1.24_x000D_ (0.75 to 1.73)	<0.001	1.24 (1.52 to 1)	0.88 (1.15 to 0.65)	-1.23_x000D_ (-1.67 to -0.79)	<0.001	73.63 (90.39 to 59.67)	53.82 (70.29 to 39.91)	-1.12_x000D_ (-1.57 to -0.67)	<0.001
Bhutan	0.52 (0.83 to 0.3)	0.56 (0.87 to 0.34)	0.24_x000D_ (-0.05 to 0.53)	0.108	0.41 (0.66 to 0.24)	0.35 (0.54 to 0.21)	-0.64_x000D_ (-0.85 to -0.42)	<0.001	23.98 (38.23 to 13.69)	20.13 (31.8 to 12.14)	-0.68_x000D_ (-0.81 to -0.54)	<0.001
Bolivia (Plurinational State of)	1.24 (1.84 to 0.76)	1.27 (1.95 to 0.79)	0.08_x000D_ (-0.02 to 0.18)	0.101	0.97 (1.45 to 0.6)	0.8 (1.26 to 0.5)	-0.61_x000D_ (-0.79 to -0.43)	<0.001	56.77 (84.31 to 35.11)	46.87 (73.52 to 29.31)	-0.63_x000D_ (-0.7 to -0.55)	<0.001
Bosnia and Herzegovina	1.5 (1.85 to 1.21)	1.71 (2.24 to 1.18)	0.32_x000D_ (-0.44 to 1.08)	0.407	0.85 (1.04 to 0.68)	0.65 (0.84 to 0.46)	-0.99_x000D_ (-1.64 to -0.33)	0.003	49.31 (60.04 to 39.81)	38.22 (49.27 to 26.79)	-0.93_x000D_ (-1.54 to -0.32)	0.003
Botswana	0.86 (1.36 to 0.51)	0.89 (1.57 to 0.51)	-0.01_x000D_ (-0.68 to 0.67)	0.982	0.65 (1.04 to 0.38)	0.59 (1.09 to 0.34)	-0.44_x000D_ (-1.3 to 0.42)	0.314	37.49 (60.19 to 22.17)	34.36 (62.93 to 19.78)	-0.42_x000D_ (-1.24 to 0.42)	0.325
Brazil	1.31 (1.41 to 1.21)	2.13 (2.31 to 1.97)	1.49_x000D_ (1.24 to 1.74)	<0.001	0.87 (0.94 to 0.81)	1.07 (1.15 to 0.99)	0.59_x000D_ (0.37 to 0.81)	<0.001	50.84 (54.8 to 47.43)	62.31 (67.21 to 57.84)	0.49_x000D_ (0.42 to 0.56)	<0.001
Brunei Darussalam	3.23 (4.55 to 2.23)	2.83 (3.85 to 2.07)	-0.37_x000D_ (-0.98 to 0.25)	0.241	2.06 (2.9 to 1.42)	1.37 (1.86 to 1)	-1.21_x000D_ (-1.79 to -0.63)	<0.001	120.15 (169.49 to 82.63)	78.77 (106.79 to 57.15)	-1.25_x000D_ (-1.86 to -0.64)	<0.001
Bulgaria	2.86 (3.46 to 2.34)	3.3 (4.22 to 2.52)	0.5_x000D_ (-1.09 to 2.12)	0.539	1.47 (1.75 to 1.21)	1.24 (1.56 to 0.97)	-0.34_x000D_ (-1.99 to 1.33)	0.684	84.65 (101.05 to 69.61)	72.68 (91.47 to 56.65)	-0.31_x000D_ (-1.94 to 1.33)	0.707
Burkina Faso	0.39 (0.58 to 0.26)	0.48 (0.73 to 0.3)	0.66_x000D_ (0.35 to 0.96)	<0.001	0.3 (0.45 to 0.2)	0.35 (0.53 to 0.22)	0.53_x000D_ (0.29 to 0.77)	<0.001	17.5 (25.73 to 11.63)	20.36 (30.52 to 12.63)	0.56_x000D_ (0.36 to 0.75)	<0.001
Burundi	0.82 (1.19 to 0.54)	0.71 (1.13 to 0.44)	-0.48_x000D_ (-0.8 to -0.16)	0.004	0.67 (0.97 to 0.44)	0.54 (0.87 to 0.34)	-0.7_x000D_ (-1.01 to -0.39)	<0.001	39.21 (56.81 to 26.02)	31.99 (51.23 to 19.91)	-0.68_x000D_ (-1.02 to -0.34)	<0.001
Cabo Verde	0.48 (0.65 to 0.34)	0.66 (1.01 to 0.44)	1.08_x000D_ (0.6 to 1.56)	<0.001	0.33 (0.45 to 0.23)	0.36 (0.55 to 0.24)	0.35_x000D_ (-0.23 to 0.93)	0.236	18.96 (25.61 to 13.18)	20.85 (31.97 to 13.76)	0.37_x000D_ (-0.13 to 0.87)	0.147
Cambodia	1.68 (2.58 to 0.89)	2 (3.08 to 1.26)	0.57_x000D_ (0.5 to 0.64)	<0.001	1.33 (2.07 to 0.71)	1.29 (1.97 to 0.82)	-0.08_x000D_ (-0.19 to 0.03)	0.175	78.31 (121.29 to 41.8)	75.88 (115.96 to 48)	-0.07_x000D_ (-0.18 to 0.04)	0.19
Cameroon	0.56 (0.8 to 0.39)	0.7 (1.09 to 0.41)	0.74_x000D_ (0.56 to 0.92)	<0.001	0.43 (0.61 to 0.3)	0.49 (0.76 to 0.29)	0.37_x000D_ (0.18 to 0.55)	<0.001	24.72 (35.01 to 17.19)	28.26 (43.62 to 16.56)	0.43_x000D_ (0.3 to 0.55)	<0.001
Canada	2.92 (3.48 to 2.41)	4.64 (5.7 to 3.73)	1.53_x000D_ (0.9 to 2.17)	<0.001	0.79 (0.92 to 0.68)	0.85 (1 to 0.71)	0.29_x000D_ (-0.5 to 1.09)	0.475	47.34 (55.05 to 40.17)	51.1 (60.92 to 42.67)	0.19_x000D_ (-0.57 to 0.96)	0.618
Central African Republic	0.76 (1.14 to 0.44)	0.81 (1.3 to 0.44)	0.13_x000D_ (-0.36 to 0.62)	0.611	0.63 (0.95 to 0.37)	0.65 (1.06 to 0.36)	0.02_x000D_ (-0.65 to 0.7)	0.944	36.72 (54.79 to 21.53)	37.93 (61.23 to 20.84)	0.03_x000D_ (-0.64 to 0.7)	0.934
Chad	0.32 (0.47 to 0.22)	0.49 (0.72 to 0.31)	1.44_x000D_ (1.2 to 1.68)	<0.001	0.26 (0.37 to 0.18)	0.37 (0.55 to 0.24)	1.27_x000D_ (1.02 to 1.51)	<0.001	14.79 (21.31 to 10.16)	21.4 (31.58 to 13.89)	1.29_x000D_ (1.08 to 1.5)	<0.001
Chile	1.27 (1.53 to 1.04)	2.34 (2.9 to 1.83)	2.3_x000D_ (2.05 to 2.55)	<0.001	0.73 (0.88 to 0.61)	0.77 (0.94 to 0.62)	0.36_x000D_ (0.12 to 0.6)	0.004	42.79 (51.16 to 35.61)	45.28 (55.27 to 36.3)	0.36_x000D_ (0.13 to 0.59)	0.003
China	3.21 (3.76 to 2.64)	5.16 (6.33 to 4.18)	1.64_x000D_ (1.15 to 2.13)	<0.001	2.04 (2.39 to 1.67)	1.58 (1.94 to 1.27)	-0.78_x000D_ (-1.15 to -0.41)	<0.001	119.9 (140.46 to 97.92)	93.66 (114.78 to 75.51)	-0.75_x000D_ (-1.08 to -0.42)	<0.001
Colombia	1.43 (1.66 to 1.22)	2.98 (3.77 to 2.33)	2.4_x000D_ (1.52 to 3.28)	<0.001	0.88 (1.01 to 0.76)	1.14 (1.42 to 0.9)	0.74_x000D_ (-0.47 to 1.96)	0.231	52.01 (59.94 to 44.9)	67.9 (84.52 to 53.49)	0.75_x000D_ (-0.47 to 1.99)	0.227
Comoros	0.87 (1.32 to 0.36)	0.96 (1.52 to 0.58)	-0.15_x000D_ (-2.3 to 2.04)	0.889	0.68 (1.05 to 0.27)	0.69 (1.09 to 0.41)	-0.5_x000D_ (-2.78 to 1.83)	0.671	39.98 (61.25 to 15.61)	40.4 (63.83 to 24.24)	-0.51_x000D_ (-2.84 to 1.88)	0.673
Congo	0.93 (1.39 to 0.57)	1.03 (1.57 to 0.63)	0.56_x000D_ (0.04 to 1.08)	0.035	0.74 (1.1 to 0.46)	0.72 (1.11 to 0.44)	0.14_x000D_ (-0.39 to 0.68)	0.597	42.88 (63.78 to 26.64)	41.77 (64.5 to 25.77)	0.01_x000D_ (-0.73 to 0.76)	0.976
Cook Islands	1 (1.48 to 0.66)	1.15 (1.71 to 0.73)	0.47_x000D_ (0.25 to 0.7)	<0.001	0.58 (0.85 to 0.39)	0.44 (0.66 to 0.29)	-0.88_x000D_ (-1.2 to -0.56)	<0.001	33.94 (49.78 to 22.49)	26.04 (38.53 to 16.92)	-0.85_x000D_ (-1.05 to -0.64)	<0.001
Costa Rica	1.42 (1.7 to 1.17)	4.4 (5.56 to 3.5)	3.88_x000D_ (3.23 to 4.54)	<0.001	0.69 (0.82 to 0.58)	1.5 (1.86 to 1.21)	2.77_x000D_ (2.14 to 3.4)	<0.001	40.02 (47.69 to 33.57)	88.9 (110.37 to 71.26)	2.78_x000D_ (2.14 to 3.42)	<0.001
Coted'Ivoire	0.33 (0.48 to 0.22)	0.4 (0.64 to 0.23)	0.63_x000D_ (0.15 to 1.11)	0.01	0.25 (0.37 to 0.17)	0.28 (0.44 to 0.16)	0.4_x000D_ (-0.03 to 0.84)	0.069	14.72 (21.61 to 9.9)	15.92 (25.6 to 9.39)	0.25_x000D_ (-0.12 to 0.63)	0.189
Croatia	2.48 (2.98 to 2.04)	2.76 (3.5 to 2.11)	0.24_x000D_ (-1.84 to 2.36)	0.824	1.07 (1.28 to 0.88)	0.75 (0.93 to 0.59)	-1.25_x000D_ (-3.06 to 0.61)	0.186	62.1 (74.56 to 51.27)	44.3 (55.08 to 34.57)	-1.21_x000D_ (-3.05 to 0.66)	0.202
Cuba	2.85 (3.44 to 2.3)	3.45 (4.46 to 2.61)	0.66_x000D_ (-0.02 to 1.34)	0.058	1.01 (1.2 to 0.84)	0.8 (1 to 0.63)	-0.66_x000D_ (-1.17 to -0.15)	0.011	59.67 (71.26 to 49.48)	48.15 (60.13 to 37.68)	-0.66_x000D_ (-1.2 to -0.13)	0.015
Cyprus	1.12 (1.52 to 0.81)	1.36 (1.92 to 0.96)	0.81_x000D_ (-0.15 to 1.79)	0.1	0.45 (0.61 to 0.33)	0.27 (0.37 to 0.19)	-1.53_x000D_ (-2.08 to -0.98)	<0.001	26.36 (35.38 to 19.12)	16.16 (22.56 to 11.52)	-1.45_x000D_ (-2 to -0.9)	<0.001
Czechia	2.74 (3.31 to 2.27)	3.04 (3.97 to 2.32)	0.66_x000D_ (-0.55 to 1.88)	0.286	1.32 (1.56 to 1.1)	0.84 (1.08 to 0.65)	-1.18_x000D_ (-1.54 to -0.82)	<0.001	76.16 (90.05 to 63.77)	49.93 (63.73 to 38.84)	-1.08_x000D_ (-1.42 to -0.73)	<0.001
Democratic People's Republic of Korea	2.36 (3.83 to 1.41)	2.75 (4.73 to 1.54)	0.52_x000D_ (0.4 to 0.64)	<0.001	1.55 (2.52 to 0.92)	1.44 (2.55 to 0.82)	-0.24_x000D_ (-0.36 to -0.12)	<0.001	91.02 (148.33 to 53.97)	84.58 (149.45 to 48.01)	-0.24_x000D_ (-0.31 to -0.17)	<0.001
Democratic Republic of the Congo	0.52 (0.78 to 0.33)	0.55 (0.92 to 0.33)	0.2_x000D_ (-0.03 to 0.43)	0.088	0.42 (0.62 to 0.27)	0.41 (0.69 to 0.24)	-0.05_x000D_ (-0.27 to 0.17)	0.651	24.24 (36.38 to 15.7)	23.8 (40.3 to 13.98)	-0.06_x000D_ (-0.26 to 0.14)	0.553
Denmark	2.37 (2.8 to 2)	1.76 (2.17 to 1.42)	-0.82_x000D_ (-1.89 to 0.25)	0.133	0.96 (1.12 to 0.83)	0.4 (0.48 to 0.34)	-2.54_x000D_ (-3.57 to -1.49)	<0.001	55.84 (64.94 to 47.82)	24.05 (28.72 to 19.97)	-2.66_x000D_ (-4.02 to -1.29)	<0.001
Djibouti	0.71 (1.12 to 0.44)	0.98 (1.59 to 0.56)	0.9_x000D_ (0.59 to 1.22)	<0.001	0.55 (0.89 to 0.34)	0.69 (1.1 to 0.4)	0.78_x000D_ (0.33 to 1.23)	0.001	31.73 (51.31 to 19.37)	39.93 (64.37 to 23.24)	0.65_x000D_ (0.32 to 0.97)	<0.001
Dominica	1.08 (1.44 to 0.8)	1.94 (2.8 to 1.32)	1.89_x000D_ (1.38 to 2.4)	<0.001	0.55 (0.72 to 0.41)	0.82 (1.18 to 0.56)	1.29_x000D_ (0.89 to 1.7)	<0.001	32.35 (42.59 to 24.25)	48.54 (69.24 to 33.12)	1.29_x000D_ (0.86 to 1.72)	<0.001
Dominican Republic	1.2 (1.59 to 0.89)	1.93 (2.71 to 1.31)	1.47_x000D_ (0.78 to 2.16)	<0.001	0.69 (0.91 to 0.51)	0.81 (1.12 to 0.56)	0.43_x000D_ (-0.15 to 1.02)	0.15	40.29 (53.2 to 29.95)	47.69 (66.04 to 33.03)	0.46_x000D_ (-0.12 to 1.04)	0.122
Ecuador	0.78 (0.92 to 0.65)	1.68 (2.24 to 1.23)	2.54_x000D_ (1.24 to 3.86)	<0.001	0.56 (0.65 to 0.47)	0.86 (1.14 to 0.63)	1.39_x000D_ (0.3 to 2.5)	0.012	32.78 (38.59 to 27.5)	50.6 (66.84 to 37.25)	1.4_x000D_ (0.34 to 2.48)	0.01
Egypt	1.2 (1.57 to 0.87)	1.98 (2.71 to 1.41)	1.73_x000D_ (1.13 to 2.33)	<0.001	0.78 (1.03 to 0.56)	0.84 (1.16 to 0.6)	0.27_x000D_ (-0.36 to 0.9)	0.405	45.28 (59.83 to 32.73)	49.77 (68.25 to 35.55)	0.33_x000D_ (-0.26 to 0.92)	0.276
El Salvador	1.02 (1.23 to 0.84)	2.28 (3.09 to 1.67)	2.47_x000D_ (1.41 to 3.55)	<0.001	0.69 (0.82 to 0.56)	1 (1.34 to 0.74)	1.06_x000D_ (-0.25 to 2.39)	0.114	40.44 (48.51 to 33.24)	58.72 (78.68 to 43.25)	1.05_x000D_ (-0.23 to 2.34)	0.108
Equatorial Guinea	0.69 (1.05 to 0.43)	1.12 (1.88 to 0.61)	1.69_x000D_ (0.83 to 2.56)	<0.001	0.57 (0.86 to 0.35)	0.7 (1.16 to 0.38)	0.79_x000D_ (0.18 to 1.41)	0.012	32.99 (50.11 to 20.47)	40.67 (67.95 to 21.95)	0.8_x000D_ (0.21 to 1.4)	0.007
Eritrea	0.82 (1.2 to 0.53)	1.08 (1.69 to 0.65)	0.79_x000D_ (0.44 to 1.15)	<0.001	0.67 (0.98 to 0.44)	0.82 (1.3 to 0.49)	0.6_x000D_ (0.33 to 0.86)	<0.001	38.88 (56.4 to 25.37)	47.73 (75.86 to 28.72)	0.61_x000D_ (0.38 to 0.84)	<0.001
Estonia	2.41 (2.89 to 1.97)	2.07 (2.57 to 1.61)	-0.77_x000D_ (-1.57 to 0.04)	0.061	1.05 (1.24 to 0.88)	0.52 (0.62 to 0.41)	-2.23_x000D_ (-3.58 to -0.86)	0.001	61.19 (72.6 to 51.41)	30.97 (37.28 to 24.41)	-2.41_x000D_ (-3.2 to -1.61)	<0.001
Eswatini	0.92 (1.29 to 0.6)	1.67 (2.63 to 0.88)	1.93_x000D_ (1.69 to 2.16)	<0.001	0.69 (0.97 to 0.45)	1.17 (1.83 to 0.63)	1.7_x000D_ (1.44 to 1.97)	<0.001	39.73 (56.12 to 26.11)	67.57 (105.99 to 36.16)	1.72_x000D_ (1.51 to 1.93)	<0.001
Ethiopia	1.41 (1.91 to 0.74)	1.18 (1.55 to 0.9)	-0.62_x000D_ (-0.77 to -0.47)	<0.001	1.19 (1.6 to 0.62)	0.84 (1.1 to 0.65)	-1.13_x000D_ (-1.27 to -0.99)	<0.001	70.66 (95.13 to 36.81)	50.14 (65.42 to 38.42)	-1.12_x000D_ (-1.26 to -0.98)	<0.001
Fiji	1.11 (1.54 to 0.78)	1.2 (1.76 to 0.77)	0.19_x000D_ (-0.3 to 0.69)	0.44	0.78 (1.08 to 0.54)	0.77 (1.12 to 0.49)	-0.07_x000D_ (-0.56 to 0.42)	0.777	45.64 (63.33 to 31.66)	45.36 (65.8 to 28.73)	-0.01_x000D_ (-0.51 to 0.49)	0.957
Finland	2.15 (2.63 to 1.74)	1.7 (2.18 to 1.3)	-0.57_x000D_ (-0.81 to -0.33)	<0.001	0.71 (0.85 to 0.58)	0.33 (0.42 to 0.26)	-2.4_x000D_ (-2.78 to -2.02)	<0.001	41.48 (49.9 to 34.27)	20.31 (25.46 to 16.04)	-2.27_x000D_ (-2.62 to -1.91)	<0.001
France	2.58 (3.03 to 2.15)	3.71 (4.71 to 2.88)	1.24_x000D_ (0.72 to 1.77)	<0.001	0.86 (1 to 0.74)	0.63 (0.78 to 0.5)	-1.05_x000D_ (-1.44 to -0.67)	<0.001	50.4 (58.62 to 43.22)	38.11 (47.57 to 30.24)	-0.94_x000D_ (-1.31 to -0.56)	<0.001
Gabon	1.19 (1.93 to 0.64)	1.32 (2.11 to 0.78)	0.4_x000D_ (0.11 to 0.7)	0.008	0.91 (1.48 to 0.49)	0.85 (1.36 to 0.5)	-0.17_x000D_ (-0.41 to 0.06)	0.15	52.44 (84.83 to 28.45)	49.44 (79.16 to 28.92)	-0.17_x000D_ (-0.4 to 0.06)	0.141
Gambia	0.22 (0.33 to 0.15)	0.3 (0.46 to 0.18)	1.1_x000D_ (0.33 to 1.88)	0.005	0.17 (0.25 to 0.11)	0.2 (0.32 to 0.12)	0.72_x000D_ (-0.13 to 1.58)	0.099	9.74 (14.23 to 6.32)	11.79 (18.27 to 7.19)	0.65_x000D_ (-0.88 to 2.2)	0.408
Georgia	2.48 (2.84 to 2.15)	1.85 (2.16 to 1.56)	-0.92_x000D_ (-2.54 to 0.72)	0.271	1.39 (1.58 to 1.21)	0.93 (1.08 to 0.81)	-1.06_x000D_ (-3.26 to 1.18)	0.349	81.8 (93.44 to 71.76)	55.26 (63.83 to 47.78)	-1.09_x000D_ (-3.21 to 1.08)	0.322
Germany	2.43 (2.81 to 2.08)	2.54 (3.02 to 2.1)	0.23_x000D_ (-0.65 to 1.12)	0.61	0.91 (1.04 to 0.8)	0.57 (0.66 to 0.49)	-1.44_x000D_ (-1.62 to -1.25)	<0.001	53.05 (60.34 to 46.17)	33.72 (39 to 28.76)	-1.38_x000D_ (-1.57 to -1.2)	<0.001
Ghana	0.52 (0.75 to 0.35)	0.63 (0.94 to 0.4)	0.58_x000D_ (0.31 to 0.85)	<0.001	0.4 (0.57 to 0.27)	0.43 (0.64 to 0.27)	0.24_x000D_ (0 to 0.48)	0.053	23.42 (33.53 to 15.63)	24.85 (37.62 to 15.79)	0.2_x000D_ (0.06 to 0.34)	0.006
Greece	1.97 (2.28 to 1.71)	1.88 (2.21 to 1.59)	-0.16_x000D_ (-0.64 to 0.33)	0.529	0.58 (0.64 to 0.52)	0.42 (0.47 to 0.37)	-1.1_x000D_ (-1.44 to -0.76)	<0.001	34.21 (37.93 to 30.77)	25.11 (28.33 to 22.25)	-1.05_x000D_ (-1.52 to -0.57)	<0.001
Greenland	4.6 (6.32 to 3.26)	2.91 (4.11 to 1.79)	-1.39_x000D_ (-1.7 to -1.07)	<0.001	2.75 (3.71 to 1.96)	1.26 (1.77 to 0.78)	-2.42_x000D_ (-2.8 to -2.03)	<0.001	159.6 (214.89 to 114.07)	72.99 (102.49 to 45.12)	-2.42_x000D_ (-2.79 to -2.05)	<0.001
Grenada	2.25 (2.84 to 1.71)	2.95 (3.86 to 2.15)	0.88_x000D_ (0.25 to 1.51)	0.006	1.19 (1.49 to 0.92)	1.12 (1.46 to 0.83)	-0.15_x000D_ (-0.97 to 0.67)	0.716	69.54 (87.2 to 53.92)	65.19 (85.19 to 48.48)	-0.02_x000D_ (-0.84 to 0.81)	0.968
Guam	2.12 (2.66 to 1.64)	3.18 (4.06 to 2.44)	1.51_x000D_ (0.07 to 2.98)	0.04	1.11 (1.39 to 0.86)	1.47 (1.87 to 1.15)	0.99_x000D_ (-0.55 to 2.55)	0.21	66.69 (83.32 to 51.61)	86.74 (110.63 to 67.45)	0.92_x000D_ (-0.55 to 2.42)	0.219
Guatemala	0.88 (0.99 to 0.78)	1.42 (1.71 to 1.19)	1.91_x000D_ (-0.37 to 4.25)	0.102	0.66 (0.74 to 0.58)	0.81 (0.96 to 0.68)	1.03_x000D_ (-1.33 to 3.44)	0.396	38.73 (43.48 to 34.37)	47.3 (56.42 to 39.68)	1.03_x000D_ (-1.34 to 3.45)	0.398
Guinea	0.34 (0.47 to 0.22)	0.44 (0.69 to 0.28)	0.84_x000D_ (0.45 to 1.23)	<0.001	0.27 (0.38 to 0.18)	0.33 (0.52 to 0.21)	0.68_x000D_ (0.57 to 0.79)	<0.001	15.51 (21.71 to 10.26)	18.94 (29.82 to 12.17)	0.65_x000D_ (0.56 to 0.74)	<0.001
Guinea-Bissau	0.69 (0.99 to 0.42)	0.82 (1.25 to 0.53)	0.62_x000D_ (0.5 to 0.74)	<0.001	0.56 (0.81 to 0.34)	0.63 (0.95 to 0.41)	0.39_x000D_ (0.29 to 0.5)	<0.001	32.12 (46.52 to 19.74)	35.97 (54.5 to 23.59)	0.37_x000D_ (0.27 to 0.47)	<0.001
Guyana	1.16 (1.45 to 0.89)	2.41 (3.32 to 1.68)	2.28_x000D_ (1.42 to 3.14)	<0.001	0.73 (0.91 to 0.57)	1.23 (1.7 to 0.85)	1.74_x000D_ (0.93 to 2.56)	<0.001	42.72 (53.46 to 33.33)	71.4 (98.87 to 49.89)	1.71_x000D_ (0.91 to 2.52)	<0.001
Haiti	1.53 (2.35 to 0.73)	1.5 (2.38 to 0.84)	0.15_x000D_ (-0.3 to 0.61)	0.518	1.14 (1.76 to 0.54)	0.98 (1.54 to 0.55)	-0.36_x000D_ (-0.69 to -0.02)	0.037	66.54 (103.04 to 31.48)	57.24 (90.3 to 31.93)	-0.28_x000D_ (-0.75 to 0.19)	0.241
Honduras	0.82 (1.12 to 0.6)	0.63 (1.15 to 0.32)	-0.88_x000D_ (-1.55 to -0.21)	0.01	0.6 (0.81 to 0.44)	0.39 (0.72 to 0.19)	-1.4_x000D_ (-2.1 to -0.7)	<0.001	34.92 (47.62 to 25.49)	22.88 (42.3 to 11.25)	-1.4_x000D_ (-1.78 to -1.01)	<0.001
Hungary	3.51 (4.25 to 2.82)	3.45 (4.35 to 2.68)	-0.14_x000D_ (-0.5 to 0.22)	0.436	1.81 (2.18 to 1.46)	1.12 (1.4 to 0.88)	-1.52_x000D_ (-1.91 to -1.14)	<0.001	104.13 (125.76 to 84.31)	65.05 (81.82 to 51.11)	-1.49_x000D_ (-1.88 to -1.1)	<0.001
Iceland	2.28 (2.72 to 1.87)	2.35 (2.95 to 1.87)	0.27_x000D_ (-1.02 to 1.58)	0.682	0.62 (0.72 to 0.52)	0.4 (0.49 to 0.33)	-1.18_x000D_ (-2.23 to -0.12)	0.029	36.9 (42.98 to 31.14)	24.4 (30.06 to 19.97)	-1.13_x000D_ (-2.08 to -0.16)	0.022
India	0.64 (0.74 to 0.54)	0.68 (0.88 to 0.56)	0.16_x000D_ (-0.42 to 0.74)	0.591	0.49 (0.57 to 0.42)	0.43 (0.56 to 0.35)	-0.49_x000D_ (-0.99 to 0.02)	0.058	28.73 (33.19 to 24.49)	24.89 (32.65 to 20.48)	-0.53_x000D_ (-1.04 to -0.02)	0.043
Indonesia	1.49 (1.9 to 1.07)	1.77 (2.45 to 1.22)	0.59_x000D_ (0.5 to 0.69)	<0.001	1.1 (1.4 to 0.79)	1.09 (1.51 to 0.76)	-0.03_x000D_ (-0.13 to 0.08)	0.642	64.83 (82.47 to 46.37)	64.61 (88.86 to 45.13)	0_x000D_ (-0.1 to 0.09)	0.952
Iran (Islamic Republic of)	1.41 (1.75 to 1.06)	2.23 (2.7 to 1.82)	1.36_x000D_ (0.93 to 1.8)	<0.001	0.74 (0.89 to 0.57)	0.68 (0.78 to 0.58)	-0.4_x000D_ (-0.67 to -0.12)	0.004	43.73 (52.65 to 33.7)	40.73 (47.15 to 34.59)	-0.34_x000D_ (-0.57 to -0.11)	0.003
Iraq	0.92 (1.28 to 0.63)	1.13 (1.74 to 0.74)	0.62_x000D_ (0.18 to 1.07)	0.006	0.53 (0.74 to 0.36)	0.42 (0.64 to 0.28)	-0.87_x000D_ (-1.36 to -0.38)	<0.001	31.13 (43.29 to 21.13)	24.43 (37.43 to 16.15)	-0.89_x000D_ (-1.27 to -0.5)	<0.001
Ireland	2.37 (2.84 to 1.98)	2.57 (3.18 to 2.06)	0.42_x000D_ (0.1 to 0.73)	0.009	0.82 (0.96 to 0.7)	0.47 (0.56 to 0.38)	-1.56_x000D_ (-2.7 to -0.39)	0.009	48.04 (56.51 to 40.93)	28.1 (33.93 to 22.83)	-1.5_x000D_ (-2.65 to -0.33)	0.012
Israel	1.98 (2.39 to 1.65)	1.93 (2.35 to 1.57)	-0.09_x000D_ (-1.06 to 0.89)	0.85	0.77 (0.89 to 0.65)	0.44 (0.53 to 0.37)	-1.73_x000D_ (-2.43 to -1.03)	<0.001	44.92 (52.34 to 38.17)	26.52 (31.83 to 22.03)	-1.64_x000D_ (-2.36 to -0.92)	<0.001
Italy	2.78 (3.08 to 2.49)	2.53 (2.87 to 2.22)	-0.1_x000D_ (-0.48 to 0.29)	0.618	0.91 (0.96 to 0.86)	0.52 (0.55 to 0.48)	-1.88_x000D_ (-2.04 to -1.72)	<0.001	53.34 (56.47 to 50.21)	30.88 (33.2 to 28.64)	-1.82_x000D_ (-1.97 to -1.66)	<0.001
Jamaica	1.03 (1.27 to 0.82)	2.75 (3.94 to 1.9)	3.46_x000D_ (1.9 to 5.03)	<0.001	0.44 (0.54 to 0.36)	0.92 (1.27 to 0.64)	2.7_x000D_ (1.24 to 4.19)	<0.001	26.07 (31.8 to 21.02)	53.63 (73.98 to 37.65)	2.64_x000D_ (1.17 to 4.12)	<0.001
Japan	3.2 (3.38 to 3.03)	3.45 (3.84 to 3.09)	0.22_x000D_ (-0.27 to 0.72)	0.378	1.12 (1.15 to 1.08)	0.73 (0.75 to 0.7)	-1.36_x000D_ (-1.85 to -0.86)	<0.001	65.45 (67.53 to 63.38)	43.7 (45.44 to 42.06)	-1.28_x000D_ (-1.81 to -0.75)	<0.001
Jordan	1.71 (2.37 to 1.18)	2 (3.11 to 1.32)	0.56_x000D_ (0 to 1.12)	0.048	0.9 (1.24 to 0.62)	0.64 (0.97 to 0.42)	-1.15_x000D_ (-1.54 to -0.75)	<0.001	52.42 (72.23 to 36.04)	37.88 (57.23 to 24.95)	-1.08_x000D_ (-1.73 to -0.44)	0.001
Kazakhstan	2.83 (3.16 to 2.51)	1.86 (2.1 to 1.63)	-1.2_x000D_ (-1.61 to -0.77)	<0.001	1.77 (1.96 to 1.59)	0.88 (0.97 to 0.79)	-2.12_x000D_ (-2.42 to -1.83)	<0.001	104.56 (115.59 to 93.92)	51.75 (57.18 to 46.25)	-2.14_x000D_ (-2.42 to -1.85)	<0.001
Kenya	0.48 (0.62 to 0.37)	0.65 (0.92 to 0.49)	1_x000D_ (0.73 to 1.27)	<0.001	0.36 (0.45 to 0.27)	0.44 (0.62 to 0.33)	0.63_x000D_ (0.43 to 0.83)	<0.001	20.76 (26.19 to 15.75)	25.39 (36.26 to 19.08)	0.64_x000D_ (0.5 to 0.78)	<0.001
Kiribati	1.26 (1.77 to 0.86)	1.42 (2.17 to 0.89)	0.39_x000D_ (0.35 to 0.43)	<0.001	1.02 (1.44 to 0.69)	1.08 (1.64 to 0.68)	0.2_x000D_ (0.12 to 0.28)	<0.001	59.84 (84.82 to 40.88)	63.32 (96.39 to 39.78)	0.19_x000D_ (0.15 to 0.23)	<0.001
Kuwait	0.77 (0.94 to 0.63)	2.76 (3.56 to 2.1)	4.01_x000D_ (2.73 to 5.31)	<0.001	0.28 (0.34 to 0.23)	0.61 (0.79 to 0.47)	2.12_x000D_ (0.9 to 3.36)	0.001	16.62 (20.12 to 13.76)	37.11 (48.04 to 28.55)	2.85_x000D_ (1.32 to 4.41)	<0.001
Kyrgyzstan	2.19 (2.69 to 1.74)	1.7 (2.16 to 1.29)	-0.83_x000D_ (-1.37 to -0.29)	0.003	1.45 (1.77 to 1.16)	0.9 (1.13 to 0.69)	-1.56_x000D_ (-1.93 to -1.18)	<0.001	85.28 (103.84 to 68.02)	52.71 (66.34 to 40.23)	-1.6_x000D_ (-1.96 to -1.24)	<0.001
Lao People's Democratic Republic	1.76 (2.75 to 0.82)	1.92 (2.95 to 1.14)	0.29_x000D_ (0.2 to 0.38)	<0.001	1.43 (2.22 to 0.65)	1.32 (2.04 to 0.79)	-0.23_x000D_ (-0.34 to -0.12)	<0.001	83.62 (130.12 to 38.15)	77.89 (120.04 to 46.43)	-0.21_x000D_ (-0.32 to -0.11)	<0.001
Latvia	2.2 (2.64 to 1.84)	1.91 (2.38 to 1.46)	-0.55_x000D_ (-1.93 to 0.84)	0.435	1.05 (1.24 to 0.89)	0.65 (0.8 to 0.51)	-1.69_x000D_ (-2.43 to -0.95)	<0.001	60.86 (72.24 to 51.32)	37.82 (46.85 to 29.59)	-1.68_x000D_ (-2.42 to -0.94)	<0.001
Lebanon	1.64 (2.39 to 0.97)	1.82 (2.63 to 1.24)	0.37_x000D_ (0.09 to 0.65)	0.01	0.81 (1.16 to 0.47)	0.5 (0.72 to 0.34)	-1.63_x000D_ (-1.79 to -1.47)	<0.001	47.03 (67.69 to 27.55)	29.5 (42.37 to 20.25)	-1.49_x000D_ (-1.76 to -1.22)	<0.001
Lesotho	0.43 (0.71 to 0.27)	1.16 (1.83 to 0.7)	3.32_x000D_ (2.91 to 3.73)	<0.001	0.33 (0.54 to 0.21)	0.87 (1.37 to 0.53)	3.31_x000D_ (2.95 to 3.67)	<0.001	19.09 (30.98 to 11.98)	50.48 (78.92 to 30.58)	3.24_x000D_ (2.92 to 3.56)	<0.001
Liberia	0.38 (0.56 to 0.26)	0.53 (0.92 to 0.28)	1.08_x000D_ (0.77 to 1.39)	<0.001	0.31 (0.45 to 0.2)	0.37 (0.63 to 0.2)	0.5_x000D_ (0.09 to 0.92)	0.016	17.67 (25.8 to 11.77)	21.22 (36.36 to 11.28)	0.57_x000D_ (0.32 to 0.81)	<0.001
Libya	1.93 (2.75 to 1.29)	2.6 (3.81 to 1.68)	1.03_x000D_ (0.38 to 1.69)	0.002	1.02 (1.44 to 0.68)	0.98 (1.43 to 0.63)	-0.2_x000D_ (-0.9 to 0.5)	0.571	59.08 (83.62 to 39.31)	57.18 (83.84 to 36.88)	-0.17_x000D_ (-0.84 to 0.5)	0.618
Lithuania	2.2 (2.63 to 1.8)	2.19 (2.85 to 1.65)	-0.09_x000D_ (-1.45 to 1.3)	0.904	1 (1.19 to 0.83)	0.75 (0.94 to 0.57)	-1_x000D_ (-2.5 to 0.51)	0.194	58.01 (68.82 to 48.28)	43.22 (54.83 to 32.95)	-1_x000D_ (-2.49 to 0.51)	0.194
Luxembourg	3.11 (3.54 to 2.72)	1.71 (2.04 to 1.43)	-1.92_x000D_ (-2.48 to -1.36)	<0.001	1.12 (1.24 to 1.02)	0.34 (0.38 to 0.29)	-3.77_x000D_ (-4.38 to -3.15)	<0.001	65.68 (72.76 to 59.48)	20.31 (23.19 to 17.57)	-3.69_x000D_ (-4.34 to -3.05)	<0.001
Madagascar	0.83 (1.16 to 0.55)	0.84 (1.23 to 0.55)	0.11_x000D_ (0.01 to 0.21)	0.031	0.66 (0.92 to 0.44)	0.62 (0.9 to 0.41)	-0.16_x000D_ (-0.55 to 0.23)	0.431	38.36 (54.12 to 25.5)	36.56 (53.22 to 24.06)	-0.1_x000D_ (-0.2 to -0.01)	0.037
Malawi	0.37 (0.52 to 0.25)	0.44 (0.78 to 0.27)	0.67_x000D_ (0.52 to 0.81)	<0.001	0.29 (0.42 to 0.2)	0.32 (0.56 to 0.19)	0.38_x000D_ (0.27 to 0.5)	<0.001	17.22 (24.53 to 11.5)	18.78 (32.96 to 11.35)	0.36_x000D_ (0.27 to 0.45)	<0.001
Malaysia	1.7 (2.24 to 1.23)	2.36 (3.2 to 1.68)	0.94_x000D_ (0.65 to 1.23)	<0.001	1.12 (1.47 to 0.82)	1.12 (1.51 to 0.81)	-0.19_x000D_ (-0.49 to 0.11)	0.223	64.82 (85.62 to 47.32)	64.9 (87.76 to 46.74)	-0.2_x000D_ (-0.51 to 0.1)	0.197
Maldives	0.92 (1.42 to 0.33)	0.77 (1.11 to 0.52)	-0.53_x000D_ (-1.06 to 0)	0.048	0.66 (1.01 to 0.23)	0.33 (0.47 to 0.22)	-2.25_x000D_ (-2.73 to -1.77)	<0.001	38.76 (59.12 to 13.8)	19.37 (27.9 to 13.15)	-2.13_x000D_ (-2.65 to -1.61)	<0.001
Mali	0.6 (0.84 to 0.43)	0.64 (0.95 to 0.41)	0.22_x000D_ (0.1 to 0.33)	<0.001	0.48 (0.66 to 0.34)	0.46 (0.69 to 0.3)	-0.13_x000D_ (-0.38 to 0.13)	0.34	27.33 (37.94 to 19.67)	26.69 (39.67 to 17.36)	-0.09_x000D_ (-0.29 to 0.11)	0.399
Malta	1.74 (2.13 to 1.41)	1.78 (2.29 to 1.38)	0.22_x000D_ (-0.93 to 1.39)	0.708	0.62 (0.75 to 0.51)	0.38 (0.47 to 0.3)	-1.47_x000D_ (-2.59 to -0.34)	0.011	36.82 (44.01 to 30.14)	22.66 (28.07 to 17.93)	-1.46_x000D_ (-2.56 to -0.34)	0.011
Marshall Islands	1.46 (2.08 to 0.88)	1.91 (2.84 to 1.11)	0.87_x000D_ (0.8 to 0.93)	<0.001	1.11 (1.59 to 0.67)	1.33 (1.98 to 0.78)	0.59_x000D_ (0.51 to 0.68)	<0.001	65.81 (94.22 to 39.15)	77.94 (115.78 to 45.43)	0.57_x000D_ (0.49 to 0.64)	<0.001
Mauritania	0.45 (0.63 to 0.3)	0.54 (0.84 to 0.35)	0.58_x000D_ (0.28 to 0.89)	<0.001	0.35 (0.49 to 0.23)	0.34 (0.53 to 0.22)	-0.1_x000D_ (-0.7 to 0.5)	0.733	20.09 (28.47 to 13.36)	19.44 (30.41 to 12.37)	-0.12_x000D_ (-0.54 to 0.31)	0.592
Mauritius	1.17 (1.32 to 1.03)	3.2 (3.66 to 2.76)	3.04_x000D_ (1.19 to 4.93)	0.001	0.7 (0.78 to 0.62)	1.5 (1.68 to 1.31)	2.32_x000D_ (0.54 to 4.13)	0.011	40.7 (45.34 to 36.32)	88.01 (98.63 to 76.85)	2.33_x000D_ (0.54 to 4.15)	0.01
Mexico	0.95 (0.99 to 0.91)	2.11 (2.34 to 1.89)	2.74_x000D_ (2.22 to 3.26)	<0.001	0.6 (0.63 to 0.58)	0.97 (1.07 to 0.86)	1.64_x000D_ (1.5 to 1.77)	<0.001	35.49 (36.98 to 34.07)	56.69 (62.56 to 50.62)	1.62_x000D_ (1.47 to 1.76)	<0.001
Micronesia (Federated States of)	1.66 (2.54 to 1.01)	1.9 (2.91 to 1.14)	0.43_x000D_ (0.35 to 0.52)	<0.001	1.26 (1.92 to 0.77)	1.28 (1.97 to 0.77)	0.04_x000D_ (-0.02 to 0.09)	0.229	73.64 (111.72 to 44.73)	74.56 (115.16 to 45.15)	0.04_x000D_ (0.02 to 0.06)	<0.001
Monaco	4.21 (5.95 to 2.9)	7.06 (11.1 to 4.05)	1.69_x000D_ (1.61 to 1.77)	<0.001	1.16 (1.62 to 0.81)	1.38 (2.14 to 0.81)	0.57_x000D_ (0.53 to 0.61)	<0.001	68.63 (96.39 to 47.85)	83.39 (129.16 to 48.93)	0.62_x000D_ (0.57 to 0.67)	<0.001
Mongolia	1.06 (1.41 to 0.76)	1.39 (1.85 to 1.02)	0.98_x000D_ (0.21 to 1.77)	0.013	0.81 (1.07 to 0.58)	0.84 (1.12 to 0.61)	0.24_x000D_ (-0.5 to 0.99)	0.531	47.07 (62.58 to 33.92)	49.13 (65.49 to 35.63)	0.24_x000D_ (-0.48 to 0.96)	0.509
Montenegro	2.15 (2.69 to 1.65)	2.01 (2.64 to 1.5)	-0.14_x000D_ (-0.85 to 0.58)	0.702	0.86 (1.06 to 0.67)	0.64 (0.85 to 0.49)	-0.83_x000D_ (-1.64 to -0.01)	0.048	50.13 (62.02 to 39.32)	37.84 (50.5 to 28.9)	-0.8_x000D_ (-1.59 to -0.01)	0.048
Morocco	0.96 (1.43 to 0.57)	1.4 (2.33 to 0.83)	1.21_x000D_ (1.03 to 1.4)	<0.001	0.6 (0.9 to 0.36)	0.59 (0.97 to 0.37)	-0.06_x000D_ (-0.25 to 0.14)	0.57	35.34 (52.39 to 21.22)	34.82 (56.98 to 21.49)	-0.06_x000D_ (-0.22 to 0.11)	0.494
Mozambique	0.11 (0.16 to 0.08)	0.18 (0.28 to 0.11)	1.74_x000D_ (1.43 to 2.05)	<0.001	0.09 (0.13 to 0.06)	0.13 (0.21 to 0.08)	1.25_x000D_ (0.88 to 1.62)	<0.001	5.19 (7.31 to 3.53)	7.74 (12.28 to 4.65)	1.32_x000D_ (1.18 to 1.47)	<0.001
Myanmar	1.87 (2.99 to 0.94)	1.82 (2.69 to 1.15)	-0.1_x000D_ (-0.16 to -0.05)	<0.001	1.48 (2.39 to 0.74)	1.17 (1.72 to 0.74)	-0.75_x000D_ (-0.83 to -0.67)	<0.001	87.25 (141.25 to 43.42)	69.31 (102.09 to 43.34)	-0.75_x000D_ (-0.82 to -0.67)	<0.001
Namibia	0.55 (0.79 to 0.37)	0.68 (1.08 to 0.4)	0.73_x000D_ (0.34 to 1.11)	<0.001	0.42 (0.59 to 0.28)	0.44 (0.69 to 0.26)	0.28_x000D_ (-0.1 to 0.66)	0.144	24.21 (34.3 to 16.29)	25.52 (40.02 to 14.98)	0.27_x000D_ (-0.08 to 0.62)	0.125
Nauru	2.53 (3.94 to 1.21)	2.76 (4.2 to 1.39)	0.27_x000D_ (0.16 to 0.39)	<0.001	1.84 (2.92 to 0.89)	1.83 (2.79 to 0.91)	-0.01_x000D_ (-0.12 to 0.1)	0.837	107.28 (170.48 to 52.06)	106.77 (163.1 to 53.3)	-0.01_x000D_ (-0.1 to 0.08)	0.869
Nepal	0.52 (0.8 to 0.3)	0.56 (0.84 to 0.36)	0.26_x000D_ (0.08 to 0.43)	0.004	0.41 (0.64 to 0.24)	0.36 (0.54 to 0.23)	-0.4_x000D_ (-0.6 to -0.21)	<0.001	23.91 (37.44 to 14.12)	20.81 (31.51 to 13.26)	-0.43_x000D_ (-0.59 to -0.27)	<0.001
Netherlands	4.27 (5.06 to 3.57)	4.49 (5.58 to 3.61)	0.04_x000D_ (-0.8 to 0.88)	0.93	0.86 (0.99 to 0.73)	0.58 (0.69 to 0.48)	-1.38_x000D_ (-2.38 to -0.37)	0.008	51.66 (59.27 to 43.89)	35.8 (43.42 to 29.42)	-1.3_x000D_ (-2.29 to -0.3)	0.011
New Zealand	3.38 (4 to 2.82)	3.9 (4.73 to 3.23)	0.17_x000D_ (-0.76 to 1.11)	0.718	1.18 (1.37 to 1)	0.86 (1.02 to 0.73)	-1.29_x000D_ (-2.19 to -0.38)	0.005	69.36 (80.99 to 59.1)	50.96 (60.64 to 43.03)	-1.28_x000D_ (-2.19 to -0.37)	0.006
Nicaragua	0.83 (1.06 to 0.63)	1.26 (1.75 to 0.87)	1.07_x000D_ (0.56 to 1.59)	<0.001	0.54 (0.69 to 0.41)	0.59 (0.82 to 0.42)	0.02_x000D_ (-0.48 to 0.53)	0.938	31.44 (40.05 to 24.09)	34.71 (47.88 to 24.3)	0.06_x000D_ (-0.43 to 0.54)	0.822
Niger	0.33 (0.5 to 0.22)	0.36 (0.55 to 0.22)	0.24_x000D_ (-0.22 to 0.7)	0.312	0.27 (0.4 to 0.17)	0.27 (0.42 to 0.16)	-0.03_x000D_ (-0.29 to 0.23)	0.834	15.48 (23.07 to 9.9)	15.36 (24.12 to 9.14)	-0.02_x000D_ (-0.26 to 0.22)	0.87
Nigeria	0.39 (0.51 to 0.29)	0.47 (0.68 to 0.29)	0.57_x000D_ (0.28 to 0.87)	<0.001	0.3 (0.41 to 0.23)	0.32 (0.46 to 0.21)	0.23_x000D_ (0.02 to 0.43)	0.03	17.42 (23.29 to 13)	18.65 (26.67 to 11.86)	0.18_x000D_ (0.05 to 0.3)	0.005
Niue	1.44 (2.23 to 0.9)	2.16 (3.12 to 1.48)	1.34_x000D_ (0.9 to 1.79)	<0.001	0.95 (1.44 to 0.59)	1.18 (1.69 to 0.81)	0.75_x000D_ (0.27 to 1.23)	0.002	55.53 (84.53 to 34.57)	70.31 (100.39 to 48.21)	0.8_x000D_ (0.33 to 1.27)	0.001
North Macedonia	1.51 (1.85 to 1.23)	1.4 (1.86 to 1.04)	-0.32_x000D_ (-1.23 to 0.61)	0.5	0.87 (1.06 to 0.71)	0.55 (0.72 to 0.42)	-1.56_x000D_ (-2.18 to -0.94)	<0.001	50.38 (61.25 to 41.16)	32.27 (42.11 to 24.35)	-1.45_x000D_ (-1.97 to -0.93)	<0.001
Northern Mariana Islands	2.25 (3.46 to 1.34)	2.35 (3.36 to 1.61)	0.05_x000D_ (-0.1 to 0.21)	0.507	1.22 (1.86 to 0.73)	1.11 (1.56 to 0.76)	-0.41_x000D_ (-0.72 to -0.1)	0.009	71.29 (107.85 to 42.44)	65.34 (91.92 to 44.75)	-0.41_x000D_ (-0.71 to -0.11)	0.008
Norway	2.82 (3.16 to 2.5)	2.51 (2.91 to 2.16)	-0.28_x000D_ (-1.14 to 0.59)	0.531	0.97 (1.05 to 0.9)	0.52 (0.57 to 0.47)	-2.05_x000D_ (-2.49 to -1.62)	<0.001	56.78 (61.41 to 52.45)	30.93 (33.97 to 28.14)	-1.95_x000D_ (-2.35 to -1.54)	<0.001
Oman	0.35 (0.52 to 0.21)	0.43 (0.71 to 0.27)	0.56_x000D_ (0.13 to 0.99)	0.011	0.2 (0.3 to 0.12)	0.14 (0.23 to 0.09)	-1.22_x000D_ (-1.82 to -0.62)	<0.001	11.59 (17.24 to 6.99)	8.18 (13.91 to 5.09)	-1.09_x000D_ (-1.65 to -0.53)	<0.001
Pakistan	0.58 (0.73 to 0.45)	0.85 (1.17 to 0.6)	1.25_x000D_ (1.05 to 1.46)	<0.001	0.45 (0.57 to 0.35)	0.59 (0.82 to 0.42)	0.89_x000D_ (0.79 to 0.99)	<0.001	25.93 (32.92 to 20.09)	34.61 (48.01 to 24.69)	0.95_x000D_ (0.87 to 1.04)	<0.001
Palau	1.75 (2.74 to 1.09)	1.93 (2.85 to 1.28)	0.28_x000D_ (0.12 to 0.44)	0.001	1.12 (1.74 to 0.69)	1.05 (1.53 to 0.7)	-0.2_x000D_ (-0.38 to -0.02)	0.032	65.06 (102.05 to 40.2)	62.07 (90.29 to 41.26)	-0.18_x000D_ (-0.36 to 0)	0.049
Palestine	2.61 (3.86 to 1.62)	2.87 (4 to 2.02)	0.33_x000D_ (-0.15 to 0.81)	0.179	1.42 (2.08 to 0.91)	1.04 (1.41 to 0.75)	-0.99_x000D_ (-1.37 to -0.6)	<0.001	83.65 (122.13 to 53.46)	61.79 (84.1 to 44.65)	-0.95_x000D_ (-1.38 to -0.52)	<0.001
Panama	1.63 (1.86 to 1.43)	4.63 (5.79 to 3.64)	3.45_x000D_ (2.92 to 4)	<0.001	0.71 (0.79 to 0.64)	1.17 (1.43 to 0.94)	1.67_x000D_ (1.01 to 2.34)	<0.001	42.39 (47.15 to 38.04)	70.37 (85.92 to 56.65)	1.7_x000D_ (1.06 to 2.34)	<0.001
Papua New Guinea	0.69 (1.06 to 0.35)	0.68 (0.98 to 0.43)	-0.03_x000D_ (-0.25 to 0.2)	0.826	0.52 (0.79 to 0.26)	0.48 (0.7 to 0.31)	-0.2_x000D_ (-0.44 to 0.04)	0.099	30.37 (46.74 to 14.97)	28.66 (41.33 to 18.31)	-0.16_x000D_ (-0.43 to 0.12)	0.26
Paraguay	0.79 (1.06 to 0.58)	1.35 (1.91 to 0.92)	1.74_x000D_ (1.23 to 2.25)	<0.001	0.51 (0.69 to 0.38)	0.7 (0.98 to 0.48)	1.01_x000D_ (0.45 to 1.57)	<0.001	29.97 (40.01 to 22.07)	40.79 (57.38 to 27.96)	0.99_x000D_ (0.45 to 1.54)	<0.001
Peru	1.06 (1.38 to 0.79)	1.51 (2.09 to 1.02)	1.15_x000D_ (-0.16 to 2.47)	0.085	0.75 (0.98 to 0.56)	0.66 (0.92 to 0.46)	-0.45_x000D_ (-1.73 to 0.84)	0.494	44.18 (57.77 to 32.72)	39.12 (54.25 to 27.07)	-0.42_x000D_ (-1.63 to 0.8)	0.497
Philippines	2.49 (2.79 to 2.08)	2.62 (3.07 to 2.19)	0.06_x000D_ (-0.44 to 0.57)	0.805	1.71 (1.9 to 1.43)	1.61 (1.88 to 1.34)	-0.25_x000D_ (-0.76 to 0.27)	0.351	100.08 (111.49 to 83.83)	94 (109.73 to 78.53)	-0.26_x000D_ (-0.79 to 0.28)	0.345
Poland	1.89 (2.01 to 1.76)	1.98 (2.21 to 1.76)	0.2_x000D_ (-0.36 to 0.76)	0.487	1.14 (1.19 to 1.09)	0.77 (0.84 to 0.7)	-1.23_x000D_ (-1.89 to -0.56)	<0.001	65.39 (68.22 to 62.65)	44.85 (48.87 to 41.07)	-1.19_x000D_ (-1.86 to -0.52)	0.001
Portugal	3.36 (3.99 to 2.83)	3.73 (4.67 to 2.95)	0.39_x000D_ (0.06 to 0.73)	0.021	1.33 (1.56 to 1.14)	0.73 (0.89 to 0.59)	-1.88_x000D_ (-2.35 to -1.4)	<0.001	78.08 (91.56 to 66.78)	43.57 (53.39 to 35.3)	-1.8_x000D_ (-2.26 to -1.34)	<0.001
Puerto Rico	3.66 (4.46 to 2.99)	6.17 (8.17 to 4.51)	1.64_x000D_ (0.43 to 2.86)	0.008	1.24 (1.48 to 1.04)	1.16 (1.5 to 0.88)	-0.29_x000D_ (-1.51 to 0.95)	0.647	73.13 (87.17 to 60.87)	69.92 (90.4 to 52.84)	-0.22_x000D_ (-1.4 to 0.98)	0.718
Qatar	1.32 (1.86 to 0.93)	1.9 (2.83 to 1.25)	0.99_x000D_ (-0.41 to 2.41)	0.165	0.63 (0.89 to 0.44)	0.45 (0.67 to 0.3)	-1.14_x000D_ (-1.77 to -0.5)	<0.001	37.3 (53.1 to 26.09)	27.59 (41.05 to 18.08)	-1.06_x000D_ (-1.71 to -0.4)	0.002
Republic of Korea	2.3 (2.83 to 1.8)	2.99 (3.95 to 2.22)	0.96_x000D_ (0.49 to 1.42)	<0.001	1.29 (1.59 to 1.01)	0.65 (0.85 to 0.5)	-2.18_x000D_ (-2.45 to -1.91)	<0.001	76.23 (93.73 to 59.64)	38.81 (50.58 to 29.98)	-2.11_x000D_ (-2.41 to -1.81)	<0.001
Republic of Moldova	1.9 (2.13 to 1.7)	1.64 (1.92 to 1.4)	-0.83_x000D_ (-1.58 to -0.08)	0.031	1.05 (1.16 to 0.95)	0.65 (0.75 to 0.56)	-1.89_x000D_ (-2.64 to -1.13)	<0.001	60.52 (66.75 to 54.52)	37.54 (43.34 to 32.36)	-1.9_x000D_ (-2.65 to -1.15)	<0.001
Romania	1.88 (2.21 to 1.59)	2.47 (3.07 to 1.91)	0.96_x000D_ (0.21 to 1.71)	0.012	1.11 (1.29 to 0.95)	0.92 (1.14 to 0.73)	-0.48_x000D_ (-0.81 to -0.16)	0.004	64.03 (74.71 to 54.53)	53.75 (66.47 to 42.53)	-0.44_x000D_ (-0.77 to -0.11)	0.008
Russian Federation	2.13 (2.2 to 2.05)	2.43 (2.64 to 2.23)	0.26_x000D_ (-0.79 to 1.31)	0.629	1.15 (1.2 to 1.11)	0.92 (0.99 to 0.84)	-0.76_x000D_ (-1.59 to 0.09)	0.079	66.82 (69.22 to 64.4)	53.26 (57.81 to 49.02)	-0.76_x000D_ (-1.62 to 0.1)	0.084
Rwanda	1.1 (1.6 to 0.72)	0.83 (1.32 to 0.48)	-0.89_x000D_ (-1.07 to -0.72)	<0.001	0.91 (1.3 to 0.59)	0.59 (0.96 to 0.34)	-1.35_x000D_ (-1.53 to -1.18)	<0.001	52.98 (76.17 to 34.81)	34.6 (56.43 to 19.97)	-1.33_x000D_ (-1.48 to -1.18)	<0.001
Saint Kitts and Nevis	2.26 (2.6 to 1.95)	1.6 (2.28 to 1.08)	-1.14_x000D_ (-1.78 to -0.5)	0.001	1.3 (1.48 to 1.13)	0.58 (0.81 to 0.4)	-2.64_x000D_ (-3.36 to -1.92)	<0.001	75.14 (85.36 to 65.14)	34.6 (48.17 to 23.75)	-2.53_x000D_ (-3.16 to -1.9)	<0.001
Saint Lucia	1.61 (1.83 to 1.42)	2.25 (2.82 to 1.78)	0.94_x000D_ (0.59 to 1.29)	<0.001	0.83 (0.93 to 0.74)	0.79 (0.98 to 0.64)	-0.26_x000D_ (-0.58 to 0.06)	0.11	48.15 (54.14 to 42.86)	46.92 (57.42 to 38.04)	-0.2_x000D_ (-0.52 to 0.12)	0.226
Saint Vincent and the Grenadines	1.73 (1.98 to 1.5)	2.44 (2.97 to 2.01)	1.12_x000D_ (0.57 to 1.67)	<0.001	0.88 (1 to 0.77)	0.98 (1.17 to 0.82)	0.32_x000D_ (-0.21 to 0.86)	0.238	51.35 (58.21 to 45.15)	57.6 (68.98 to 48.34)	0.36_x000D_ (-0.17 to 0.88)	0.181
Samoa	0.79 (1.15 to 0.52)	1.07 (1.63 to 0.66)	1.02_x000D_ (0.93 to 1.11)	<0.001	0.54 (0.79 to 0.36)	0.63 (0.96 to 0.39)	0.52_x000D_ (0.42 to 0.63)	<0.001	31.15 (45.68 to 20.69)	36.59 (55.48 to 22.57)	0.51_x000D_ (0.45 to 0.57)	<0.001
San Marino	3.09 (4.25 to 2.17)	2.18 (3.46 to 1.19)	-1.29_x000D_ (-1.56 to -1.01)	<0.001	0.8 (1.1 to 0.57)	0.41 (0.64 to 0.22)	-2.44_x000D_ (-2.8 to -2.07)	<0.001	47.41 (65.01 to 33.91)	25.18 (38.67 to 13.71)	-2.23_x000D_ (-2.43 to -2.02)	<0.001
Sao Tome and Principe	0.68 (1 to 0.42)	0.84 (1.5 to 0.44)	0.49_x000D_ (-0.04 to 1.01)	0.069	0.51 (0.75 to 0.31)	0.53 (0.96 to 0.28)	0.02_x000D_ (-0.47 to 0.52)	0.925	28.66 (42.7 to 17.37)	30.96 (55.64 to 16.5)	0.13_x000D_ (-0.4 to 0.66)	0.621
Saudi Arabia	0.84 (1.22 to 0.55)	1.81 (2.73 to 1.12)	2.5_x000D_ (2.21 to 2.8)	<0.001	0.5 (0.74 to 0.33)	0.59 (0.91 to 0.37)	0.56_x000D_ (0.4 to 0.73)	<0.001	29.13 (42.74 to 18.99)	34.65 (53.23 to 21.31)	0.59_x000D_ (0.38 to 0.8)	<0.001
Senegal	0.47 (0.67 to 0.32)	0.56 (0.9 to 0.36)	0.61_x000D_ (-0.15 to 1.39)	0.116	0.36 (0.52 to 0.25)	0.39 (0.64 to 0.25)	0.33_x000D_ (-0.46 to 1.13)	0.412	20.88 (30.1 to 14.18)	22.7 (37.04 to 14.33)	0.33_x000D_ (-0.45 to 1.13)	0.406
Serbia	2.39 (3.24 to 1.7)	1.87 (2.59 to 1.34)	-0.66_x000D_ (-0.9 to -0.42)	<0.001	1.3 (1.78 to 0.93)	0.66 (0.91 to 0.47)	-2.02_x000D_ (-2.37 to -1.66)	<0.001	75.19 (102.88 to 53.67)	38.08 (52.55 to 27.4)	-2.24_x000D_ (-2.78 to -1.7)	<0.001
Seychelles	2.6 (3.44 to 1.9)	3.5 (4.71 to 2.52)	1.3_x000D_ (0.83 to 1.78)	<0.001	1.68 (2.23 to 1.23)	1.74 (2.34 to 1.25)	0.51_x000D_ (-0.01 to 1.03)	0.055	97.56 (129.68 to 71.75)	101.35 (136.27 to 73.13)	0.55_x000D_ (0.03 to 1.07)	0.039
Sierra Leone	0.31 (0.47 to 0.19)	0.47 (0.76 to 0.28)	1.37_x000D_ (1 to 1.75)	<0.001	0.24 (0.37 to 0.15)	0.34 (0.55 to 0.2)	1.17_x000D_ (0.69 to 1.66)	<0.001	13.95 (21.25 to 8.69)	19.67 (31.75 to 11.8)	1.13_x000D_ (0.83 to 1.43)	<0.001
Singapore	2.58 (3.11 to 2.12)	2.46 (3.09 to 1.94)	-0.04_x000D_ (-1.22 to 1.16)	0.953	1.21 (1.44 to 1.01)	0.56 (0.69 to 0.45)	-2.14_x000D_ (-2.73 to -1.55)	<0.001	70.08 (83.42 to 58.64)	34.16 (41.91 to 27.95)	-2.2_x000D_ (-3.17 to -1.22)	<0.001
Slovakia	3.02 (3.93 to 2.26)	3.05 (4.05 to 2.19)	-0.01_x000D_ (-0.68 to 0.66)	0.972	1.4 (1.81 to 1.07)	0.92 (1.25 to 0.67)	-1.42_x000D_ (-2.11 to -0.72)	<0.001	80.84 (104.28 to 61.6)	54.43 (73.22 to 39.24)	-1.34_x000D_ (-2.04 to -0.63)	<0.001
Slovenia	2.58 (3.15 to 2.06)	2.39 (3.2 to 1.79)	-0.58_x000D_ (-1.52 to 0.37)	0.231	1.05 (1.27 to 0.84)	0.52 (0.68 to 0.39)	-2.54_x000D_ (-3.54 to -1.53)	<0.001	60.93 (73.7 to 49.21)	31.04 (40.87 to 23.61)	-2.45_x000D_ (-3.47 to -1.43)	<0.001
Solomon Islands	1.08 (1.81 to 0.49)	1.46 (2.27 to 0.88)	0.94_x000D_ (0.77 to 1.11)	<0.001	0.84 (1.4 to 0.38)	1.04 (1.63 to 0.63)	0.69_x000D_ (0.43 to 0.96)	<0.001	49.17 (81.73 to 22.23)	61.03 (95.09 to 36.97)	0.69_x000D_ (0.5 to 0.89)	<0.001
Somalia	0.77 (1.28 to 0.45)	0.77 (1.29 to 0.42)	0.05_x000D_ (-0.11 to 0.2)	0.551	0.63 (1.04 to 0.37)	0.61 (1.03 to 0.34)	-0.05_x000D_ (-0.18 to 0.07)	0.407	36.74 (60.18 to 21.56)	35.83 (60.14 to 19.66)	-0.04_x000D_ (-0.16 to 0.09)	0.551
South Africa	1.69 (1.92 to 1.48)	1.49 (1.92 to 1.26)	-0.38_x000D_ (-1.41 to 0.67)	0.479	1.16 (1.33 to 1.02)	0.9 (1.16 to 0.76)	-0.82_x000D_ (-1.84 to 0.21)	0.117	67.05 (76.55 to 58.72)	51.91 (66.77 to 43.76)	-0.81_x000D_ (-1.81 to 0.19)	0.111
South Sudan	0.69 (1.08 to 0.41)	0.95 (1.41 to 0.57)	1.12_x000D_ (0.55 to 1.7)	<0.001	0.54 (0.85 to 0.33)	0.7 (1.04 to 0.43)	0.91_x000D_ (0.37 to 1.45)	0.001	31.63 (49.36 to 18.95)	40.96 (61.33 to 25.04)	0.93_x000D_ (0.35 to 1.51)	0.002
Spain	3.49 (4.14 to 2.91)	2.66 (3.37 to 2.12)	-0.96_x000D_ (-1.27 to -0.63)	<0.001	1.2 (1.4 to 1.03)	0.54 (0.66 to 0.44)	-2.74_x000D_ (-3.02 to -2.46)	<0.001	70.67 (82.26 to 60.38)	32.28 (39.47 to 26.25)	-2.67_x000D_ (-2.94 to -2.4)	<0.001
Sri Lanka	0.8 (1.07 to 0.57)	0.93 (1.39 to 0.57)	0.59_x000D_ (-0.68 to 1.88)	0.365	0.51 (0.69 to 0.37)	0.38 (0.58 to 0.24)	-0.86_x000D_ (-1.81 to 0.09)	0.077	30.48 (40.82 to 21.99)	22.67 (33.99 to 14.02)	-0.88_x000D_ (-1.8 to 0.06)	0.067
Sudan	1.02 (1.69 to 0.53)	1.47 (2.48 to 0.73)	1.17_x000D_ (0.99 to 1.35)	<0.001	0.69 (1.13 to 0.37)	0.72 (1.22 to 0.37)	0.14_x000D_ (-0.03 to 0.3)	0.104	40.45 (66.2 to 21.43)	42.49 (71.24 to 21.64)	0.14_x000D_ (0.04 to 0.24)	0.007
Suriname	1.88 (2.52 to 1.34)	2.62 (3.64 to 1.76)	1.1_x000D_ (-0.52 to 2.74)	0.186	1.07 (1.41 to 0.76)	1.19 (1.63 to 0.81)	0.57_x000D_ (-0.77 to 1.93)	0.408	62.32 (82.38 to 44.21)	69.77 (95.69 to 47.64)	0.59_x000D_ (-0.73 to 1.93)	0.381
Sweden	2.31 (2.72 to 1.97)	2.08 (2.54 to 1.69)	-0.31_x000D_ (-0.86 to 0.24)	0.265	0.8 (0.92 to 0.7)	0.49 (0.6 to 0.41)	-1.54_x000D_ (-2.33 to -0.74)	<0.001	46.84 (54.03 to 40.76)	29.65 (35.83 to 24.59)	-1.46_x000D_ (-2.06 to -0.85)	<0.001
Switzerland	2.3 (2.77 to 1.89)	1.5 (1.9 to 1.18)	-1.53_x000D_ (-2.32 to -0.73)	<0.001	0.71 (0.83 to 0.59)	0.28 (0.35 to 0.23)	-3.08_x000D_ (-3.79 to -2.36)	<0.001	42.14 (49.55 to 35.44)	17.36 (21.32 to 14.07)	-3_x000D_ (-3.75 to -2.25)	<0.001
Syrian Arab Republic	1.65 (2.25 to 1.07)	1.88 (2.78 to 1.23)	0.42_x000D_ (-0.15 to 1)	0.149	0.94 (1.27 to 0.62)	0.59 (0.84 to 0.41)	-1.42_x000D_ (-2.03 to -0.81)	<0.001	55.28 (74.78 to 36.39)	35.24 (50.34 to 24.2)	-1.43_x000D_ (-1.64 to -1.22)	<0.001
Taiwan (Province of China)	4.41 (5.11 to 3.79)	5.79 (7.17 to 4.63)	0.88_x000D_ (0.59 to 1.18)	<0.001	1.98 (2.27 to 1.72)	1.49 (1.8 to 1.22)	-0.78_x000D_ (-1.19 to -0.37)	<0.001	117.18 (134.28 to 101.83)	88.2 (106.97 to 72.48)	-0.78_x000D_ (-1.2 to -0.36)	<0.001
Tajikistan	1.65 (2.14 to 1.24)	1.02 (1.76 to 0.64)	-1.46_x000D_ (-1.71 to -1.21)	<0.001	1.16 (1.5 to 0.87)	0.66 (1.15 to 0.41)	-1.72_x000D_ (-1.96 to -1.47)	<0.001	67.76 (87.69 to 50.99)	38.82 (67.77 to 24.46)	-1.69_x000D_ (-1.94 to -1.44)	<0.001
Thailand	1.76 (2.37 to 1.27)	5.09 (7.23 to 3.51)	3.44_x000D_ (2.89 to 4)	<0.001	1.08 (1.46 to 0.78)	2.01 (2.8 to 1.39)	2.01_x000D_ (1.46 to 2.56)	<0.001	63.23 (85.61 to 45.69)	117.92 (164.42 to 81.63)	1.99_x000D_ (1.44 to 2.55)	<0.001
Timor-Leste	0.98 (1.54 to 0.57)	1.15 (1.71 to 0.73)	0.49_x000D_ (-0.31 to 1.3)	0.23	0.77 (1.21 to 0.44)	0.78 (1.16 to 0.49)	-0.06_x000D_ (-0.83 to 0.71)	0.875	45.23 (71.55 to 26.12)	46.28 (68.56 to 29.22)	-0.03_x000D_ (-0.82 to 0.78)	0.948
Togo	0.41 (0.62 to 0.27)	0.55 (0.88 to 0.31)	0.96_x000D_ (0.78 to 1.13)	<0.001	0.32 (0.48 to 0.21)	0.38 (0.62 to 0.22)	0.66_x000D_ (0.43 to 0.88)	<0.001	18.22 (27.45 to 11.92)	22.15 (35.49 to 12.52)	0.62_x000D_ (0.38 to 0.87)	<0.001
Tokelau	1.31 (2.04 to 0.79)	2.14 (3.02 to 1.5)	1.81_x000D_ (1.41 to 2.21)	<0.001	0.93 (1.46 to 0.56)	1.21 (1.71 to 0.86)	1.02_x000D_ (0.62 to 1.42)	<0.001	54.46 (85.39 to 32.89)	72.3 (101.88 to 51.01)	1.1_x000D_ (0.68 to 1.52)	<0.001
Tonga	0.71 (1 to 0.48)	0.88 (1.33 to 0.57)	0.65_x000D_ (0.35 to 0.96)	<0.001	0.46 (0.64 to 0.31)	0.5 (0.75 to 0.32)	0.23_x000D_ (0.17 to 0.29)	<0.001	26.55 (36.98 to 18.02)	29.26 (43.93 to 18.89)	0.28_x000D_ (0.23 to 0.32)	<0.001
Trinidad and Tobago	2.21 (2.54 to 1.93)	4.21 (5.58 to 3.13)	2.09_x000D_ (0.91 to 3.29)	0.001	0.98 (1.09 to 0.88)	1.29 (1.67 to 0.98)	1.22_x000D_ (-0.01 to 2.47)	0.051	57.21 (63.83 to 51.34)	76.61 (98.71 to 58.1)	1.28_x000D_ (0.09 to 2.48)	0.035
Tunisia	0.96 (1.32 to 0.68)	1.51 (2.26 to 0.96)	1.45_x000D_ (1.24 to 1.67)	<0.001	0.47 (0.65 to 0.34)	0.46 (0.67 to 0.29)	-0.09_x000D_ (-0.38 to 0.21)	0.561	27.5 (37.81 to 19.88)	26.92 (39.51 to 17.22)	-0.1_x000D_ (-0.31 to 0.11)	0.362
Turkey	3.39 (4.77 to 2.23)	3.29 (4.51 to 2.33)	-0.04_x000D_ (-0.35 to 0.27)	0.804	2 (2.81 to 1.32)	1.01 (1.37 to 0.72)	-2.16_x000D_ (-2.58 to -1.75)	<0.001	117.38 (165.2 to 76.95)	60.24 (81.95 to 42.96)	-2.13_x000D_ (-2.47 to -1.79)	<0.001
Turkmenistan	1.29 (1.45 to 1.15)	1.28 (1.66 to 0.98)	0.05_x000D_ (-0.65 to 0.76)	0.886	0.88 (0.98 to 0.79)	0.74 (0.97 to 0.57)	-0.51_x000D_ (-1.28 to 0.27)	0.2	52.11 (57.79 to 46.6)	44.04 (57.11 to 33.97)	-0.49_x000D_ (-1.07 to 0.09)	0.097
Tuvalu	1.41 (2.07 to 0.85)	1.64 (2.4 to 1.06)	0.49_x000D_ (0.42 to 0.57)	<0.001	1.08 (1.58 to 0.67)	1.06 (1.58 to 0.7)	-0.05_x000D_ (-0.12 to 0.02)	0.15	62.96 (92.26 to 38.73)	62.21 (92.36 to 40.65)	-0.04_x000D_ (-0.11 to 0.03)	0.306
Uganda	0.73 (1.08 to 0.47)	1.07 (1.59 to 0.69)	1.16_x000D_ (0.91 to 1.42)	<0.001	0.57 (0.85 to 0.37)	0.76 (1.14 to 0.48)	0.87_x000D_ (0.58 to 1.16)	<0.001	32.83 (49.39 to 21.28)	44.2 (67.04 to 28.19)	0.92_x000D_ (0.66 to 1.19)	<0.001
Ukraine	3.04 (3.61 to 2.56)	2.03 (2.83 to 1.35)	-1.76_x000D_ (-3 to -0.5)	0.006	1.67 (1.95 to 1.41)	0.98 (1.37 to 0.67)	-2.14_x000D_ (-3.3 to -0.96)	<0.001	96.43 (112.37 to 81.74)	57 (79.15 to 38.59)	-2.13_x000D_ (-3.3 to -0.95)	<0.001
United Arab Emirates	1.71 (2.67 to 0.97)	1.67 (2.61 to 1.02)	0.27_x000D_ (-0.74 to 1.28)	0.603	1 (1.55 to 0.56)	0.63 (0.99 to 0.38)	-1.16_x000D_ (-2.09 to -0.22)	0.016	59.19 (92 to 33.65)	38.58 (59.99 to 23.63)	-0.99_x000D_ (-1.98 to 0)	0.05
United Kingdom	2.41 (2.5 to 2.33)	3.4 (3.57 to 3.25)	1.1_x000D_ (0.47 to 1.73)	0.001	0.88 (0.9 to 0.86)	0.78 (0.81 to 0.76)	-0.38_x000D_ (-1.07 to 0.31)	0.281	51.56 (52.95 to 50.27)	46.21 (48.03 to 44.63)	-0.36_x000D_ (-1.09 to 0.38)	0.339
United Republic of Tanzania	0.79 (1.15 to 0.55)	0.9 (1.37 to 0.56)	0.41_x000D_ (0.24 to 0.58)	<0.001	0.61 (0.89 to 0.42)	0.63 (0.98 to 0.39)	0.12_x000D_ (-0.13 to 0.37)	0.344	35.82 (51.74 to 24.41)	37.24 (57.46 to 23.09)	0.14_x000D_ (0 to 0.28)	0.056
United States of America	3.12 (3.22 to 3.02)	4.07 (4.25 to 3.86)	0.91_x000D_ (0.63 to 1.2)	<0.001	0.91 (0.93 to 0.88)	0.89 (0.92 to 0.85)	-0.07_x000D_ (-0.67 to 0.54)	0.83	53.68 (55.26 to 52.21)	52.87 (55.2 to 50.37)	-0.04_x000D_ (-0.54 to 0.46)	0.865
United States Virgin Islands	3.97 (5.48 to 2.83)	6.89 (11.15 to 4.31)	2.25_x000D_ (1.9 to 2.6)	<0.001	1.67 (2.28 to 1.2)	2.07 (3.38 to 1.32)	1.12_x000D_ (0.94 to 1.3)	<0.001	97.64 (133.82 to 70.09)	124.55 (205.16 to 79.07)	1.27_x000D_ (1.1 to 1.45)	<0.001
Uruguay	2.56 (3.13 to 2.08)	4.13 (5.22 to 3.19)	1.68_x000D_ (0.75 to 2.62)	<0.001	1.4 (1.7 to 1.15)	1.64 (2.04 to 1.3)	0.61_x000D_ (-0.31 to 1.53)	0.195	81.54 (98.76 to 67.09)	97.25 (121.27 to 76.74)	0.66_x000D_ (-0.22 to 1.54)	0.142
Uzbekistan	1.41 (1.69 to 1.15)	1.13 (1.45 to 0.87)	-0.57_x000D_ (-1.25 to 0.11)	0.099	0.93 (1.11 to 0.76)	0.65 (0.82 to 0.51)	-1.09_x000D_ (-2.17 to -0.01)	0.049	54.52 (64.98 to 44.63)	38.23 (48.52 to 29.75)	-1.1_x000D_ (-2.15 to -0.03)	0.044
Vanuatu	1.24 (1.92 to 0.71)	1.5 (2.3 to 0.89)	0.59_x000D_ (0.37 to 0.82)	<0.001	0.92 (1.45 to 0.52)	1.07 (1.62 to 0.64)	0.49_x000D_ (0.18 to 0.8)	0.002	53.9 (84.43 to 30.56)	62.27 (94.56 to 37.37)	0.46_x000D_ (0.24 to 0.68)	<0.001
Venezuela (Bolivarian Republic of)	1.3 (1.48 to 1.14)	2.64 (3.49 to 1.91)	2.3_x000D_ (0.86 to 3.76)	0.002	0.8 (0.9 to 0.71)	1.23 (1.63 to 0.89)	1.94_x000D_ (1.47 to 2.41)	<0.001	47.4 (52.97 to 42.12)	73.43 (97.25 to 53.01)	2_x000D_ (1.55 to 2.46)	<0.001
Viet Nam	0.94 (1.35 to 0.62)	1.39 (2.13 to 0.88)	1.28_x000D_ (1.21 to 1.34)	<0.001	0.64 (0.91 to 0.42)	0.63 (0.96 to 0.4)	-0.03_x000D_ (-0.1 to 0.04)	0.345	36.67 (52.37 to 24.44)	36.49 (55.63 to 23.22)	0_x000D_ (-0.05 to 0.04)	0.957
Yemen	0.7 (1.19 to 0.38)	0.87 (1.44 to 0.47)	0.64_x000D_ (0.17 to 1.1)	0.008	0.48 (0.81 to 0.26)	0.48 (0.79 to 0.27)	-0.08_x000D_ (-0.56 to 0.4)	0.743	27.23 (46.24 to 14.76)	28.04 (46.11 to 15.23)	0.04_x000D_ (-0.73 to 0.82)	0.912
Zambia	0.99 (1.38 to 0.7)	1.44 (3.53 to 0.71)	1.27_x000D_ (1.07 to 1.48)	<0.001	0.79 (1.11 to 0.56)	1.03 (2.49 to 0.5)	0.9_x000D_ (0.72 to 1.08)	<0.001	46.38 (64.88 to 32.65)	60.3 (146.02 to 29.45)	0.9_x000D_ (0.71 to 1.09)	<0.001
Zimbabwe	0.76 (1.07 to 0.54)	1.55 (2.32 to 0.99)	2.43_x000D_ (1.55 to 3.32)	<0.001	0.55 (0.77 to 0.39)	1.14 (1.71 to 0.73)	2.4_x000D_ (1.68 to 3.13)	<0.001	32.09 (44.69 to 22.76)	66.15 (98.97 to 42.43)	2.39_x000D_ (1.57 to 3.21)	<0.001
DALYs: Disability-adjusted life years. AAPC: Average annual percent change.
