# Supplementary material for: Global, regional, and national burdens of five main digestive system cancers in adolescents and young adults from 1990 to 2021 based on the Global Burden of Disease Study 2021: A cross-sectional study
Source: PLoS One. 2025 Sep 10;20(9):e0329377. doi: 10.1371/journal.pone.0329377 (PMC12422433; doi:10.1371/journal.pone.0329377)
Supplement: S13 Table — (XLSX) [file pone.0329377.s019.xlsx]

## Sheet: Sheet1
Supplementary table 13: Age-standardized rates of incidence, mortality and DALYs for AYAs with colorectal cancer in 1990 and 2021 for both sexes in 21 GBD regions.
location	Incidence(95% certainty interval)				Deaths (95% certainty interval)				DALYs (95% certainty interval)
	Age-standardised rates per 100,000 (1990)	Age-standardised rates per 100,000 (2021)	AAPC (1990-2021)	P.Value	Age-standardised rates per 100,000 (1990)	Age-standardised rates per 100,000 (2021)	AAPC (1990-2021)	P.Value	Age-standardised rates per 100,000 (1990)	Age-standardised rates per 100,000 (2021)	AAPC (1990-2021)	P.Value
Central Europe, Eastern Europe, and Central Asia
Central Asia	2.04 (2.17 to 1.92)	1.37 (1.55 to 1.2)	-1.2_x000D_ (-1.44 to -0.95)	<0.001	1.3 (1.39 to 1.22)	0.74 (0.84 to 0.65)	-1.78_x000D_ (-1.99 to -1.57)	<0.001	76.64 (81.68 to 71.93)	43.68 (49.73 to 38.06)	-1.8_x000D_ (-2.01 to -1.59)	<0.001
Central Europe	2.22 (2.35 to 2.1)	2.36 (2.59 to 2.13)	0.13_x000D_ (-0.25 to 0.52)	0.499	1.21 (1.28 to 1.15)	0.83 (0.9 to 0.75)	-1.28_x000D_ (-1.62 to -0.95)	<0.001	69.7 (73.55 to 66.12)	48.25 (52.58 to 43.84)	-1.25_x000D_ (-1.61 to -0.88)	<0.001
Eastern Europe	2.32 (2.46 to 2.2)	2.33 (2.56 to 2.13)	-0.13_x000D_ (-1.11 to 0.86)	0.797	1.25 (1.32 to 1.19)	0.91 (1.01 to 0.83)	-1.42_x000D_ (-1.81 to -1.03)	<0.001	72.5 (76.5 to 68.59)	53.01 (58.77 to 48.08)	-1.21_x000D_ (-1.82 to -0.59)	<0.001
High-income
Australasia	3.16 (3.63 to 2.74)	4.37 (5.38 to 3.55)	1_x000D_ (0.41 to 1.6)	0.001	0.98 (1.11 to 0.86)	0.81 (0.96 to 0.67)	-0.67_x000D_ (-1.31 to -0.03)	0.04	58.3 (65.87 to 51.05)	48.49 (57.58 to 40.26)	-0.56_x000D_ (-1.18 to 0.06)	0.075
High-income Asia Pacific	2.95 (3.16 to 2.75)	3.26 (3.64 to 2.91)	0.3_x000D_ (-0.02 to 0.61)	0.064	1.18 (1.27 to 1.1)	0.7 (0.76 to 0.65)	-1.65_x000D_ (-1.96 to -1.33)	<0.001	69.39 (74.84 to 64.08)	41.82 (45.69 to 38.81)	-1.58_x000D_ (-1.87 to -1.3)	<0.001
High-income North America	3.1 (3.21 to 3)	4.12 (4.32 to 3.92)	0.92_x000D_ (0.65 to 1.2)	<0.001	0.9 (0.92 to 0.87)	0.88 (0.92 to 0.84)	-0.06_x000D_ (-0.59 to 0.47)	0.82	53.07 (54.72 to 51.52)	52.7 (55.12 to 50.3)	-0.03_x000D_ (-0.66 to 0.6)	0.921
Western Europe	2.69 (2.83 to 2.54)	2.87 (3.1 to 2.66)	0.16_x000D_ (-0.18 to 0.51)	0.356	0.91 (0.96 to 0.87)	0.58 (0.62 to 0.54)	-1.54_x000D_ (-1.82 to -1.26)	<0.001	53.49 (56.04 to 50.98)	34.65 (37.18 to 32.3)	-1.43_x000D_ (-1.7 to -1.16)	<0.001
Latin America and Caribbean
Andean Latin America	1.01 (1.23 to 0.82)	1.51 (1.91 to 1.16)	1.24_x000D_ (0.52 to 1.96)	0.001	0.73 (0.89 to 0.59)	0.74 (0.92 to 0.58)	-0.03_x000D_ (-0.69 to 0.64)	0.936	43.18 (52.32 to 34.9)	43.55 (54.07 to 33.95)	-0.03_x000D_ (-0.66 to 0.6)	0.93
Caribbean	2.17 (2.42 to 1.9)	2.58 (3.09 to 2.13)	0.54_x000D_ (0.09 to 0.99)	0.018	0.95 (1.08 to 0.82)	0.93 (1.15 to 0.74)	-0.1_x000D_ (-0.47 to 0.27)	0.6	55.94 (63.61 to 47.97)	54.67 (67.87 to 43.7)	-0.11_x000D_ (-0.44 to 0.23)	0.532
Central Latin America	1.11 (1.17 to 1.06)	2.3 (2.57 to 2.05)	2.38_x000D_ (1.83 to 2.93)	<0.001	0.69 (0.73 to 0.66)	1 (1.11 to 0.89)	1.19_x000D_ (0.79 to 1.6)	<0.001	40.84 (42.88 to 38.98)	58.85 (65.72 to 52.41)	1.14_x000D_ (0.64 to 1.64)	<0.001
Southern Latin America	1.76 (2.03 to 1.52)	2.68 (3.2 to 2.2)	1.43_x000D_ (0.93 to 1.94)	<0.001	1.04 (1.2 to 0.9)	1.11 (1.32 to 0.91)	0.23_x000D_ (-0.24 to 0.7)	0.336	60.58 (70.05 to 52.18)	65.14 (77.65 to 53.71)	0.26_x000D_ (-0.19 to 0.73)	0.258
Tropical Latin America	1.29 (1.4 to 1.2)	2.1 (2.28 to 1.96)	1.48_x000D_ (1.31 to 1.65)	<0.001	0.86 (0.93 to 0.81)	1.06 (1.14 to 0.98)	0.59_x000D_ (0.38 to 0.81)	<0.001	50.34 (54.22 to 47)	61.62 (66.32 to 57.38)	0.61_x000D_ (0.41 to 0.8)	<0.001
North Africa and Middle East
North Africa and Middle East	1.56 (1.91 to 1.19)	1.89 (2.2 to 1.61)	0.62_x000D_ (0.45 to 0.79)	<0.001	0.92 (1.14 to 0.7)	0.69 (0.81 to 0.58)	-0.89_x000D_ (-1.06 to -0.72)	<0.001	54.05 (66.37 to 41.17)	40.85 (47.82 to 34.47)	-0.86_x000D_ (-1.03 to -0.68)	<0.001
South Asia
South Asia	0.62 (0.71 to 0.53)	0.68 (0.88 to 0.57)	0.26_x000D_ (-0.03 to 0.56)	0.081	0.48 (0.55 to 0.41)	0.43 (0.57 to 0.36)	-0.39_x000D_ (-0.77 to -0.01)	0.045	27.95 (32.27 to 23.92)	25.35 (33.22 to 21.23)	-0.33_x000D_ (-0.77 to 0.11)	0.139
Southeast Asia, East Asia, and Oceania
East Asia	3.22 (3.76 to 2.66)	5.13 (6.24 to 4.19)	1.6_x000D_ (1.13 to 2.07)	<0.001	2.04 (2.38 to 1.67)	1.57 (1.92 to 1.28)	-0.79_x000D_ (-1.14 to -0.43)	<0.001	119.44 (139.44 to 97.9)	93.42 (113.66 to 76.28)	-0.83_x000D_ (-1.16 to -0.51)	<0.001
Oceania	0.89 (1.18 to 0.6)	0.84 (1.11 to 0.62)	-0.13_x000D_ (-0.32 to 0.05)	0.151	0.64 (0.85 to 0.42)	0.58 (0.77 to 0.42)	-0.25_x000D_ (-0.45 to -0.06)	0.012	37.32 (49.89 to 24.27)	34.27 (45.22 to 24.91)	-0.24_x000D_ (-0.42 to -0.05)	0.012
Southeast Asia	1.59 (1.88 to 1.28)	2.14 (2.49 to 1.77)	0.95_x000D_ (0.79 to 1.11)	<0.001	1.12 (1.34 to 0.89)	1.18 (1.38 to 0.98)	0.16_x000D_ (0.02 to 0.3)	0.022	65.94 (78.58 to 52.25)	69.1 (80.88 to 57.28)	0.15_x000D_ (0.03 to 0.27)	0.013
Sub-Saharan Africa
Central Sub-Saharan Africa	0.59 (0.8 to 0.43)	0.66 (0.95 to 0.46)	0.35_x000D_ (0.11 to 0.59)	0.004	0.47 (0.64 to 0.35)	0.48 (0.71 to 0.33)	0_x000D_ (-0.23 to 0.23)	0.995	27.57 (37.34 to 20.04)	28.01 (41.37 to 19.44)	0.01_x000D_ (-0.16 to 0.18)	0.896
Eastern Sub-Saharan Africa	0.86 (1.02 to 0.68)	0.9 (1.17 to 0.74)	0.14_x000D_ (-0.01 to 0.29)	0.074	0.7 (0.84 to 0.54)	0.65 (0.84 to 0.52)	-0.24_x000D_ (-0.42 to -0.07)	0.005	41.1 (49.05 to 31.85)	38 (49.42 to 30.8)	-0.24_x000D_ (-0.36 to -0.13)	<0.001
Southern Sub-Saharan Africa	1.45 (1.63 to 1.29)	1.46 (1.84 to 1.23)	0.06_x000D_ (-0.79 to 0.92)	0.887	1.01 (1.13 to 0.89)	0.92 (1.17 to 0.77)	-0.28_x000D_ (-1.13 to 0.57)	0.513	57.97 (65.29 to 51.42)	53.32 (67.36 to 44.72)	-0.25_x000D_ (-1.06 to 0.57)	0.549
Western Sub-Saharan Africa	0.41 (0.49 to 0.33)	0.5 (0.66 to 0.36)	0.68_x000D_ (0.55 to 0.81)	<0.001	0.32 (0.39 to 0.26)	0.35 (0.46 to 0.26)	0.27_x000D_ (0.13 to 0.4)	<0.001	18.44 (22.25 to 15.08)	20.34 (26.58 to 14.93)	0.3_x000D_ (0.19 to 0.41)	<0.001
DALYs: Disability-adjusted life years. AAPC: Average annual percent change.
