# Supplementary material for: Global, regional, and national burdens of five main digestive system cancers in adolescents and young adults from 1990 to 2021 based on the Global Burden of Disease Study 2021: A cross-sectional study
Source: PLoS One. 2025 Sep 10;20(9):e0329377. doi: 10.1371/journal.pone.0329377 (PMC12422433; doi:10.1371/journal.pone.0329377)
Supplement: S14 Table — (XLSX) [file pone.0329377.s020.xlsx]

## Sheet: Sheet1
Supplementary table 14: Incidence, deaths and DALYs number of AYAs with pancreatic cancer in 1990 and 2021 for both sexes in 21 GBD regions.
location	Incidence (95% uncertainty interval)		Deaths (95% uncertainty interval)		DALYs (95% uncertainty interval)
	number (1990)	number (2021)	number (1990)	number (2021)	number (1990)	number (2021)
Global	5628.29 (6077.47 to 5193.2)	7727 (8436.47 to 7023.14)	4913.85 (5314.71 to 4527.27)	6427.97 (7029.18 to 5831.49)	278910.29 (301693.24 to 256795.92)	362551.87 (396774.99 to 328905.02)
Low SDI	107.05 (131.52 to 80.62)	325.15 (424.75 to 254.39)	97.84 (120.46 to 73.78)	294.29 (387.65 to 229.69)	5686.04 (7027.35 to 4287.05)	17098.21 (22574.21 to 13340.05)
Low-middle SDI	361.67 (426.98 to 302.21)	977.43 (1114.32 to 865.85)	327.62 (388.07 to 273.79)	866.18 (992.31 to 766.07)	18918.8 (22452.45 to 15792.8)	49622.17 (57013.4 to 43920.25)
Middle SDI	1743.49 (1932.4 to 1577.8)	2714.78 (3073.13 to 2364.54)	1565.85 (1735.77 to 1416.66)	2322.79 (2618.77 to 2022.15)	89609.39 (99357.97 to 81064.72)	131253.73 (148023.04 to 114123.16)
High-middle SDI	2130.52 (2340.54 to 1935.11)	2332.2 (2648.99 to 2042.86)	1881.38 (2072.3 to 1708.36)	1935.08 (2192.92 to 1693.19)	106367.85 (117083.63 to 96555.43)	108118.65 (122435.07 to 94705.55)
High SDI	1279.42 (1311.53 to 1245.61)	1371.28 (1432.85 to 1313.81)	1035.73 (1062.98 to 1006.3)	1004.35 (1054.97 to 959.39)	58023.69 (59534.53 to 56345.64)	56161.61 (58958.57 to 53686.7)
Central Europe, Eastern Europe, and Central Asia
Central Asia	58.27 (68.85 to 51.48)	115.95 (133.48 to 100.52)	52.8 (62.12 to 46.77)	103.72 (118.88 to 90.24)	3047.76 (3579.34 to 2709.77)	5902.13 (6757.4 to 5133.03)
Central Europe	249.69 (262 to 238.75)	148.86 (161.1 to 137.09)	221.09 (232.21 to 211.43)	128.8 (139.19 to 118.71)	12290.44 (12904.75 to 11749.18)	7161.22 (7740 to 6598.83)
Eastern Europe	566.35 (626.72 to 533.48)	427.64 (474.86 to 387.27)	498.8 (551.84 to 470.14)	364.35 (405.02 to 329.26)	28110.82 (31056.17 to 26503.24)	20203.42 (22469.25 to 18281.02)
High-income
Australasia	21.4 (23.12 to 19.7)	33.08 (36.8 to 29.56)	16.85 (18.13 to 15.5)	22.93 (25.17 to 20.62)	952.61 (1022.52 to 878.15)	1277.02 (1399.26 to 1151.12)
High-income Asia Pacific	245 (261.5 to 229.72)	167.88 (181.27 to 157.44)	203.85 (218.27 to 190.55)	128.15 (138.41 to 120.16)	11387.04 (12187.6 to 10646.55)	7158.95 (7714.89 to 6721.01)
High-income North America	395.1 (402.65 to 388.15)	436.85 (452.19 to 421.09)	296.02 (301.14 to 291.1)	299.38 (309.6 to 288.25)	16552.11 (16838.36 to 16273.97)	16775.78 (17341.06 to 16183.8)
Western Europe	476.99 (499.4 to 459.28)	453.11 (476.61 to 432.58)	385.71 (402.98 to 371.66)	313.96 (327.44 to 302.43)	21741.22 (22701.81 to 20956.4)	17571.24 (18348.65 to 16915.96)
Latin America and Caribbean
Andean Latin America	33.38 (41.02 to 27.05)	69.52 (87.44 to 54.12)	30.32 (37.2 to 24.55)	60.76 (76.98 to 47.23)	1763.28 (2161.11 to 1431.8)	3487.68 (4386.75 to 2719.19)
Caribbean	29.67 (32.84 to 27.03)	49.91 (59.4 to 41.46)	26.5 (29.38 to 24.19)	43.69 (52.16 to 36.13)	1530.04 (1698.55 to 1397.82)	2483.32 (2959.13 to 2048.28)
Central Latin America	154.47 (158.62 to 150.18)	263.41 (289.84 to 237.66)	139.29 (143.04 to 135.45)	229.81 (253.22 to 207.76)	8068.75 (8275.97 to 7842.03)	13156.16 (14487.26 to 11902.5)
Southern Latin America	59.22 (65.15 to 53.82)	90.3 (97.35 to 83.67)	52.22 (57.36 to 47.46)	76.4 (82.31 to 71.08)	2956.36 (3243.48 to 2695.4)	4346.11 (4680.79 to 4046.62)
Tropical Latin America	157.81 (164.48 to 151.41)	296.07 (309.81 to 282.29)	141.34 (147.31 to 135.61)	257.93 (269.64 to 245.88)	8063.99 (8396.42 to 7740.82)	14626.56 (15296.18 to 13960.61)
North Africa and Middle East
North Africa and Middle East	186.96 (230.78 to 151.54)	506.39 (585 to 442.75)	166.32 (205.68 to 134.79)	423.51 (488.42 to 370.16)	9551.33 (11801.11 to 7760.15)	23960.13 (27588.06 to 20905.67)
South Asia
South Asia	232.92 (280.43 to 183.45)	572.61 (698.94 to 487.04)	211.85 (254.98 to 166.76)	509.74 (623.42 to 432.62)	12234.32 (14713.56 to 9609.41)	29214.35 (35893.59 to 24721.24)
Southeast Asia, East Asia, and Oceania
East Asia	2292.66 (2650.3 to 1952.21)	2904.28 (3523.73 to 2324.88)	2048.87 (2364.33 to 1748.48)	2416.59 (2928.63 to 1928.94)	116313.6 (134020.67 to 99251.16)	135242.87 (163872.85 to 107998.43)
Oceania	1.99 (2.59 to 1.45)	5.93 (7.62 to 4.57)	1.79 (2.32 to 1.31)	5.26 (6.84 to 4.06)	102.64 (133.28 to 75.12)	302 (388.4 to 233.51)
Southeast Asia	321 (370.84 to 273.9)	727.57 (859.4 to 616.98)	288.18 (332.59 to 245.99)	631.03 (746.1 to 535.51)	16622.04 (19252.69 to 14180.34)	35921.02 (42473.36 to 30471.52)
Sub-Saharan Africa
Central Sub-Saharan Africa	15.94 (20.06 to 12.16)	44.38 (68.26 to 29.2)	14.48 (18.09 to 11.1)	40 (61.35 to 26.07)	828.72 (1036.54 to 636.72)	2282.82 (3502.83 to 1499.33)
Eastern Sub-Saharan Africa	49.09 (60.05 to 37.49)	154.23 (210.76 to 118.6)	45.13 (55.3 to 34.43)	140.1 (194.18 to 106.78)	2656.6 (3261.45 to 2023.2)	8203.83 (11401.39 to 6239.12)
Southern Sub-Saharan Africa	48.86 (54.81 to 43.14)	95.41 (112.36 to 79.69)	43.69 (48.9 to 38.53)	84.4 (99.4 to 70.66)	2468.06 (2759.55 to 2172.63)	4745.51 (5586.62 to 3978.44)
Western Sub-Saharan Africa	31.53 (38.04 to 25.17)	163.63 (213.2 to 118.8)	28.75 (34.86 to 22.91)	147.46 (192.4 to 107.69)	1668.54 (2030.12 to 1324.44)	8529.76 (11136.16 to 6234.66)
DALYs: Disability-adjusted life years.
