# Supplementary material for: Global, regional, and national burdens of five main digestive system cancers in adolescents and young adults from 1990 to 2021 based on the Global Burden of Disease Study 2021: A cross-sectional study
Source: PLoS One. 2025 Sep 10;20(9):e0329377. doi: 10.1371/journal.pone.0329377 (PMC12422433; doi:10.1371/journal.pone.0329377)
Supplement: S15 Table — (XLSX) [file pone.0329377.s021.xlsx]

## Sheet: Sheet1
Supplementary table 15: Incidence, deaths and DALYs number of AYAs with pancreatic cancer in 1990 and 2021 for both sexes in 204 countries.
location	Incidence (95% uncertainty interval)		Deaths (95% uncertainty interval)		DALYs (95% uncertainty interval)
	number (1990)	number (2021)	number (1990)	number (2021)	number (1990)	number (2021)
Afghanistan	2.54 (5.56 to 1.04)	14.35 (26.29 to 7.19)	2.32 (5.08 to 0.95)	13.02 (24 to 6.56)	134.99 (294.76 to 55.75)	766.25 (1402.49 to 390.15)
Albania	2.69 (3.64 to 1.97)	2.38 (3.45 to 1.66)	2.43 (3.29 to 1.79)	2.08 (3.04 to 1.44)	139.79 (190.2 to 103.11)	116.72 (171.21 to 80.49)
Algeria	5.54 (6.94 to 4.41)	15.7 (20.53 to 11.68)	4.96 (6.23 to 3.94)	13.22 (17.36 to 9.82)	288.01 (363.06 to 228.77)	745.41 (977.49 to 555.36)
American Samoa	0.03 (0.04 to 0.02)	0.05 (0.06 to 0.03)	0.02 (0.03 to 0.02)	0.04 (0.05 to 0.03)	1.34 (1.77 to 0.96)	2.21 (2.98 to 1.51)
Andorra	0.13 (0.18 to 0.09)	0.12 (0.17 to 0.08)	0.11 (0.15 to 0.08)	0.09 (0.13 to 0.06)	6.01 (8.28 to 4.24)	5.16 (7.31 to 3.49)
Angola	3.16 (4.42 to 2.23)	11.94 (18.54 to 6.96)	2.87 (4.01 to 2.03)	10.76 (16.73 to 6.22)	164.03 (228.93 to 115.29)	615.93 (963.3 to 354.82)
Antigua and Barbuda	0.05 (0.05 to 0.04)	0.06 (0.07 to 0.05)	0.04 (0.05 to 0.04)	0.05 (0.06 to 0.04)	2.45 (2.7 to 2.18)	2.91 (3.25 to 2.56)
Argentina	48.18 (53.95 to 42.85)	63.67 (70.34 to 57.72)	42.54 (47.81 to 37.85)	54.37 (59.97 to 49.42)	2407.87 (2706.95 to 2142.56)	3098.84 (3409.03 to 2821.2)
Armenia	6.6 (7.86 to 5.37)	5.7 (6.82 to 4.69)	5.94 (7.1 to 4.82)	5.04 (6.02 to 4.1)	341.21 (408.3 to 275.53)	285.93 (341.15 to 232.34)
Australia	17.85 (19.57 to 16.05)	27.85 (31.61 to 24.39)	14.13 (15.43 to 12.79)	19.17 (21.42 to 16.85)	799.07 (871.31 to 725.16)	1066.23 (1192.09 to 939.8)
Austria	10.52 (11.48 to 9.54)	9.63 (10.73 to 8.55)	8.49 (9.25 to 7.73)	7.06 (7.88 to 6.28)	479.55 (522.9 to 437.64)	395.7 (438.91 to 353.95)
Azerbaijan	5.78 (8.52 to 3.86)	12.5 (19.15 to 7.99)	5.27 (7.7 to 3.51)	11.2 (17.18 to 7.14)	306.59 (446.67 to 203.4)	639.57 (983.41 to 407.36)
Bahamas	0.26 (0.29 to 0.23)	0.53 (0.67 to 0.42)	0.24 (0.26 to 0.21)	0.47 (0.58 to 0.37)	13.47 (14.99 to 12.06)	26.31 (33.09 to 21.07)
Bahrain	0.43 (0.55 to 0.34)	1.8 (2.37 to 1.38)	0.38 (0.49 to 0.3)	1.47 (1.93 to 1.12)	21.95 (27.77 to 17.31)	82.7 (107.68 to 63.86)
Bangladesh	18.83 (27.17 to 9.88)	41.04 (73.55 to 24.13)	17.28 (24.81 to 9.08)	36.65 (66.48 to 21.48)	1013.69 (1458.39 to 536.77)	2125.25 (3856.84 to 1252.78)
Barbados	0.4 (0.44 to 0.37)	0.36 (0.47 to 0.28)	0.36 (0.39 to 0.32)	0.31 (0.4 to 0.24)	20.33 (22.17 to 18.62)	17.54 (22.5 to 13.86)
Belarus	10.54 (12.09 to 9.24)	15.58 (19.23 to 12.5)	9.16 (10.5 to 8.05)	12.92 (16 to 10.41)	513.88 (590.41 to 451.48)	716.26 (885.52 to 578.25)
Belgium	11.88 (13.13 to 10.78)	11.72 (13.14 to 10.46)	9.87 (10.89 to 8.99)	9.01 (10.08 to 8.06)	554.99 (610.44 to 506.45)	502.09 (560.87 to 449.9)
Belize	0.1 (0.15 to 0.08)	0.52 (0.59 to 0.45)	0.09 (0.13 to 0.07)	0.46 (0.52 to 0.4)	5.38 (7.64 to 4.28)	26.18 (29.57 to 22.87)
Benin	1 (1.3 to 0.75)	6.18 (9.07 to 3.89)	0.91 (1.17 to 0.69)	5.59 (8.33 to 3.53)	52.83 (67.62 to 40.19)	323.57 (481.13 to 205.6)
Bermuda	0.11 (0.13 to 0.09)	0.07 (0.09 to 0.06)	0.1 (0.11 to 0.08)	0.06 (0.07 to 0.05)	5.45 (6.43 to 4.26)	3.36 (4.16 to 2.66)
Bhutan	0.11 (0.18 to 0.04)	0.25 (0.42 to 0.12)	0.1 (0.17 to 0.04)	0.22 (0.38 to 0.1)	5.71 (9.67 to 2.13)	12.77 (21.64 to 5.91)
Bolivia (Plurinational State of)	5.83 (7.66 to 4.13)	12.89 (18.47 to 8.91)	5.32 (7.01 to 3.78)	11.52 (16.85 to 7.89)	308.28 (406.2 to 219.64)	661.53 (965.07 to 451.97)
Bosnia and Herzegovina	6.63 (7.88 to 5.68)	3.36 (4.36 to 2.34)	5.92 (7.02 to 5.08)	2.94 (3.83 to 2.08)	333.8 (395.3 to 285.21)	165.3 (213.98 to 116.74)
Botswana	0.59 (0.94 to 0.36)	2.04 (3.8 to 1.16)	0.53 (0.86 to 0.32)	1.8 (3.38 to 1.04)	29.99 (48.54 to 18.2)	100.82 (189.46 to 57.89)
Brazil	156 (162.49 to 149.65)	289.83 (304.26 to 276.08)	139.72 (145.47 to 134.03)	252.47 (264.52 to 240.56)	7970.64 (8300.05 to 7646.38)	14315.14 (15002.83 to 13661.29)
Brunei Darussalam	0.25 (0.32 to 0.18)	0.52 (0.65 to 0.41)	0.22 (0.28 to 0.16)	0.45 (0.55 to 0.35)	12.41 (16.08 to 9.28)	24.77 (30.66 to 19.61)
Bulgaria	14.72 (16.85 to 12.71)	11.48 (13.83 to 9.26)	12.99 (14.92 to 11.2)	9.89 (11.9 to 7.94)	724.4 (833.54 to 624.47)	549 (661.5 to 440.96)
Burkina Faso	1.57 (2.25 to 1.04)	9.03 (12.73 to 5.75)	1.43 (2.07 to 0.95)	8.15 (11.58 to 5.21)	82.38 (119.17 to 54.76)	469.01 (671.36 to 299.28)
Burundi	2.04 (2.78 to 1.49)	4.17 (6.81 to 2.67)	1.88 (2.55 to 1.39)	3.82 (6.31 to 2.4)	110.97 (149.49 to 82.58)	223.6 (370.49 to 140.24)
Cabo Verde	0.07 (0.08 to 0.05)	1.17 (1.7 to 0.83)	0.06 (0.08 to 0.05)	1.03 (1.49 to 0.73)	3.55 (4.42 to 2.84)	58.81 (85.24 to 41.83)
Cambodia	5.48 (8.35 to 3.61)	16.47 (23.19 to 11.54)	4.99 (7.54 to 3.3)	14.53 (20.23 to 10.2)	289.98 (436.2 to 192.41)	830.99 (1144.71 to 584.39)
Cameroon	3.68 (4.87 to 2.54)	26.05 (38.46 to 16.14)	3.35 (4.47 to 2.3)	23.43 (34.29 to 14.5)	193.51 (258.78 to 133.67)	1347.07 (1970.7 to 835.72)
Canada	33 (36.06 to 29.88)	39.1 (43.89 to 35.5)	26.11 (28.37 to 23.86)	28.14 (31.3 to 25.48)	1470.49 (1594.32 to 1347.74)	1580.51 (1752.87 to 1438.2)
Central African Republic	0.85 (1.18 to 0.58)	1.81 (2.74 to 1.13)	0.77 (1.08 to 0.53)	1.64 (2.49 to 1.03)	44.3 (61.21 to 30.58)	93.12 (140.58 to 59.06)
Chad	0.81 (1.17 to 0.56)	5.19 (7.16 to 3.57)	0.74 (1.06 to 0.51)	4.72 (6.44 to 3.24)	42.5 (60.51 to 29.35)	274.31 (377.88 to 189)
Chile	6.6 (7.35 to 5.91)	20.33 (22.7 to 18.23)	5.8 (6.46 to 5.2)	16.73 (18.49 to 15.07)	328.03 (364.46 to 296.1)	947.3 (1045.07 to 856.21)
China	2233.32 (2587.91 to 1898.35)	2821.39 (3442.9 to 2238.83)	1997.56 (2309.17 to 1698.92)	2349.18 (2869.44 to 1860.73)	113377.97 (130857.37 to 96406.75)	131458.17 (160545.86 to 104163.55)
Colombia	40.3 (43.95 to 36.93)	48.44 (57.26 to 39.92)	36.35 (39.6 to 33.37)	41.75 (49.37 to 34.59)	2111.64 (2293.85 to 1940.33)	2399.03 (2839.27 to 1991.8)
Comoros	0.2 (0.28 to 0.1)	0.45 (0.68 to 0.29)	0.18 (0.26 to 0.09)	0.41 (0.62 to 0.26)	10.75 (15.45 to 5.31)	23.7 (36.17 to 15.12)
Congo	1.21 (1.81 to 0.77)	3.45 (5.68 to 1.96)	1.09 (1.63 to 0.71)	3.08 (4.94 to 1.77)	62.42 (92.16 to 40.87)	174.22 (278.86 to 99.89)
Cook Islands	0.01 (0.01 to 0.01)	0.01 (0.01 to 0.01)	0.01 (0.01 to 0.01)	0.01 (0.01 to 0.01)	0.45 (0.63 to 0.32)	0.45 (0.64 to 0.3)
Costa Rica	2.44 (2.71 to 2.23)	5.56 (6.33 to 4.85)	2.15 (2.38 to 1.97)	4.72 (5.38 to 4.12)	123.3 (136.11 to 113.13)	267.56 (303.74 to 235.03)
Coted'Ivoire	2.51 (3.35 to 1.82)	9.53 (14.41 to 5.81)	2.29 (3.1 to 1.66)	8.57 (13.01 to 5.26)	133.76 (182.26 to 96.05)	495.88 (750.73 to 303.8)
Croatia	8.88 (9.86 to 7.94)	4.49 (5.21 to 3.83)	7.02 (7.76 to 6.32)	3.25 (3.71 to 2.76)	391.16 (431.66 to 351.76)	181.34 (206.93 to 155.42)
Cuba	11.38 (12.57 to 10.25)	8.03 (9.4 to 6.79)	10.05 (11.11 to 9.06)	6.78 (7.95 to 5.74)	584.43 (645.08 to 528.29)	382.44 (448.01 to 324.15)
Cyprus	0.41 (0.52 to 0.31)	1.01 (1.35 to 0.77)	0.35 (0.45 to 0.26)	0.78 (1.04 to 0.59)	19.99 (25.45 to 14.86)	43.15 (57.68 to 33)
Czechia	19.6 (21.97 to 17.38)	14.24 (16.65 to 11.85)	16.9 (18.87 to 14.99)	11.69 (13.75 to 9.71)	937.72 (1043.46 to 830.31)	651.77 (768.26 to 542.59)
Democratic People's Republic of Korea	25.95 (38.99 to 17.18)	41.6 (64.55 to 24.26)	23.1 (34.82 to 15.21)	35.72 (55.24 to 20.77)	1325.35 (1999.6 to 869.63)	2015.47 (3106.67 to 1176.36)
Democratic Republic of the Congo	10.06 (13.53 to 7.24)	24.64 (41.98 to 14.07)	9.14 (12.25 to 6.57)	22.27 (38.7 to 12.57)	524.21 (699.43 to 377.21)	1270.7 (2195.69 to 723.24)
Denmark	5.22 (5.77 to 4.72)	3.48 (3.91 to 3.1)	4.34 (4.75 to 3.93)	2.6 (2.94 to 2.33)	242.95 (265.44 to 220.48)	146.19 (165.05 to 130.96)
Djibouti	0.13 (0.21 to 0.08)	0.68 (1.16 to 0.38)	0.12 (0.19 to 0.07)	0.61 (1.02 to 0.34)	7.16 (11.25 to 4.18)	34.94 (58.71 to 19.33)
Dominica	0.05 (0.07 to 0.04)	0.1 (0.13 to 0.07)	0.05 (0.07 to 0.03)	0.09 (0.12 to 0.06)	2.66 (3.88 to 1.96)	4.89 (6.57 to 3.6)
Dominican Republic	5.84 (7.25 to 4.6)	16.18 (21.39 to 12.38)	5.28 (6.52 to 4.16)	14.31 (18.92 to 10.99)	305.2 (378.28 to 243.03)	816.54 (1077.55 to 626.85)
Ecuador	5.57 (6.11 to 5.06)	18.1 (22.64 to 14.1)	5.05 (5.54 to 4.6)	15.92 (19.97 to 12.47)	293.04 (321.92 to 267.32)	918.18 (1147.78 to 722.57)
Egypt	27.53 (32.9 to 22.34)	86.48 (107.45 to 69.22)	24.51 (29.2 to 19.93)	74.24 (92.03 to 59.45)	1389.99 (1645.12 to 1132.06)	4221.75 (5221.65 to 3400.39)
El Salvador	3.43 (3.97 to 3.02)	7.06 (8.95 to 5.46)	3.12 (3.58 to 2.76)	6.16 (7.8 to 4.78)	181.58 (207.75 to 161.63)	352.88 (444.99 to 274.35)
Equatorial Guinea	0.13 (0.18 to 0.09)	1.13 (1.96 to 0.57)	0.12 (0.16 to 0.08)	1 (1.76 to 0.51)	6.67 (9.04 to 4.77)	57.21 (100.34 to 29.22)
Eritrea	1.09 (1.47 to 0.79)	3.08 (4.9 to 1.59)	1 (1.34 to 0.72)	2.79 (4.45 to 1.44)	58.03 (77.57 to 42.98)	161.1 (253.72 to 83.14)
Estonia	2.79 (3.22 to 2.47)	1.92 (2.29 to 1.59)	2.28 (2.64 to 2.02)	1.41 (1.67 to 1.18)	128.44 (148.64 to 113.52)	79.3 (93.47 to 66.02)
Eswatini	0.37 (0.53 to 0.22)	1.58 (2.45 to 0.91)	0.33 (0.48 to 0.2)	1.41 (2.24 to 0.81)	18.92 (27.25 to 11.57)	79.34 (125.14 to 45.3)
Ethiopia	8.29 (13.5 to 4.18)	21.5 (31.19 to 13.01)	7.64 (12.41 to 3.84)	19.55 (28.42 to 11.73)	447.79 (730.24 to 225.06)	1147.65 (1665.65 to 689.03)
Fiji	0.31 (0.4 to 0.24)	0.52 (0.71 to 0.36)	0.28 (0.36 to 0.21)	0.46 (0.62 to 0.32)	15.86 (20.7 to 12.09)	25.85 (35.39 to 17.99)
Finland	8.78 (10 to 7.81)	6.23 (7.19 to 5.37)	6.95 (7.91 to 6.19)	4.42 (5.07 to 3.87)	387.86 (440.89 to 345.88)	248.96 (285.36 to 217.93)
France	81.96 (92.42 to 73.47)	100.89 (115.13 to 88.07)	65.27 (72.58 to 58.73)	55.77 (62.47 to 49.38)	3664.89 (4069.21 to 3301.68)	3132.18 (3511 to 2779.46)
Gabon	0.53 (0.8 to 0.34)	1.42 (2.2 to 0.84)	0.48 (0.73 to 0.31)	1.26 (1.95 to 0.74)	27.08 (41.26 to 17.29)	71.66 (110.55 to 42.24)
Gambia	0.19 (0.26 to 0.13)	0.89 (1.3 to 0.6)	0.18 (0.24 to 0.12)	0.81 (1.23 to 0.54)	10.22 (13.87 to 6.91)	46.85 (71.43 to 31.18)
Georgia	2.29 (2.91 to 1.83)	5.56 (6.65 to 4.64)	2.04 (2.59 to 1.65)	4.95 (5.86 to 4.12)	115.16 (146.29 to 93.03)	280.31 (331.71 to 233.88)
Germany	98.91 (110.75 to 88.9)	89.9 (101.49 to 79.97)	77.67 (86.36 to 69.94)	60.19 (67.32 to 53.83)	4366.1 (4832.61 to 3945.41)	3367.73 (3760.59 to 3023.17)
Ghana	4.36 (6.33 to 2.77)	29.81 (43.35 to 20.06)	3.97 (5.7 to 2.5)	26.74 (39.47 to 17.83)	229.29 (327.95 to 144.54)	1533.84 (2252.47 to 1027.63)
Greece	11.54 (12.48 to 10.6)	11.38 (12.33 to 10.52)	9.5 (10.21 to 8.8)	8.88 (9.58 to 8.17)	535.39 (574.37 to 497.12)	492.77 (529.41 to 454.69)
Greenland	0.24 (0.31 to 0.18)	0.12 (0.15 to 0.07)	0.22 (0.27 to 0.16)	0.1 (0.13 to 0.06)	12.27 (15.18 to 9.41)	5.41 (7.14 to 3.44)
Grenada	0.13 (0.15 to 0.1)	0.19 (0.22 to 0.16)	0.11 (0.13 to 0.09)	0.16 (0.19 to 0.14)	6.57 (7.69 to 5.21)	9.22 (10.93 to 7.81)
Guam	0.08 (0.1 to 0.07)	0.14 (0.17 to 0.12)	0.07 (0.09 to 0.06)	0.12 (0.14 to 0.1)	3.96 (4.82 to 3.26)	6.67 (7.81 to 5.53)
Guatemala	5.14 (5.51 to 4.82)	11.53 (13.27 to 9.99)	4.68 (5.01 to 4.4)	10.25 (11.78 to 8.86)	271.03 (289.08 to 255.6)	587.98 (675.09 to 508.05)
Guinea	0.85 (1.16 to 0.61)	4 (6.01 to 2.73)	0.77 (1.04 to 0.56)	3.63 (5.42 to 2.49)	44.59 (60.25 to 32.24)	210.25 (314.66 to 143.99)
Guinea-Bissau	0.34 (0.46 to 0.23)	1.5 (2.16 to 1.05)	0.31 (0.42 to 0.21)	1.36 (1.99 to 0.96)	17.75 (24.29 to 12.36)	78.42 (114.16 to 55.4)
Guyana	0.56 (0.73 to 0.42)	0.95 (1.23 to 0.72)	0.5 (0.66 to 0.38)	0.85 (1.1 to 0.63)	29.13 (38.1 to 22.2)	48.69 (62.86 to 36.32)
Haiti	4.6 (6.63 to 2.58)	10.67 (15.08 to 6.88)	4.19 (6.01 to 2.36)	9.64 (13.52 to 6.17)	241.28 (347.13 to 135.07)	551.43 (773.08 to 351.97)
Honduras	2.92 (3.59 to 2.33)	7.03 (12.41 to 3.58)	2.65 (3.27 to 2.11)	6.26 (11.01 to 3.18)	152.79 (188.47 to 122.4)	357.71 (632.64 to 180.93)
Hungary	28.32 (32.71 to 24.68)	11.47 (13.76 to 9.43)	24.99 (28.84 to 21.78)	9.94 (11.89 to 8.2)	1382.37 (1594.64 to 1204.75)	555.28 (664.01 to 455.91)
Iceland	0.31 (0.35 to 0.28)	0.45 (0.52 to 0.4)	0.26 (0.28 to 0.23)	0.34 (0.39 to 0.3)	14.5 (15.9 to 13.24)	19.3 (22.08 to 17.11)
India	192.94 (232.22 to 153.99)	440.84 (527.5 to 375.48)	175.21 (210.98 to 140.47)	391 (469.11 to 333.07)	10090.59 (12153.83 to 8075)	22312.67 (26888.54 to 18945.48)
Indonesia	132.54 (162.17 to 107.02)	317.85 (425.75 to 243.16)	119.59 (146.31 to 96.8)	278.95 (374.9 to 213.56)	6908.61 (8474.62 to 5578.31)	15906.82 (21356.77 to 12212.28)
Iran (Islamic Republic of)	19.47 (23.18 to 16.11)	82.25 (90.99 to 72.96)	17.14 (20.48 to 14.13)	66.62 (73.39 to 59.21)	996.67 (1189.58 to 820.43)	3748.7 (4132.15 to 3330.31)
Iraq	10.13 (13.74 to 6.95)	31.6 (45.97 to 21.88)	9.04 (12.17 to 6.2)	26.79 (38.4 to 18.83)	523.71 (700.37 to 359.48)	1531.35 (2206.28 to 1076.43)
Ireland	3.65 (4.1 to 3.29)	4.55 (5.27 to 3.99)	3.05 (3.45 to 2.75)	3.42 (3.95 to 3.02)	171.97 (193.63 to 155.82)	189.91 (219.44 to 167.94)
Israel	5.19 (5.9 to 4.61)	8.23 (9.19 to 7.27)	4.4 (4.98 to 3.93)	6.49 (7.23 to 5.73)	247.28 (278.56 to 221.21)	366.03 (407.78 to 324.3)
Italy	80.36 (83.64 to 77.35)	52.37 (55.59 to 49.54)	65.71 (68.13 to 63.45)	38.02 (40.2 to 36.24)	3725.64 (3860.43 to 3599.66)	2133.98 (2253.8 to 2034.36)
Jamaica	0.97 (1.46 to 0.73)	2.27 (3.14 to 1.66)	0.87 (1.3 to 0.65)	1.97 (2.69 to 1.45)	49.95 (74.81 to 37.71)	111.44 (151.85 to 81.89)
Japan	158.48 (162.78 to 154.31)	114.84 (119.04 to 110.97)	127.66 (130.64 to 125.22)	87.15 (89.13 to 85.2)	7077.32 (7240.4 to 6944.88)	4876.81 (4984.27 to 4771.12)
Jordan	1.4 (1.78 to 1.06)	7.97 (11.62 to 5.59)	1.25 (1.58 to 0.95)	6.59 (9.54 to 4.59)	72.95 (92 to 55.92)	374.91 (542.36 to 261.68)
Kazakhstan	27 (40.08 to 20.63)	29.78 (35.25 to 24.69)	24.44 (36.09 to 18.72)	26.44 (31.23 to 22.02)	1409.64 (2067.96 to 1080.84)	1497.57 (1767.49 to 1246.64)
Kenya	5.38 (7.73 to 3.45)	27.03 (39.78 to 19.29)	4.93 (7.1 to 3.16)	24.34 (36.1 to 17.3)	292.65 (423 to 187.22)	1414.01 (2114.66 to 998.54)
Kiribati	0.02 (0.02 to 0.01)	0.04 (0.05 to 0.02)	0.02 (0.02 to 0.01)	0.03 (0.05 to 0.02)	0.89 (1.17 to 0.65)	1.89 (2.82 to 1.2)
Kuwait	0.94 (1.05 to 0.85)	5.37 (6.6 to 4.35)	0.8 (0.89 to 0.72)	4.19 (5.18 to 3.42)	45.87 (51.03 to 41.4)	233.57 (288.14 to 191.21)
Kyrgyzstan	3.84 (4.69 to 2.99)	11.49 (14.64 to 8.82)	3.47 (4.26 to 2.67)	10.3 (13.03 to 7.91)	197.66 (243.09 to 151.98)	588.87 (746.01 to 452.55)
Lao People's Democratic Republic	2.37 (3.94 to 1.29)	6.98 (9.98 to 4.57)	2.16 (3.57 to 1.17)	6.2 (8.8 to 4.1)	124.32 (204.55 to 67.54)	356.28 (504.47 to 237.49)
Latvia	4.27 (4.83 to 3.71)	3.49 (4.1 to 2.93)	3.67 (4.17 to 3.2)	2.89 (3.42 to 2.41)	207.69 (236.1 to 181.41)	160.56 (189.6 to 134.04)
Lebanon	1.8 (2.49 to 1.13)	4.36 (6.09 to 3.14)	1.58 (2.18 to 1)	3.54 (4.93 to 2.54)	90.33 (124.44 to 57.3)	200.57 (278.64 to 143.84)
Lesotho	0.36 (0.57 to 0.23)	1.7 (2.39 to 1.12)	0.32 (0.51 to 0.21)	1.53 (2.13 to 1)	18.16 (28.44 to 11.91)	85.88 (119.4 to 56.28)
Liberia	0.66 (0.93 to 0.43)	3.13 (5.18 to 1.57)	0.6 (0.85 to 0.39)	2.81 (4.66 to 1.41)	34.74 (49.37 to 22.51)	161.01 (267.03 to 81.23)
Libya	3.82 (5.23 to 2.62)	13.71 (18.84 to 9.13)	3.37 (4.61 to 2.32)	11.56 (15.86 to 7.82)	194.28 (264.54 to 135.34)	649.87 (892.41 to 443.09)
Lithuania	6.1 (6.88 to 5.42)	4.46 (5.12 to 3.85)	5.32 (5.98 to 4.72)	3.8 (4.39 to 3.31)	299.33 (335.18 to 266.24)	212.68 (245.34 to 184.9)
Luxembourg	0.6 (0.64 to 0.55)	0.49 (0.55 to 0.44)	0.5 (0.54 to 0.46)	0.37 (0.42 to 0.33)	28.02 (30.16 to 25.92)	20.83 (23.28 to 18.61)
Madagascar	4.07 (5.33 to 3.03)	10.17 (14.79 to 6.84)	3.75 (4.89 to 2.78)	9.3 (13.35 to 6.18)	221.8 (288.8 to 165.56)	549.85 (791.49 to 363.39)
Malawi	1.28 (1.67 to 0.96)	3.69 (5.88 to 2.24)	1.19 (1.54 to 0.89)	3.37 (5.4 to 2.05)	70.74 (91.91 to 53.42)	199.62 (323.76 to 119.39)
Malaysia	5.83 (7.29 to 4.69)	18.88 (23.02 to 14.88)	5.19 (6.49 to 4.16)	16.05 (19.59 to 12.66)	298.19 (370.3 to 239.09)	907.94 (1109.96 to 717.35)
Maldives	0.07 (0.12 to 0.03)	0.38 (0.48 to 0.29)	0.07 (0.11 to 0.03)	0.32 (0.4 to 0.24)	3.88 (6.23 to 1.64)	17.78 (22.51 to 13.49)
Mali	2.29 (2.88 to 1.81)	8.18 (11.18 to 5.85)	2.09 (2.64 to 1.65)	7.43 (10.45 to 5.27)	120.06 (151.59 to 94.94)	431.25 (615.59 to 306.21)
Malta	0.37 (0.42 to 0.34)	0.48 (0.55 to 0.41)	0.32 (0.35 to 0.28)	0.37 (0.42 to 0.32)	17.8 (19.84 to 16.1)	20.59 (23.35 to 17.85)
Marshall Islands	0.02 (0.02 to 0.01)	0.05 (0.08 to 0.03)	0.02 (0.02 to 0.01)	0.05 (0.07 to 0.03)	0.89 (1.17 to 0.66)	2.63 (4.02 to 1.66)
Mauritania	0.59 (0.74 to 0.45)	2.29 (3.48 to 1.55)	0.54 (0.67 to 0.41)	2.05 (3.13 to 1.39)	31.09 (38.68 to 23.78)	118.27 (178.9 to 80.39)
Mauritius	1.45 (1.57 to 1.34)	2.13 (2.34 to 1.91)	1.28 (1.37 to 1.18)	1.81 (1.98 to 1.64)	72.15 (77.59 to 67)	102.37 (111.44 to 92.61)
Mexico	87.89 (89.77 to 85.95)	150.45 (165.69 to 136.36)	79.22 (80.85 to 77.53)	131.56 (144.76 to 119.45)	4581.48 (4675.07 to 4485.49)	7523.23 (8273.62 to 6839.36)
Micronesia (Federated States of)	0.06 (0.08 to 0.04)	0.09 (0.13 to 0.06)	0.05 (0.07 to 0.03)	0.08 (0.12 to 0.05)	2.89 (4.09 to 1.97)	4.58 (6.65 to 2.97)
Monaco	0.05 (0.07 to 0.03)	0.07 (0.11 to 0.03)	0.04 (0.06 to 0.03)	0.05 (0.09 to 0.02)	2.36 (3.29 to 1.58)	2.82 (4.93 to 1.24)
Mongolia	0.43 (0.6 to 0.29)	7.42 (10.46 to 4.99)	0.39 (0.55 to 0.27)	6.67 (9.49 to 4.55)	22.85 (32.3 to 15.57)	377.78 (537.48 to 256.49)
Montenegro	1.18 (1.49 to 0.94)	0.9 (1.15 to 0.67)	1.03 (1.31 to 0.82)	0.78 (0.99 to 0.59)	58.1 (73.38 to 46.31)	43.41 (55.33 to 32.74)
Morocco	4.43 (5.67 to 3.33)	8.69 (14.22 to 6.05)	3.98 (5.1 to 2.98)	7.51 (12.4 to 5.27)	229.13 (295.18 to 171.37)	425.9 (708.74 to 299.6)
Mozambique	0.44 (0.59 to 0.32)	1.87 (2.72 to 1.23)	0.4 (0.53 to 0.3)	1.7 (2.51 to 1.12)	22.91 (30.36 to 17.08)	98.3 (144.82 to 64.4)
Myanmar	29.11 (47.52 to 17.45)	47.81 (67.26 to 34.39)	26.47 (43.1 to 15.83)	42.23 (59.01 to 30.31)	1536.33 (2502.41 to 921.2)	2426.11 (3387.55 to 1738.89)
Namibia	0.23 (0.32 to 0.17)	0.74 (1.15 to 0.45)	0.21 (0.29 to 0.16)	0.66 (1.01 to 0.4)	12.28 (16.55 to 9.19)	37.67 (57.12 to 22.95)
Nauru	0.01 (0.02 to 0)	0.01 (0.02 to 0.01)	0.01 (0.01 to 0)	0.01 (0.02 to 0.01)	0.46 (0.76 to 0.25)	0.71 (1.05 to 0.37)
Nepal	3.02 (4.68 to 1.56)	7.69 (12.01 to 4.29)	2.76 (4.31 to 1.43)	6.9 (10.85 to 3.8)	160.87 (252.24 to 82.99)	399.48 (630.37 to 220.6)
Netherlands	15.58 (17.04 to 14.24)	13.1 (14.51 to 11.89)	13.74 (15.06 to 12.57)	11.28 (12.49 to 10.26)	771.57 (843.89 to 706.44)	636.72 (703.1 to 580.26)
New Zealand	3.55 (3.95 to 3.21)	5.23 (5.82 to 4.72)	2.72 (2.99 to 2.49)	3.76 (4.14 to 3.42)	153.54 (168.42 to 139.93)	210.79 (231.82 to 191.6)
Nicaragua	1.65 (1.94 to 1.36)	4.48 (5.66 to 3.45)	1.49 (1.74 to 1.22)	3.91 (4.9 to 3.03)	86.05 (101.16 to 70.79)	222.4 (278.26 to 171.92)
Niger	1.15 (1.61 to 0.73)	5.29 (8.47 to 2.94)	1.05 (1.49 to 0.66)	4.83 (7.78 to 2.65)	61.03 (86.87 to 38.41)	281.23 (454.71 to 155.44)
Nigeria	8.03 (11.02 to 5.2)	34.31 (53.47 to 21.62)	7.34 (10.15 to 4.7)	30.91 (48.1 to 19.56)	429.42 (595.94 to 273.13)	1810.3 (2831.99 to 1139.12)
Niue	0 (0 to 0)	0 (0 to 0)	0 (0 to 0)	0 (0 to 0)	0.05 (0.08 to 0.03)	0.08 (0.11 to 0.06)
North Macedonia	2.62 (3.16 to 2.18)	2.42 (3.25 to 1.82)	2.34 (2.81 to 1.96)	2.12 (2.89 to 1.6)	131.16 (157.63 to 110.29)	118.17 (160.72 to 89.6)
Northern Mariana Islands	0.04 (0.06 to 0.02)	0.05 (0.07 to 0.04)	0.03 (0.05 to 0.02)	0.04 (0.06 to 0.03)	1.87 (2.7 to 1.19)	2.41 (3.21 to 1.83)
Norway	4.45 (4.67 to 4.25)	4.02 (4.26 to 3.77)	3.53 (3.69 to 3.4)	2.83 (2.97 to 2.68)	197.66 (206.48 to 190.25)	157.46 (165.25 to 149.44)
Oman	0.36 (0.51 to 0.25)	1.81 (2.76 to 1.24)	0.32 (0.45 to 0.22)	1.47 (2.24 to 1.01)	18.12 (25.56 to 12.39)	82.67 (125.88 to 56.75)
Pakistan	18.03 (23.06 to 14.42)	82.78 (111.52 to 59.91)	16.5 (20.98 to 13.18)	74.97 (101.75 to 54.26)	963.46 (1231.08 to 769.02)	4364.18 (5952.15 to 3148.17)
Palau	0.03 (0.04 to 0.02)	0.03 (0.04 to 0.02)	0.02 (0.04 to 0.02)	0.02 (0.03 to 0.02)	1.36 (2.08 to 0.9)	1.37 (1.92 to 0.99)
Palestine	1.07 (1.55 to 0.73)	3.81 (4.97 to 2.98)	0.96 (1.38 to 0.65)	3.24 (4.24 to 2.55)	56.03 (80.93 to 38.17)	187.42 (245.63 to 146.79)
Panama	1.21 (1.31 to 1.13)	3.21 (3.84 to 2.63)	1.09 (1.17 to 1.02)	2.77 (3.33 to 2.27)	63.34 (68.16 to 59.22)	158.52 (189.97 to 130.3)
Papua New Guinea	1.01 (1.51 to 0.57)	3.86 (5.35 to 2.7)	0.91 (1.36 to 0.53)	3.44 (4.79 to 2.4)	52.75 (77.99 to 30.55)	198.53 (275.4 to 139.82)
Paraguay	1.81 (2.3 to 1.44)	6.24 (8.44 to 4.55)	1.62 (2.05 to 1.29)	5.46 (7.27 to 4)	93.36 (117.78 to 74.56)	311.42 (414.99 to 229.05)
Peru	21.98 (29.4 to 16.42)	38.53 (52.59 to 27.54)	19.95 (26.63 to 14.99)	33.31 (45.06 to 23.76)	1161.95 (1544.72 to 875.82)	1907.96 (2570.88 to 1366.85)
Philippines	64.6 (72.24 to 56.6)	138.14 (160.35 to 117.22)	57.92 (64.81 to 50.74)	121.56 (141.79 to 103.09)	3344.67 (3735.62 to 2932.75)	6963.14 (8132.42 to 5904.82)
Poland	92.8 (96.63 to 89.43)	52.22 (56.42 to 47.81)	83.36 (86.77 to 80.27)	46.43 (50.08 to 42.62)	4616.12 (4810.21 to 4445.78)	2576.01 (2776.25 to 2364.54)
Portugal	12.21 (13.55 to 11.1)	7.47 (8.41 to 6.56)	10.69 (11.81 to 9.75)	6.13 (6.91 to 5.4)	603.51 (665.15 to 552.33)	340.17 (381.8 to 299.69)
Puerto Rico	2.23 (2.5 to 2)	4.68 (5.58 to 3.86)	1.95 (2.18 to 1.75)	3.9 (4.65 to 3.23)	110.16 (122.54 to 99.17)	219.98 (261.96 to 182.55)
Qatar	0.48 (0.66 to 0.36)	3.92 (5.42 to 2.75)	0.41 (0.58 to 0.31)	3.06 (4.36 to 2.15)	23.32 (32.72 to 17.42)	171.33 (242.32 to 120.18)
Republic of Korea	83.34 (100.98 to 68.27)	49.27 (62.62 to 38.76)	73.42 (88.67 to 60.08)	38.02 (48.03 to 30.14)	4153.78 (4970.27 to 3409.55)	2116.05 (2666.89 to 1676.29)
Republic of Moldova	8.84 (9.84 to 8.01)	6.24 (7.14 to 5.44)	7.8 (8.7 to 7.08)	5.32 (6.07 to 4.69)	440.76 (490.18 to 401.04)	296.22 (336.51 to 260.96)
Romania	40.84 (45.76 to 36.33)	25.51 (29.78 to 21.67)	36.45 (40.68 to 32.46)	22.26 (26.14 to 18.87)	2034.56 (2266.39 to 1816.8)	1236.03 (1441.9 to 1049.2)
Russian Federation	429.43 (444.66 to 417.56)	281.31 (299.24 to 261.1)	379.65 (393.02 to 369.06)	240.38 (255.73 to 223.38)	21390.84 (22132.44 to 20793.96)	13321.54 (14170.02 to 12380.51)
Rwanda	4.16 (5.36 to 3.03)	6.37 (10.55 to 3.96)	3.83 (4.94 to 2.8)	5.78 (9.89 to 3.56)	225.21 (290.08 to 164.66)	336.17 (578.24 to 206.73)
Saint Kitts and Nevis	0.05 (0.07 to 0.04)	0.05 (0.07 to 0.04)	0.05 (0.06 to 0.03)	0.05 (0.07 to 0.03)	2.7 (3.36 to 1.84)	2.57 (3.69 to 1.82)
Saint Lucia	0.13 (0.15 to 0.12)	0.27 (0.32 to 0.22)	0.12 (0.13 to 0.11)	0.23 (0.28 to 0.19)	6.88 (7.49 to 6.23)	13.2 (15.92 to 10.89)
Saint Vincent and the Grenadines	0.12 (0.13 to 0.11)	0.14 (0.16 to 0.12)	0.11 (0.12 to 0.1)	0.12 (0.14 to 0.11)	6.26 (6.97 to 5.61)	6.95 (8.04 to 5.99)
Samoa	0.08 (0.11 to 0.05)	0.14 (0.2 to 0.09)	0.07 (0.09 to 0.05)	0.12 (0.18 to 0.08)	3.91 (5.48 to 2.82)	7.01 (10.26 to 4.52)
San Marino	0.03 (0.03 to 0.02)	0.02 (0.03 to 0.01)	0.02 (0.03 to 0.02)	0.02 (0.02 to 0.01)	1.2 (1.5 to 0.97)	0.9 (1.38 to 0.49)
Sao Tome and Principe	0.01 (0.02 to 0.01)	0.05 (0.09 to 0.03)	0.01 (0.02 to 0.01)	0.05 (0.08 to 0.03)	0.69 (0.94 to 0.46)	2.65 (4.55 to 1.52)
Saudi Arabia	4.33 (5.87 to 3.17)	38.57 (55.74 to 26.92)	3.86 (5.24 to 2.85)	31.73 (45.52 to 22.09)	223.26 (303.12 to 164.66)	1771.75 (2533.1 to 1232.9)
Senegal	1.84 (2.58 to 1.29)	8.66 (13.56 to 5.63)	1.68 (2.36 to 1.19)	7.81 (12.22 to 5.09)	97.6 (136.68 to 68.81)	452.04 (707.6 to 295.43)
Serbia	14.19 (20.16 to 9.63)	8.58 (11.67 to 6.01)	12.65 (17.8 to 8.66)	7.45 (10.08 to 5.26)	706.92 (994.47 to 484.73)	412.56 (558.09 to 291.21)
Seychelles	0.11 (0.13 to 0.09)	0.17 (0.21 to 0.13)	0.1 (0.12 to 0.08)	0.14 (0.18 to 0.11)	5.61 (6.75 to 4.65)	7.97 (10.22 to 6.26)
Sierra Leone	0.78 (1.17 to 0.49)	3.85 (5.78 to 2.28)	0.71 (1.08 to 0.45)	3.48 (5.27 to 2.08)	40.77 (61.77 to 25.85)	201.59 (304.24 to 121.2)
Singapore	2.94 (3.27 to 2.65)	3.25 (3.68 to 2.9)	2.55 (2.83 to 2.3)	2.53 (2.85 to 2.27)	143.54 (159.22 to 130.13)	141.32 (158.44 to 127.2)
Slovakia	10.11 (12.6 to 7.96)	7.85 (10.27 to 6.04)	8.8 (11 to 6.92)	6.69 (8.71 to 5.08)	488.59 (612.22 to 383.95)	372.33 (488.8 to 284.44)
Slovenia	3.13 (3.51 to 2.76)	1.79 (2.15 to 1.48)	2.67 (2.99 to 2.36)	1.42 (1.69 to 1.19)	149.2 (166.7 to 132.14)	79.05 (94.04 to 66)
Solomon Islands	0.09 (0.13 to 0.05)	0.41 (0.58 to 0.27)	0.08 (0.12 to 0.04)	0.36 (0.53 to 0.24)	4.57 (6.83 to 2.39)	20.55 (30.11 to 13.8)
Somalia	2.07 (3.64 to 1.08)	4.47 (7.95 to 2.01)	1.89 (3.34 to 0.99)	4.1 (7.26 to 1.83)	109.25 (192.16 to 57.54)	238.3 (423.36 to 106.76)
South Africa	41.7 (47.67 to 35.68)	64.35 (75.19 to 54.97)	37.21 (42.45 to 31.78)	56.47 (66.09 to 48.39)	2095.35 (2382.8 to 1792.78)	3146.66 (3673.54 to 2698.31)
South Sudan	1.76 (2.79 to 0.98)	3.57 (5.55 to 1.92)	1.62 (2.57 to 0.9)	3.26 (5.12 to 1.72)	95.18 (151.38 to 52.57)	190.58 (300.9 to 100.67)
Spain	53.33 (58.56 to 48.07)	40.96 (46.07 to 36.29)	43.33 (47.37 to 39.49)	30.01 (33.5 to 26.82)	2455.53 (2675.92 to 2240.1)	1661.33 (1851.66 to 1489.15)
Sri Lanka	7.81 (9.71 to 6.28)	8.07 (11.46 to 5.13)	6.95 (8.65 to 5.59)	6.75 (9.65 to 4.27)	400.51 (496.75 to 321.79)	384.15 (549.38 to 243.69)
Sudan	5.15 (8.66 to 3.12)	23.61 (39.02 to 12.49)	4.65 (7.85 to 2.82)	20.8 (34.8 to 10.95)	269.11 (456.04 to 163.61)	1199.75 (1994.04 to 634.25)
Suriname	0.41 (0.54 to 0.3)	0.88 (1.21 to 0.64)	0.37 (0.48 to 0.27)	0.78 (1.07 to 0.57)	21.37 (27.61 to 15.67)	44.2 (60.19 to 32.69)
Sweden	8.13 (8.87 to 7.34)	6.66 (7.59 to 5.78)	6.88 (7.51 to 6.26)	5.5 (6.31 to 4.78)	384.68 (418.66 to 350.11)	311.08 (355.53 to 270.93)
Switzerland	8.12 (9.01 to 7.31)	6.73 (7.74 to 5.84)	6.03 (6.57 to 5.43)	4.49 (5.17 to 3.94)	343.94 (374.99 to 310.15)	253.03 (290.25 to 221.7)
Syrian Arab Republic	5.73 (7.68 to 3.95)	7.78 (10.77 to 5.31)	5.12 (6.83 to 3.55)	6.54 (8.92 to 4.51)	297.44 (397.08 to 206.59)	371.37 (503.19 to 257.94)
Taiwan (Province of China)	33.39 (37.44 to 29.63)	41.29 (47.19 to 36.14)	28.21 (31.83 to 25.1)	31.68 (36.09 to 27.79)	1610.27 (1813.74 to 1438.2)	1769.22 (2014.54 to 1551.15)
Tajikistan	2.43 (3.88 to 1.26)	5.34 (7.79 to 3.39)	2.22 (3.55 to 1.14)	4.83 (7.01 to 3.12)	128.86 (206.21 to 65.38)	277.19 (403.23 to 179)
Thailand	55.44 (67.79 to 43.13)	129.26 (170.58 to 94.81)	49.02 (60.28 to 38.57)	107.49 (141.63 to 78.46)	2805.79 (3424.27 to 2209.21)	6047.48 (7974.28 to 4428.49)
Timor-Leste	0.3 (0.45 to 0.17)	0.6 (0.83 to 0.44)	0.27 (0.41 to 0.16)	0.54 (0.75 to 0.39)	15.64 (23.56 to 9.04)	31.5 (43.76 to 22.95)
Togo	0.81 (1.12 to 0.54)	4.52 (6.82 to 2.75)	0.74 (1.02 to 0.49)	4.07 (6.07 to 2.46)	42.71 (59.15 to 28.44)	233.33 (350.94 to 141.05)
Tokelau	0 (0 to 0)	0 (0 to 0)	0 (0 to 0)	0 (0 to 0)	0.03 (0.05 to 0.02)	0.06 (0.09 to 0.04)
Tonga	0.04 (0.06 to 0.03)	0.09 (0.13 to 0.06)	0.04 (0.05 to 0.03)	0.07 (0.11 to 0.05)	2.16 (2.77 to 1.67)	4.14 (6.05 to 2.85)
Trinidad and Tobago	1.16 (1.27 to 1.06)	2.13 (2.75 to 1.54)	1.04 (1.14 to 0.95)	1.85 (2.39 to 1.35)	59.37 (64.92 to 54.62)	103.83 (133.86 to 76.01)
Tunisia	2.56 (3.37 to 1.9)	6.74 (9.75 to 4.6)	2.26 (2.96 to 1.66)	5.56 (8.04 to 3.79)	130.07 (170.03 to 95.74)	312.51 (450.99 to 213.55)
Turkey	83.93 (115.32 to 59.59)	117.32 (148.42 to 90.93)	74.73 (103.1 to 52.8)	96.49 (122.59 to 74.63)	4280.56 (5894.09 to 3034.26)	5442.3 (6889.05 to 4229.34)
Turkmenistan	0.19 (0.22 to 0.17)	5.17 (6.9 to 3.87)	0.18 (0.2 to 0.16)	4.68 (6.28 to 3.54)	10.23 (11.47 to 9.09)	271.06 (364.1 to 204.98)
Tuvalu	0 (0.01 to 0)	0.01 (0.01 to 0.01)	0 (0.01 to 0)	0.01 (0.01 to 0.01)	0.22 (0.29 to 0.14)	0.45 (0.64 to 0.31)
Uganda	5.14 (7.47 to 3.5)	28.31 (40.05 to 18.47)	4.72 (6.88 to 3.16)	25.81 (37.09 to 16.46)	276.75 (407.16 to 187.69)	1521.96 (2202.62 to 976.07)
Ukraine	104.38 (152.47 to 77.7)	114.64 (153.78 to 82.93)	90.93 (132 to 67.98)	97.63 (131.2 to 70.25)	5129.89 (7409.19 to 3844.84)	5416.85 (7283.23 to 3893.01)
United Arab Emirates	3.07 (4.82 to 2.05)	20.09 (27.25 to 12.59)	2.7 (4.23 to 1.82)	16.72 (22.48 to 10.62)	152.64 (238.62 to 103.43)	922.68 (1233.14 to 590.5)
United Kingdom	54.86 (55.69 to 54.04)	72.76 (74.71 to 70.37)	44.34 (44.94 to 43.75)	55.55 (56.93 to 53.62)	2499.98 (2534.62 to 2467.23)	3107.7 (3180.33 to 3004.54)
United Republic of Tanzania	9.33 (13.33 to 6.58)	26.22 (43.6 to 16.73)	8.56 (12.27 to 6.02)	23.81 (40.12 to 15.24)	503.59 (722.57 to 356.19)	1395.57 (2330.67 to 895.55)
United States of America	361.85 (368.75 to 355.2)	397.63 (411.73 to 382.53)	269.69 (274.66 to 265.21)	271.14 (280.41 to 261.13)	15068.97 (15342.81 to 14831.32)	15189.6 (15715.65 to 14624.69)
United States Virgin Islands	0.1 (0.13 to 0.08)	0.15 (0.21 to 0.11)	0.09 (0.12 to 0.07)	0.13 (0.18 to 0.1)	5.17 (6.64 to 3.92)	7.6 (10.5 to 5.56)
Uruguay	4.43 (4.95 to 4.01)	6.29 (7.1 to 5.56)	3.88 (4.33 to 3.51)	5.29 (5.95 to 4.68)	220.32 (244.59 to 200.23)	299.73 (336.2 to 266.37)
Uzbekistan	9.72 (11.85 to 7.79)	32.98 (41.12 to 25.56)	8.86 (10.79 to 7.12)	29.61 (37.43 to 23.07)	515.56 (627.86 to 414.19)	1683.84 (2131.51 to 1313.2)
Vanuatu	0.05 (0.07 to 0.03)	0.17 (0.24 to 0.12)	0.04 (0.06 to 0.03)	0.15 (0.22 to 0.1)	2.45 (3.51 to 1.61)	8.84 (12.3 to 5.94)
Venezuela (Bolivarian Republic of)	9.49 (10.18 to 8.9)	25.63 (34.44 to 17.28)	8.56 (9.16 to 8.03)	22.44 (30.17 to 15.02)	497.56 (532.01 to 469.15)	1286.84 (1734.13 to 861.17)
Viet Nam	15.42 (20.94 to 11.31)	39.82 (55.22 to 28.5)	13.77 (18.78 to 10.08)	33.59 (47.58 to 23.72)	792.32 (1081.96 to 578.69)	1888.39 (2676.73 to 1335.27)
Yemen	2.14 (3.72 to 1)	9.97 (15.56 to 5.71)	1.91 (3.32 to 0.88)	8.76 (13.76 to 4.94)	107.67 (186.85 to 48.79)	495.02 (777.01 to 276.42)
Zambia	3.67 (4.53 to 2.86)	12.5 (18.77 to 7.65)	3.39 (4.17 to 2.66)	11.32 (16.84 to 7.05)	201.94 (250.66 to 159.69)	661.32 (983.32 to 410.42)
Zimbabwe	5.61 (7.4 to 4.31)	24.99 (35.94 to 17.21)	5.08 (6.72 to 3.9)	22.53 (32.37 to 15.68)	293.37 (387.04 to 225.83)	1295.14 (1859.19 to 902.03)
DALYs: Disability-adjusted life years.
