# Supplementary material for: Global, regional, and national burdens of five main digestive system cancers in adolescents and young adults from 1990 to 2021 based on the Global Burden of Disease Study 2021: A cross-sectional study
Source: PLoS One. 2025 Sep 10;20(9):e0329377. doi: 10.1371/journal.pone.0329377 (PMC12422433; doi:10.1371/journal.pone.0329377)
Supplement: S16 Table — (XLSX) [file pone.0329377.s022.xlsx]

## Sheet: Sheet1
Supplementary table 16: Age-standardized rates of incidence, mortality and DALYs for AYAs with pancreatic cancer in 1990 and 2021 for both sexes in 204 countries.
location	Incidence(95% certainty interval)				Deaths (95% certainty interval)				DALYs (95% certainty interval)
	Age-standardised rates per 100,000 (1990)	Age-standardised rates per 100,000 (2021)	AAPC (1990-2021)	P.Value	Age-standardised rates per 100,000 (1990)	Age-standardised rates per 100,000 (2021)	AAPC (1990-2021)	P.Value	Age-standardised rates per 100,000 (1990)	Age-standardised rates per 100,000 (2021)	AAPC (1990-2021)	P.Value
Afghanistan	0.11 (0.26 to 0.04)	0.16 (0.31 to 0.08)	1.18_x000D_ (0.84 to 1.52)	<0.001	0.1 (0.23 to 0.04)	0.14 (0.27 to 0.07)	1.1_x000D_ (0.73 to 1.48)	<0.001	5.91 (13.25 to 2.27)	8.23 (15.62 to 3.87)	1.1_x000D_ (0.94 to 1.26)	<0.001
Albania	0.21 (0.28 to 0.15)	0.25 (0.36 to 0.17)	0.33_x000D_ (-0.7 to 1.36)	0.533	0.19 (0.26 to 0.14)	0.22 (0.31 to 0.15)	0.31_x000D_ (-0.4 to 1.02)	0.391	10.76 (14.66 to 7.82)	12.17 (17.67 to 8.41)	0.18_x000D_ (-0.63 to 1)	0.661
Algeria	0.07 (0.09 to 0.05)	0.08 (0.12 to 0.06)	0.53_x000D_ (0.27 to 0.79)	<0.001	0.06 (0.08 to 0.04)	0.07 (0.1 to 0.05)	0.49_x000D_ (0.49 to 0.49)	<0.001	3.5 (4.74 to 2.54)	3.93 (5.57 to 2.73)	0.35_x000D_ (0.14 to 0.56)	0.001
American Samoa	0.16 (0.23 to 0.1)	0.28 (0.41 to 0.18)	1.84_x000D_ (1.45 to 2.23)	<0.001	0.14 (0.2 to 0.09)	0.24 (0.36 to 0.15)	1.78_x000D_ (1.33 to 2.23)	<0.001	7.75 (11.14 to 5.07)	13.71 (20.17 to 8.71)	1.91_x000D_ (1.15 to 2.67)	<0.001
Andorra	0.48 (0.7 to 0.32)	0.39 (0.58 to 0.23)	-0.75_x000D_ (-1.07 to -0.43)	<0.001	0.39 (0.58 to 0.26)	0.3 (0.45 to 0.18)	-0.94_x000D_ (-1.36 to -0.52)	<0.001	22.03 (32.57 to 14.44)	16.64 (25.58 to 10.12)	-1.06_x000D_ (-1.23 to -0.88)	<0.001
Angola	0.1 (0.14 to 0.06)	0.12 (0.2 to 0.07)	0.7_x000D_ (0.26 to 1.14)	0.002	0.09 (0.13 to 0.06)	0.11 (0.18 to 0.06)	0.68_x000D_ (-0.13 to 1.49)	0.099	4.91 (7.34 to 3.23)	6.07 (10.14 to 3.32)	0.78_x000D_ (0.31 to 1.24)	0.001
Antigua and Barbuda	0.2 (0.24 to 0.17)	0.16 (0.19 to 0.14)	-0.94_x000D_ (-3.98 to 2.18)	0.55	0.18 (0.21 to 0.15)	0.14 (0.16 to 0.12)	-1.04_x000D_ (-3.42 to 1.4)	0.402	10.18 (12.06 to 8.35)	8.08 (9.5 to 6.87)	-0.94_x000D_ (-3.9 to 2.11)	0.541
Argentina	0.41 (0.48 to 0.34)	0.35 (0.42 to 0.3)	-0.49_x000D_ (-1.27 to 0.29)	0.219	0.36 (0.42 to 0.3)	0.3 (0.35 to 0.25)	-0.55_x000D_ (-1.25 to 0.16)	0.128	20.22 (23.98 to 17.05)	17.17 (20.26 to 14.5)	-0.52_x000D_ (-1.23 to 0.19)	0.151
Armenia	0.46 (0.55 to 0.37)	0.44 (0.53 to 0.36)	-0.06_x000D_ (-1.27 to 1.17)	0.922	0.42 (0.5 to 0.33)	0.39 (0.47 to 0.32)	-0.11_x000D_ (-1.36 to 1.15)	0.86	23.79 (28.54 to 18.97)	22.66 (27.14 to 18.34)	-0.05_x000D_ (-1.39 to 1.32)	0.945
Australia	0.25 (0.29 to 0.22)	0.28 (0.33 to 0.23)	0.45_x000D_ (-0.15 to 1.07)	0.143	0.2 (0.23 to 0.17)	0.19 (0.22 to 0.16)	-0.09_x000D_ (-0.65 to 0.47)	0.744	11.32 (13.03 to 9.71)	10.73 (12.59 to 8.97)	-0.09_x000D_ (-1.13 to 0.97)	0.873
Austria	0.35 (0.41 to 0.3)	0.3 (0.35 to 0.25)	-0.56_x000D_ (-1.13 to 0.02)	0.06	0.29 (0.33 to 0.24)	0.22 (0.26 to 0.18)	-0.94_x000D_ (-1.86 to -0.01)	0.047	16.06 (18.65 to 13.71)	12.35 (14.62 to 10.23)	-0.9_x000D_ (-1.54 to -0.26)	0.006
Azerbaijan	0.2 (0.31 to 0.13)	0.26 (0.4 to 0.16)	0.84_x000D_ (-0.5 to 2.2)	0.218	0.18 (0.28 to 0.12)	0.23 (0.36 to 0.15)	0.79_x000D_ (-0.4 to 1.98)	0.195	10.59 (16.1 to 6.9)	13.47 (20.88 to 8.5)	0.79_x000D_ (-0.38 to 1.97)	0.188
Bahamas	0.25 (0.29 to 0.21)	0.34 (0.44 to 0.26)	1_x000D_ (0.37 to 1.63)	0.002	0.22 (0.26 to 0.19)	0.3 (0.38 to 0.23)	1_x000D_ (0.4 to 1.61)	0.001	12.71 (14.71 to 10.86)	16.85 (21.57 to 13.06)	0.95_x000D_ (0.52 to 1.39)	<0.001
Bahrain	0.16 (0.22 to 0.11)	0.22 (0.33 to 0.15)	1.07_x000D_ (0.36 to 1.78)	0.003	0.14 (0.2 to 0.1)	0.18 (0.27 to 0.12)	0.92_x000D_ (0.07 to 1.76)	0.033	8.06 (11.25 to 5.74)	10.33 (15.39 to 6.78)	0.86_x000D_ (0.36 to 1.37)	0.001
Bangladesh	0.05 (0.09 to 0.03)	0.06 (0.12 to 0.03)	0.57_x000D_ (0.57 to 0.57)	<0.001	0.05 (0.08 to 0.02)	0.05 (0.11 to 0.03)	0.24_x000D_ (-1.88 to 2.39)	0.829	2.81 (4.45 to 1.37)	3.17 (6.23 to 1.72)	0.46_x000D_ (0.06 to 0.86)	0.025
Barbados	0.37 (0.42 to 0.32)	0.34 (0.44 to 0.26)	-0.22_x000D_ (-0.8 to 0.37)	0.465	0.33 (0.37 to 0.28)	0.29 (0.38 to 0.22)	-0.31_x000D_ (-0.95 to 0.33)	0.344	18.68 (21.28 to 16.18)	16.58 (21.83 to 12.6)	-0.29_x000D_ (-0.82 to 0.26)	0.3
Belarus	0.25 (0.3 to 0.21)	0.4 (0.51 to 0.3)	1.33_x000D_ (0.6 to 2.06)	<0.001	0.22 (0.26 to 0.18)	0.33 (0.43 to 0.26)	1.19_x000D_ (0.37 to 2.02)	0.005	12.15 (14.64 to 10.09)	18.71 (24.2 to 14.43)	1.2_x000D_ (0.46 to 1.93)	0.001
Belgium	0.3 (0.35 to 0.25)	0.3 (0.35 to 0.25)	-0.35_x000D_ (-1.27 to 0.57)	0.453	0.25 (0.29 to 0.21)	0.23 (0.27 to 0.19)	-0.31_x000D_ (-1.32 to 0.71)	0.552	13.95 (16.5 to 11.88)	12.81 (15.24 to 10.76)	-0.63_x000D_ (-1.74 to 0.5)	0.273
Belize	0.17 (0.26 to 0.13)	0.3 (0.35 to 0.25)	2.02_x000D_ (0.67 to 3.39)	0.003	0.16 (0.23 to 0.12)	0.26 (0.31 to 0.22)	1.89_x000D_ (0.64 to 3.15)	0.003	8.92 (13.3 to 6.85)	15.03 (17.6 to 12.7)	1.92_x000D_ (0.83 to 3.02)	0.001
Benin	0.07 (0.1 to 0.05)	0.14 (0.23 to 0.08)	2.38_x000D_ (2.03 to 2.73)	<0.001	0.06 (0.09 to 0.04)	0.13 (0.21 to 0.08)	2.33_x000D_ (1.92 to 2.74)	<0.001	3.61 (5.15 to 2.42)	7.41 (11.79 to 4.31)	2.38_x000D_ (2.24 to 2.52)	<0.001
Bermuda	0.38 (0.46 to 0.29)	0.34 (0.44 to 0.27)	-0.5_x000D_ (-1.2 to 0.22)	0.173	0.33 (0.4 to 0.25)	0.28 (0.36 to 0.22)	-0.7_x000D_ (-1.61 to 0.22)	0.138	19.08 (23.1 to 14.52)	15.97 (20.22 to 12.65)	-0.75_x000D_ (-1.5 to 0.01)	0.053
Bhutan	0.05 (0.09 to 0.02)	0.07 (0.12 to 0.03)	1.19_x000D_ (0.57 to 1.82)	<0.001	0.05 (0.08 to 0.02)	0.06 (0.11 to 0.03)	0.57_x000D_ (0.57 to 0.57)	<0.001	2.67 (4.75 to 0.98)	3.64 (6.33 to 1.65)	0.96_x000D_ (0.78 to 1.15)	<0.001
Bolivia (Plurinational State of)	0.27 (0.39 to 0.18)	0.27 (0.41 to 0.18)	0.03_x000D_ (-0.14 to 0.19)	0.745	0.25 (0.35 to 0.16)	0.24 (0.37 to 0.16)	-0.13_x000D_ (-0.3 to 0.05)	0.162	14.13 (20.14 to 9.19)	13.86 (21.42 to 8.9)	-0.06_x000D_ (-0.23 to 0.11)	0.463
Bosnia and Herzegovina	0.34 (0.43 to 0.28)	0.29 (0.39 to 0.2)	-0.61_x000D_ (-1.35 to 0.13)	0.105	0.31 (0.38 to 0.25)	0.25 (0.34 to 0.17)	-0.77_x000D_ (-1.59 to 0.06)	0.067	17.27 (21.57 to 13.85)	14.4 (19.23 to 9.92)	-0.71_x000D_ (-1.41 to 0)	0.049
Botswana	0.15 (0.25 to 0.09)	0.18 (0.34 to 0.1)	0.6_x000D_ (-0.41 to 1.62)	0.245	0.13 (0.23 to 0.08)	0.16 (0.31 to 0.09)	0.56_x000D_ (-0.38 to 1.52)	0.244	7.43 (12.85 to 4.29)	8.93 (17.11 to 5)	0.49_x000D_ (-0.18 to 1.16)	0.152
Brazil	0.28 (0.3 to 0.26)	0.31 (0.33 to 0.29)	0.29_x000D_ (-0.15 to 0.73)	0.202	0.25 (0.26 to 0.23)	0.27 (0.29 to 0.26)	0.18_x000D_ (-0.13 to 0.5)	0.252	14.07 (14.99 to 13.27)	15.53 (16.59 to 14.57)	0.35_x000D_ (-0.15 to 0.86)	0.169
Brunei Darussalam	0.21 (0.28 to 0.14)	0.23 (0.3 to 0.17)	0.39_x000D_ (-0.26 to 1.04)	0.243	0.18 (0.25 to 0.13)	0.19 (0.26 to 0.15)	0.22_x000D_ (-0.33 to 0.77)	0.444	10.29 (13.97 to 7.19)	10.81 (14.23 to 8.1)	0.19_x000D_ (-0.38 to 0.77)	0.508
Bulgaria	0.45 (0.54 to 0.38)	0.47 (0.59 to 0.38)	0.19_x000D_ (-1.2 to 1.59)	0.793	0.4 (0.48 to 0.33)	0.41 (0.51 to 0.33)	0.15_x000D_ (-1.34 to 1.67)	0.841	22.53 (26.78 to 18.56)	23.1 (28.57 to 18.27)	-0.04_x000D_ (-1.52 to 1.47)	0.96
Burkina Faso	0.06 (0.09 to 0.04)	0.12 (0.19 to 0.07)	2.5_x000D_ (1.96 to 3.04)	<0.001	0.06 (0.08 to 0.03)	0.11 (0.17 to 0.07)	1.98_x000D_ (1.35 to 2.61)	<0.001	3.14 (4.85 to 1.94)	6.35 (9.8 to 3.78)	2.3_x000D_ (2.11 to 2.49)	<0.001
Burundi	0.11 (0.16 to 0.08)	0.09 (0.15 to 0.05)	-0.79_x000D_ (-1.17 to -0.41)	<0.001	0.1 (0.15 to 0.07)	0.08 (0.14 to 0.05)	-0.88_x000D_ (-1.19 to -0.57)	<0.001	6.01 (8.75 to 3.99)	4.67 (8.28 to 2.7)	-0.83_x000D_ (-1.03 to -0.63)	<0.001
Cabo Verde	0.07 (0.09 to 0.05)	0.45 (0.7 to 0.29)	6.18_x000D_ (5.44 to 6.93)	<0.001	0.06 (0.08 to 0.04)	0.4 (0.62 to 0.25)	6.24_x000D_ (5.27 to 7.22)	<0.001	3.5 (4.79 to 2.5)	22.63 (35.51 to 14.49)	6.11_x000D_ (5.6 to 6.63)	<0.001
Cambodia	0.17 (0.28 to 0.1)	0.23 (0.34 to 0.15)	0.93_x000D_ (0.86 to 0.99)	<0.001	0.15 (0.25 to 0.09)	0.2 (0.3 to 0.13)	0.85_x000D_ (0.77 to 0.93)	<0.001	8.85 (14.51 to 5.29)	11.41 (17.44 to 7.52)	0.82_x000D_ (0.78 to 0.87)	<0.001
Cameroon	0.12 (0.17 to 0.08)	0.24 (0.36 to 0.14)	2.2_x000D_ (1.93 to 2.48)	<0.001	0.11 (0.15 to 0.07)	0.21 (0.33 to 0.12)	2.16_x000D_ (1.89 to 2.44)	<0.001	6.12 (8.68 to 4)	12 (18.61 to 7.02)	2.2_x000D_ (2.11 to 2.29)	<0.001
Canada	0.27 (0.31 to 0.23)	0.29 (0.34 to 0.24)	0.27_x000D_ (-0.64 to 1.2)	0.557	0.21 (0.24 to 0.18)	0.21 (0.25 to 0.17)	0.24_x000D_ (-0.36 to 0.84)	0.439	12.01 (13.81 to 10.38)	11.78 (13.96 to 9.85)	-0.01_x000D_ (-0.73 to 0.71)	0.973
Central African Republic	0.1 (0.15 to 0.07)	0.1 (0.16 to 0.06)	-0.25_x000D_ (-0.41 to -0.09)	0.004	0.09 (0.14 to 0.06)	0.09 (0.14 to 0.05)	-0.27_x000D_ (-0.45 to -0.1)	0.003	5.21 (7.69 to 3.33)	5.08 (7.98 to 3.03)	-0.16_x000D_ (-0.63 to 0.31)	0.508
Chad	0.05 (0.07 to 0.03)	0.11 (0.16 to 0.07)	3.07_x000D_ (2.83 to 3.31)	<0.001	0.04 (0.06 to 0.03)	0.1 (0.14 to 0.06)	3.17_x000D_ (2.75 to 3.6)	<0.001	2.41 (3.68 to 1.56)	5.54 (8.25 to 3.59)	2.85_x000D_ (2.63 to 3.07)	<0.001
Chile	0.13 (0.15 to 0.11)	0.27 (0.32 to 0.23)	2.34_x000D_ (1.29 to 3.4)	<0.001	0.11 (0.13 to 0.09)	0.22 (0.26 to 0.19)	2.15_x000D_ (1.1 to 3.21)	<0.001	6.23 (7.31 to 5.29)	12.61 (14.87 to 10.59)	2.19_x000D_ (1.2 to 3.18)	<0.001
China	0.44 (0.52 to 0.37)	0.5 (0.61 to 0.39)	0.37_x000D_ (-0.06 to 0.8)	0.091	0.39 (0.46 to 0.33)	0.41 (0.51 to 0.33)	0.13_x000D_ (-0.33 to 0.58)	0.589	22.32 (26.1 to 18.8)	23.39 (28.8 to 18.47)	0.14_x000D_ (-0.1 to 0.38)	0.243
Colombia	0.32 (0.38 to 0.28)	0.24 (0.3 to 0.19)	-0.95_x000D_ (-1.44 to -0.46)	<0.001	0.29 (0.34 to 0.25)	0.21 (0.26 to 0.16)	-0.98_x000D_ (-1.32 to -0.65)	<0.001	16.69 (19.6 to 14.27)	11.92 (14.93 to 9.34)	-1.1_x000D_ (-1.79 to -0.41)	0.002
Comoros	0.14 (0.22 to 0.07)	0.16 (0.25 to 0.1)	0.18_x000D_ (-2.06 to 2.47)	0.875	0.13 (0.2 to 0.07)	0.14 (0.23 to 0.09)	0.02_x000D_ (-2.09 to 2.18)	0.983	7.49 (11.46 to 3.72)	8.13 (13.15 to 4.91)	0.09_x000D_ (-2.13 to 2.37)	0.935
Congo	0.17 (0.26 to 0.1)	0.17 (0.28 to 0.09)	0.26_x000D_ (-0.34 to 0.86)	0.4	0.15 (0.23 to 0.09)	0.15 (0.25 to 0.08)	0.13_x000D_ (-0.36 to 0.63)	0.602	8.45 (13.02 to 5.06)	8.4 (13.87 to 4.63)	0.18_x000D_ (-0.26 to 0.62)	0.43
Cook Islands	0.14 (0.21 to 0.09)	0.17 (0.27 to 0.11)	0.7_x000D_ (0.17 to 1.23)	0.01	0.12 (0.18 to 0.08)	0.14 (0.22 to 0.09)	0.53_x000D_ (-0.12 to 1.18)	0.112	6.71 (10.04 to 4.28)	8.02 (12.55 to 4.98)	0.6_x000D_ (0.37 to 0.82)	<0.001
Costa Rica	0.21 (0.25 to 0.18)	0.27 (0.33 to 0.23)	0.82_x000D_ (0.4 to 1.24)	<0.001	0.19 (0.22 to 0.16)	0.23 (0.28 to 0.19)	0.5_x000D_ (-0.82 to 1.83)	0.462	10.58 (12.28 to 9)	13.22 (15.87 to 10.88)	0.77_x000D_ (-0.37 to 1.92)	0.184
Coted'Ivoire	0.06 (0.09 to 0.04)	0.09 (0.15 to 0.06)	1.41_x000D_ (0.42 to 2.4)	0.005	0.06 (0.08 to 0.04)	0.08 (0.13 to 0.05)	0.84_x000D_ (0.12 to 1.57)	0.022	3.33 (4.86 to 2.23)	4.78 (7.75 to 2.85)	1.21_x000D_ (0.81 to 1.61)	<0.001
Croatia	0.43 (0.51 to 0.37)	0.3 (0.36 to 0.25)	-1.18_x000D_ (-3.53 to 1.23)	0.336	0.34 (0.4 to 0.29)	0.22 (0.26 to 0.18)	-1.45_x000D_ (-3.76 to 0.91)	0.225	19.3 (22.56 to 16.32)	12.38 (14.78 to 10.16)	-1.46_x000D_ (-3.9 to 1.04)	0.251
Cuba	0.27 (0.32 to 0.23)	0.2 (0.25 to 0.16)	-0.86_x000D_ (-1.4 to -0.32)	0.002	0.23 (0.28 to 0.2)	0.17 (0.21 to 0.14)	-0.85_x000D_ (-1.43 to -0.27)	0.004	13.48 (16.04 to 11.32)	9.79 (12.08 to 7.9)	-0.98_x000D_ (-1.45 to -0.51)	<0.001
Cyprus	0.13 (0.19 to 0.09)	0.15 (0.22 to 0.11)	0.74_x000D_ (-0.14 to 1.63)	0.099	0.11 (0.16 to 0.08)	0.12 (0.17 to 0.08)	0.44_x000D_ (-0.74 to 1.63)	0.464	6.43 (9.21 to 4.38)	6.72 (9.83 to 4.66)	0.34_x000D_ (-0.53 to 1.22)	0.446
Czechia	0.47 (0.55 to 0.4)	0.39 (0.47 to 0.31)	-0.47_x000D_ (-1.78 to 0.86)	0.486	0.41 (0.48 to 0.35)	0.32 (0.39 to 0.25)	-0.74_x000D_ (-2.14 to 0.69)	0.31	22.82 (26.86 to 19.34)	17.93 (22.13 to 14.24)	-0.66_x000D_ (-1.57 to 0.25)	0.154
Democratic People's Republic of Korea	0.34 (0.53 to 0.22)	0.38 (0.61 to 0.22)	0.4_x000D_ (0.17 to 0.62)	0.001	0.31 (0.48 to 0.19)	0.33 (0.53 to 0.19)	0.24_x000D_ (-0.12 to 0.6)	0.195	17.35 (27.27 to 10.78)	18.56 (29.91 to 10.53)	0.22_x000D_ (0.15 to 0.29)	<0.001
Democratic Republic of the Congo	0.09 (0.12 to 0.06)	0.08 (0.14 to 0.04)	-0.17_x000D_ (-0.56 to 0.22)	0.4	0.08 (0.11 to 0.05)	0.07 (0.13 to 0.04)	-0.5_x000D_ (-1.79 to 0.81)	0.451	4.46 (6.36 to 3.03)	4.2 (7.52 to 2.25)	-0.2_x000D_ (-0.34 to -0.05)	0.009
Denmark	0.26 (0.3 to 0.22)	0.19 (0.22 to 0.16)	-0.74_x000D_ (-1.66 to 0.19)	0.12	0.22 (0.25 to 0.19)	0.14 (0.17 to 0.12)	-1.15_x000D_ (-2.12 to -0.18)	0.021	12.18 (14.28 to 10.43)	7.85 (9.3 to 6.61)	-1.13_x000D_ (-2.05 to -0.2)	0.018
Djibouti	0.1 (0.16 to 0.06)	0.13 (0.23 to 0.07)	0.96_x000D_ (0.4 to 1.52)	0.001	0.09 (0.15 to 0.05)	0.11 (0.2 to 0.06)	0.85_x000D_ (0.4 to 1.3)	<0.001	5.03 (8.46 to 2.81)	6.4 (11.43 to 3.35)	0.85_x000D_ (0.52 to 1.19)	<0.001
Dominica	0.21 (0.32 to 0.14)	0.37 (0.53 to 0.26)	1.75_x000D_ (1.14 to 2.35)	<0.001	0.19 (0.29 to 0.13)	0.33 (0.47 to 0.23)	1.87_x000D_ (1.26 to 2.47)	<0.001	10.69 (16.53 to 7.28)	18.73 (26.52 to 12.89)	1.84_x000D_ (1.28 to 2.4)	<0.001
Dominican Republic	0.23 (0.31 to 0.17)	0.36 (0.51 to 0.25)	1.38_x000D_ (0.78 to 1.98)	<0.001	0.21 (0.28 to 0.15)	0.32 (0.45 to 0.22)	1.25_x000D_ (0.54 to 1.97)	0.001	11.86 (16.07 to 8.47)	18.24 (25.51 to 12.43)	1.31_x000D_ (0.69 to 1.92)	<0.001
Ecuador	0.16 (0.19 to 0.13)	0.25 (0.33 to 0.19)	1.2_x000D_ (0 to 2.42)	0.05	0.14 (0.17 to 0.12)	0.22 (0.29 to 0.17)	1.23_x000D_ (0.06 to 2.42)	0.039	8.13 (9.69 to 6.84)	12.86 (16.85 to 9.68)	1.19_x000D_ (0.01 to 2.39)	0.047
Egypt	0.15 (0.19 to 0.11)	0.21 (0.28 to 0.15)	1.27_x000D_ (1.02 to 1.53)	<0.001	0.13 (0.17 to 0.1)	0.18 (0.24 to 0.13)	1.2_x000D_ (1.01 to 1.39)	<0.001	7.28 (9.69 to 5.36)	10.2 (13.79 to 7.39)	1.11_x000D_ (0.88 to 1.34)	<0.001
El Salvador	0.2 (0.25 to 0.17)	0.3 (0.4 to 0.22)	1.1_x000D_ (-0.09 to 2.31)	0.07	0.18 (0.22 to 0.15)	0.26 (0.35 to 0.2)	1_x000D_ (-0.03 to 2.05)	0.058	10.44 (12.69 to 8.56)	14.84 (19.91 to 11.07)	1_x000D_ (0 to 2.01)	0.05
Equatorial Guinea	0.1 (0.16 to 0.07)	0.2 (0.35 to 0.1)	2.44_x000D_ (2.18 to 2.69)	<0.001	0.09 (0.14 to 0.06)	0.18 (0.31 to 0.09)	2.41_x000D_ (2.18 to 2.65)	<0.001	5.28 (7.81 to 3.46)	9.95 (17.53 to 5.04)	2.08_x000D_ (1.33 to 2.84)	<0.001
Eritrea	0.1 (0.15 to 0.07)	0.12 (0.21 to 0.06)	0.58_x000D_ (0.32 to 0.84)	<0.001	0.09 (0.14 to 0.06)	0.11 (0.19 to 0.05)	0.63_x000D_ (0.38 to 0.88)	<0.001	5.41 (7.82 to 3.41)	6.34 (10.74 to 3)	0.47_x000D_ (0.23 to 0.7)	<0.001
Estonia	0.45 (0.54 to 0.38)	0.39 (0.49 to 0.31)	-0.47_x000D_ (-1.27 to 0.34)	0.257	0.37 (0.44 to 0.31)	0.29 (0.37 to 0.23)	-0.77_x000D_ (-1.55 to 0.03)	0.058	20.9 (25.22 to 17.37)	16.62 (20.92 to 12.95)	-0.77_x000D_ (-1.58 to 0.04)	0.062
Eswatini	0.17 (0.26 to 0.09)	0.35 (0.57 to 0.18)	2.37_x000D_ (2.06 to 2.68)	<0.001	0.15 (0.23 to 0.09)	0.31 (0.52 to 0.16)	2.39_x000D_ (1.95 to 2.83)	<0.001	8.29 (13.13 to 4.77)	17.24 (28.8 to 9.01)	2.4_x000D_ (2.18 to 2.61)	<0.001
Ethiopia	0.05 (0.09 to 0.03)	0.06 (0.08 to 0.03)	0.5_x000D_ (-0.53 to 1.55)	0.34	0.05 (0.08 to 0.02)	0.05 (0.08 to 0.03)	0_x000D_ (0 to 0)	<0.001	2.84 (4.72 to 1.4)	2.9 (4.34 to 1.72)	0.07_x000D_ (-0.01 to 0.15)	0.068
Fiji	0.11 (0.15 to 0.07)	0.14 (0.21 to 0.09)	0.87_x000D_ (0.58 to 1.15)	<0.001	0.09 (0.13 to 0.07)	0.13 (0.18 to 0.08)	1.04_x000D_ (0.78 to 1.3)	<0.001	5.39 (7.57 to 3.76)	7.17 (10.37 to 4.71)	0.98_x000D_ (0.86 to 1.1)	<0.001
Finland	0.42 (0.48 to 0.36)	0.33 (0.39 to 0.28)	-0.68_x000D_ (-1.4 to 0.06)	0.071	0.33 (0.38 to 0.28)	0.23 (0.28 to 0.2)	-1.12_x000D_ (-1.78 to -0.47)	0.001	18.58 (21.67 to 15.87)	13.31 (15.8 to 11.17)	-1.01_x000D_ (-1.63 to -0.39)	0.001
France	0.35 (0.4 to 0.3)	0.47 (0.55 to 0.39)	0.98_x000D_ (0.31 to 1.66)	0.004	0.28 (0.32 to 0.24)	0.26 (0.3 to 0.22)	0_x000D_ (-0.24 to 0.25)	0.971	15.67 (18.22 to 13.5)	14.57 (17.19 to 12.23)	-0.14_x000D_ (-0.7 to 0.42)	0.618
Gabon	0.17 (0.27 to 0.1)	0.22 (0.35 to 0.12)	0.89_x000D_ (0.54 to 1.25)	<0.001	0.15 (0.24 to 0.09)	0.19 (0.3 to 0.11)	0.77_x000D_ (0.46 to 1.09)	<0.001	8.37 (13.69 to 5.1)	10.81 (17.16 to 6.07)	0.84_x000D_ (0.54 to 1.14)	<0.001
Gambia	0.06 (0.09 to 0.04)	0.11 (0.16 to 0.07)	1.98_x000D_ (0.33 to 3.67)	0.019	0.06 (0.08 to 0.04)	0.1 (0.15 to 0.06)	1.94_x000D_ (0.52 to 3.39)	0.007	3.27 (4.78 to 2.13)	5.5 (8.62 to 3.47)	1.74_x000D_ (0.25 to 3.25)	0.022
Georgia	0.11 (0.14 to 0.08)	0.42 (0.5 to 0.35)	4.71_x000D_ (2.97 to 6.48)	<0.001	0.09 (0.12 to 0.08)	0.38 (0.45 to 0.31)	4.66_x000D_ (2.87 to 6.47)	<0.001	5.34 (6.82 to 4.24)	21.58 (25.68 to 17.93)	4.65_x000D_ (3.16 to 6.16)	<0.001
Germany	0.31 (0.36 to 0.27)	0.3 (0.35 to 0.26)	-0.07_x000D_ (-0.88 to 0.74)	0.861	0.25 (0.28 to 0.21)	0.2 (0.24 to 0.17)	-0.75_x000D_ (-1.23 to -0.27)	0.002	13.83 (16.01 to 11.86)	11.43 (13.35 to 9.72)	-0.62_x000D_ (-1.39 to 0.15)	0.113
Ghana	0.09 (0.14 to 0.05)	0.23 (0.35 to 0.15)	3.1_x000D_ (2.69 to 3.51)	<0.001	0.08 (0.12 to 0.05)	0.21 (0.32 to 0.13)	3.09_x000D_ (2.58 to 3.61)	<0.001	4.65 (7.07 to 2.82)	11.7 (18.26 to 7.39)	3.05_x000D_ (2.9 to 3.2)	<0.001
Greece	0.3 (0.34 to 0.27)	0.34 (0.38 to 0.3)	0.43_x000D_ (-0.19 to 1.06)	0.176	0.25 (0.28 to 0.22)	0.26 (0.3 to 0.23)	0.2_x000D_ (-0.36 to 0.78)	0.481	13.98 (15.61 to 12.4)	14.8 (16.64 to 13.14)	0.24_x000D_ (-0.5 to 0.98)	0.523
Greenland	0.93 (1.28 to 0.65)	0.52 (0.75 to 0.32)	-1.78_x000D_ (-2.01 to -1.54)	<0.001	0.82 (1.13 to 0.58)	0.44 (0.63 to 0.27)	-1.95_x000D_ (-2.27 to -1.62)	<0.001	46.42 (64.15 to 32.59)	24.36 (34.91 to 14.81)	-2.01_x000D_ (-2.31 to -1.71)	<0.001
Grenada	0.44 (0.53 to 0.34)	0.5 (0.6 to 0.41)	0.33_x000D_ (-0.72 to 1.4)	0.54	0.4 (0.48 to 0.31)	0.44 (0.53 to 0.36)	0.25_x000D_ (-0.86 to 1.37)	0.66	22.51 (27.25 to 17.43)	24.55 (29.65 to 20.42)	0.22_x000D_ (-0.81 to 1.25)	0.681
Guam	0.13 (0.17 to 0.1)	0.26 (0.33 to 0.21)	2.28_x000D_ (0.74 to 3.85)	0.004	0.11 (0.15 to 0.09)	0.22 (0.28 to 0.17)	2.47_x000D_ (0.62 to 4.36)	0.009	6.45 (8.33 to 4.92)	12.35 (15.55 to 9.68)	2.35_x000D_ (0.81 to 3.92)	0.003
Guatemala	0.21 (0.23 to 0.19)	0.2 (0.23 to 0.16)	-0.37_x000D_ (-0.85 to 0.11)	0.13	0.19 (0.21 to 0.17)	0.17 (0.21 to 0.15)	-0.36_x000D_ (-0.87 to 0.15)	0.168	10.77 (11.94 to 9.68)	9.82 (11.64 to 8.26)	-0.37_x000D_ (-0.84 to 0.1)	0.126
Guinea	0.05 (0.07 to 0.03)	0.09 (0.15 to 0.06)	2.01_x000D_ (1.45 to 2.57)	<0.001	0.04 (0.06 to 0.03)	0.08 (0.13 to 0.05)	2.2_x000D_ (1.59 to 2.82)	<0.001	2.42 (3.6 to 1.6)	4.75 (7.64 to 2.94)	2.21_x000D_ (2.11 to 2.32)	<0.001
Guinea-Bissau	0.11 (0.16 to 0.07)	0.21 (0.31 to 0.13)	2.23_x000D_ (2.02 to 2.44)	<0.001	0.1 (0.15 to 0.06)	0.19 (0.28 to 0.12)	2.09_x000D_ (1.72 to 2.47)	<0.001	5.74 (8.47 to 3.63)	10.6 (16.13 to 6.93)	2.01_x000D_ (1.91 to 2.1)	<0.001
Guyana	0.19 (0.26 to 0.14)	0.35 (0.46 to 0.26)	2.01_x000D_ (1.15 to 2.87)	<0.001	0.17 (0.23 to 0.13)	0.31 (0.41 to 0.22)	2_x000D_ (1.27 to 2.72)	<0.001	9.94 (13.32 to 7.43)	17.47 (23.27 to 12.73)	1.96_x000D_ (1.22 to 2.7)	<0.001
Haiti	0.21 (0.33 to 0.11)	0.2 (0.3 to 0.12)	-0.11_x000D_ (-0.45 to 0.23)	0.528	0.19 (0.3 to 0.1)	0.18 (0.27 to 0.11)	-0.11_x000D_ (-0.82 to 0.6)	0.764	11 (16.98 to 5.78)	10.3 (15.33 to 6.24)	-0.02_x000D_ (-0.45 to 0.43)	0.946
Honduras	0.21 (0.27 to 0.15)	0.18 (0.34 to 0.09)	-0.46_x000D_ (-0.93 to 0.01)	0.053	0.19 (0.25 to 0.14)	0.16 (0.3 to 0.08)	-0.45_x000D_ (-0.9 to 0.01)	0.054	10.56 (14.14 to 7.79)	9.23 (17.16 to 4.57)	-0.47_x000D_ (-1.14 to 0.2)	0.166
Hungary	0.65 (0.76 to 0.56)	0.36 (0.43 to 0.29)	-1.96_x000D_ (-3.4 to -0.49)	0.009	0.58 (0.67 to 0.49)	0.31 (0.38 to 0.25)	-2_x000D_ (-3.29 to -0.69)	0.003	32.18 (37.66 to 27.32)	17.49 (21.33 to 14.17)	-1.99_x000D_ (-3.34 to -0.62)	0.004
Iceland	0.3 (0.35 to 0.25)	0.35 (0.43 to 0.29)	0.81_x000D_ (-0.33 to 1.96)	0.166	0.24 (0.29 to 0.21)	0.26 (0.32 to 0.22)	0.53_x000D_ (-0.31 to 1.37)	0.216	13.8 (16.22 to 11.68)	14.9 (18.18 to 12.27)	0.54_x000D_ (-0.55 to 1.65)	0.334
India	0.06 (0.08 to 0.05)	0.07 (0.09 to 0.06)	0.73_x000D_ (0.36 to 1.1)	<0.001	0.06 (0.07 to 0.04)	0.07 (0.08 to 0.06)	0.37_x000D_ (0.08 to 0.66)	0.013	3.24 (3.94 to 2.57)	3.74 (4.52 to 3.13)	0.41_x000D_ (-0.13 to 0.96)	0.138
Indonesia	0.19 (0.24 to 0.15)	0.27 (0.36 to 0.2)	1.13_x000D_ (0.94 to 1.32)	<0.001	0.17 (0.21 to 0.14)	0.24 (0.32 to 0.18)	1.06_x000D_ (0.86 to 1.26)	<0.001	9.92 (12.27 to 7.79)	13.54 (18.35 to 10.21)	1.01_x000D_ (0.92 to 1.1)	<0.001
Iran (Islamic Republic of)	0.11 (0.13 to 0.09)	0.19 (0.21 to 0.16)	1.59_x000D_ (1.08 to 2.1)	<0.001	0.1 (0.12 to 0.08)	0.15 (0.17 to 0.14)	1.28_x000D_ (0.74 to 1.82)	<0.001	5.51 (6.63 to 4.44)	8.82 (9.97 to 7.72)	1.46_x000D_ (1.15 to 1.77)	<0.001
Iraq	0.18 (0.26 to 0.11)	0.2 (0.3 to 0.13)	0.37_x000D_ (0.09 to 0.66)	0.009	0.16 (0.23 to 0.1)	0.17 (0.25 to 0.11)	0.26_x000D_ (-0.03 to 0.55)	0.074	8.95 (13.06 to 5.69)	9.61 (14.47 to 6.23)	0.16_x000D_ (-0.17 to 0.49)	0.333
Ireland	0.27 (0.32 to 0.23)	0.25 (0.3 to 0.21)	-0.05_x000D_ (-1.08 to 0.99)	0.925	0.23 (0.27 to 0.19)	0.19 (0.23 to 0.16)	-0.34_x000D_ (-1.32 to 0.66)	0.506	12.91 (15.22 to 10.87)	10.59 (12.81 to 8.83)	-0.45_x000D_ (-1.32 to 0.43)	0.318
Israel	0.28 (0.33 to 0.23)	0.24 (0.29 to 0.2)	-0.47_x000D_ (-1.4 to 0.47)	0.323	0.23 (0.28 to 0.2)	0.19 (0.23 to 0.16)	-0.56_x000D_ (-1.5 to 0.38)	0.243	13.15 (15.6 to 11.19)	10.9 (13.01 to 9.16)	-0.6_x000D_ (-1.36 to 0.17)	0.127
Italy	0.38 (0.4 to 0.36)	0.29 (0.31 to 0.27)	-0.96_x000D_ (-1.78 to -0.13)	0.023	0.31 (0.33 to 0.3)	0.21 (0.23 to 0.2)	-1.3_x000D_ (-1.96 to -0.64)	<0.001	17.6 (18.55 to 16.72)	11.89 (12.77 to 11.12)	-1.31_x000D_ (-2.05 to -0.57)	0.001
Jamaica	0.12 (0.19 to 0.09)	0.19 (0.27 to 0.14)	1.84_x000D_ (0.18 to 3.54)	0.03	0.11 (0.17 to 0.08)	0.17 (0.23 to 0.12)	1.73_x000D_ (0.09 to 3.4)	0.039	6.07 (9.54 to 4.32)	9.43 (13.23 to 6.68)	1.74_x000D_ (0.11 to 3.4)	0.036
Japan	0.33 (0.34 to 0.32)	0.3 (0.32 to 0.29)	-0.07_x000D_ (-0.79 to 0.65)	0.85	0.27 (0.28 to 0.26)	0.23 (0.24 to 0.22)	-0.33_x000D_ (-1.13 to 0.47)	0.411	14.92 (15.38 to 14.51)	13.06 (13.47 to 12.66)	-0.23_x000D_ (-1.23 to 0.78)	0.659
Jordan	0.13 (0.17 to 0.09)	0.16 (0.24 to 0.11)	0.65_x000D_ (0.34 to 0.96)	<0.001	0.11 (0.15 to 0.08)	0.13 (0.2 to 0.09)	0.55_x000D_ (-0.29 to 1.39)	0.203	6.4 (8.62 to 4.57)	7.46 (11.31 to 4.96)	0.48_x000D_ (-0.04 to 1.01)	0.07
Kazakhstan	0.4 (0.6 to 0.3)	0.38 (0.46 to 0.31)	-0.41_x000D_ (-1.32 to 0.51)	0.383	0.36 (0.54 to 0.27)	0.34 (0.41 to 0.28)	-0.37_x000D_ (-1.07 to 0.33)	0.295	20.88 (31.04 to 15.84)	19.29 (23.27 to 15.91)	-0.48_x000D_ (-1.4 to 0.45)	0.315
Kenya	0.08 (0.12 to 0.05)	0.14 (0.22 to 0.1)	1.88_x000D_ (1.31 to 2.46)	<0.001	0.07 (0.1 to 0.05)	0.13 (0.19 to 0.09)	2.01_x000D_ (1.7 to 2.32)	<0.001	4.13 (6.03 to 2.6)	7.43 (11.26 to 5.14)	1.89_x000D_ (1.68 to 2.1)	<0.001
Kiribati	0.06 (0.09 to 0.04)	0.08 (0.12 to 0.05)	0.86_x000D_ (0.86 to 0.86)	<0.001	0.05 (0.08 to 0.04)	0.07 (0.11 to 0.04)	1.36_x000D_ (0.1 to 2.63)	0.034	3.18 (4.5 to 2.15)	3.91 (6.23 to 2.35)	0.69_x000D_ (0.62 to 0.75)	<0.001
Kuwait	0.1 (0.12 to 0.09)	0.18 (0.23 to 0.14)	1.97_x000D_ (0.55 to 3.41)	0.006	0.09 (0.11 to 0.07)	0.14 (0.18 to 0.11)	1.54_x000D_ (0.17 to 2.92)	0.027	5.12 (6.07 to 4.28)	8.23 (10.45 to 6.45)	1.57_x000D_ (0.22 to 2.93)	0.022
Kyrgyzstan	0.24 (0.3 to 0.18)	0.42 (0.54 to 0.32)	1.64_x000D_ (0.01 to 3.3)	0.049	0.22 (0.27 to 0.16)	0.38 (0.48 to 0.28)	1.6_x000D_ (0.05 to 3.18)	0.043	12.15 (15.21 to 9.27)	21.47 (27.41 to 16.21)	1.69_x000D_ (0.2 to 3.21)	0.026
Lao People's Democratic Republic	0.18 (0.32 to 0.1)	0.23 (0.34 to 0.14)	0.78_x000D_ (0.58 to 0.98)	<0.001	0.16 (0.29 to 0.09)	0.2 (0.3 to 0.12)	0.69_x000D_ (0.52 to 0.86)	<0.001	9.37 (16.35 to 4.86)	11.42 (17.37 to 7.01)	0.66_x000D_ (0.58 to 0.74)	<0.001
Latvia	0.42 (0.5 to 0.35)	0.52 (0.63 to 0.42)	0.67_x000D_ (-0.81 to 2.17)	0.375	0.36 (0.44 to 0.3)	0.43 (0.53 to 0.35)	0.56_x000D_ (-0.84 to 1.99)	0.435	20.65 (24.78 to 17.1)	24.19 (29.9 to 19.39)	0.54_x000D_ (-0.93 to 2.02)	0.476
Lebanon	0.18 (0.26 to 0.1)	0.17 (0.25 to 0.11)	-0.16_x000D_ (-0.45 to 0.13)	0.281	0.15 (0.22 to 0.09)	0.14 (0.2 to 0.09)	-0.38_x000D_ (-0.72 to -0.02)	0.036	8.73 (12.78 to 5.13)	7.73 (11.5 to 5.13)	-0.36_x000D_ (-0.6 to -0.11)	0.004
Lesotho	0.08 (0.13 to 0.05)	0.24 (0.35 to 0.15)	3.63_x000D_ (3.02 to 4.24)	<0.001	0.07 (0.12 to 0.04)	0.21 (0.31 to 0.13)	3.63_x000D_ (3.12 to 4.13)	<0.001	3.93 (6.49 to 2.35)	11.8 (17.51 to 7.28)	3.69_x000D_ (3.36 to 4.02)	<0.001
Liberia	0.08 (0.12 to 0.05)	0.16 (0.27 to 0.07)	2.1_x000D_ (1.4 to 2.79)	<0.001	0.07 (0.11 to 0.04)	0.14 (0.24 to 0.06)	2.03_x000D_ (1.2 to 2.86)	<0.001	4.2 (6.5 to 2.53)	7.99 (13.73 to 3.69)	2.1_x000D_ (1.79 to 2.41)	<0.001
Libya	0.29 (0.43 to 0.18)	0.41 (0.6 to 0.25)	1.06_x000D_ (0.26 to 1.87)	0.01	0.25 (0.38 to 0.16)	0.35 (0.5 to 0.22)	1.05_x000D_ (0.42 to 1.7)	0.001	14.43 (21.54 to 9.04)	19.71 (28.53 to 12.31)	0.99_x000D_ (0.51 to 1.48)	<0.001
Lithuania	0.44 (0.52 to 0.37)	0.49 (0.59 to 0.39)	0.26_x000D_ (-1.15 to 1.7)	0.718	0.38 (0.45 to 0.32)	0.42 (0.5 to 0.34)	0.32_x000D_ (-0.85 to 1.51)	0.592	21.32 (25.43 to 17.91)	23.37 (28.41 to 18.93)	0.3_x000D_ (-0.85 to 1.47)	0.606
Luxembourg	0.36 (0.41 to 0.32)	0.18 (0.21 to 0.16)	-2.23_x000D_ (-3.03 to -1.42)	<0.001	0.3 (0.34 to 0.27)	0.14 (0.16 to 0.12)	-2.49_x000D_ (-3.26 to -1.72)	<0.001	17.08 (19.18 to 15.16)	7.95 (9.18 to 6.86)	-2.57_x000D_ (-3.43 to -1.7)	<0.001
Madagascar	0.11 (0.15 to 0.07)	0.1 (0.16 to 0.06)	-0.34_x000D_ (-0.82 to 0.14)	0.161	0.1 (0.14 to 0.07)	0.09 (0.14 to 0.06)	-0.43_x000D_ (-1.14 to 0.27)	0.227	5.66 (8.19 to 3.78)	5.35 (8.29 to 3.26)	-0.19_x000D_ (-0.28 to -0.1)	<0.001
Malawi	0.04 (0.06 to 0.03)	0.05 (0.09 to 0.03)	0.83_x000D_ (0.16 to 1.5)	0.015	0.04 (0.05 to 0.03)	0.05 (0.08 to 0.03)	0.72_x000D_ (0.02 to 1.43)	0.044	2.22 (3.16 to 1.52)	2.88 (4.93 to 1.62)	0.96_x000D_ (0.87 to 1.05)	<0.001
Malaysia	0.09 (0.11 to 0.06)	0.13 (0.17 to 0.1)	1.19_x000D_ (1.01 to 1.36)	<0.001	0.08 (0.1 to 0.06)	0.11 (0.15 to 0.08)	1.05_x000D_ (0.87 to 1.22)	<0.001	4.33 (5.84 to 3.18)	6.31 (8.38 to 4.56)	1.22_x000D_ (0.94 to 1.5)	<0.001
Maldives	0.12 (0.21 to 0.05)	0.11 (0.15 to 0.07)	-0.48_x000D_ (-1.65 to 0.71)	0.428	0.11 (0.19 to 0.04)	0.09 (0.13 to 0.06)	-0.81_x000D_ (-1.83 to 0.22)	0.124	6.25 (10.89 to 2.39)	5.26 (7.49 to 3.59)	-0.53_x000D_ (-1.19 to 0.13)	0.113
Mali	0.09 (0.12 to 0.06)	0.12 (0.18 to 0.08)	0.99_x000D_ (0.68 to 1.29)	<0.001	0.08 (0.11 to 0.06)	0.11 (0.16 to 0.07)	1.16_x000D_ (0.92 to 1.4)	<0.001	4.68 (6.45 to 3.31)	6.13 (9.28 to 3.98)	0.89_x000D_ (0.73 to 1.06)	<0.001
Malta	0.24 (0.29 to 0.21)	0.29 (0.35 to 0.24)	0.7_x000D_ (-0.6 to 2.03)	0.291	0.21 (0.24 to 0.17)	0.22 (0.27 to 0.18)	0.22_x000D_ (-1.03 to 1.48)	0.73	11.72 (13.87 to 9.81)	12.61 (15.15 to 10.3)	0.3_x000D_ (-0.8 to 1.41)	0.595
Marshall Islands	0.12 (0.17 to 0.08)	0.23 (0.37 to 0.13)	2.17_x000D_ (1.86 to 2.48)	<0.001	0.11 (0.15 to 0.07)	0.2 (0.32 to 0.12)	1.96_x000D_ (1.38 to 2.55)	<0.001	6.08 (8.64 to 4.04)	11.45 (18.45 to 6.66)	2.13_x000D_ (1.93 to 2.32)	<0.001
Mauritania	0.09 (0.13 to 0.06)	0.16 (0.26 to 0.1)	1.93_x000D_ (1.63 to 2.22)	<0.001	0.08 (0.11 to 0.06)	0.14 (0.24 to 0.09)	1.8_x000D_ (1.37 to 2.23)	<0.001	4.69 (6.48 to 3.25)	8.2 (13.65 to 5.15)	1.83_x000D_ (1.42 to 2.24)	<0.001
Mauritius	0.3 (0.34 to 0.27)	0.45 (0.51 to 0.39)	1.26_x000D_ (-0.62 to 3.18)	0.189	0.26 (0.29 to 0.23)	0.38 (0.43 to 0.33)	1.22_x000D_ (-0.2 to 2.66)	0.093	14.83 (16.58 to 13.22)	21.67 (24.55 to 18.72)	1.16_x000D_ (-0.66 to 3.02)	0.213
Mexico	0.3 (0.31 to 0.29)	0.29 (0.32 to 0.26)	-0.2_x000D_ (-1.24 to 0.85)	0.704	0.27 (0.28 to 0.26)	0.25 (0.28 to 0.23)	-0.19_x000D_ (-1.38 to 1.01)	0.75	15.33 (15.83 to 14.84)	14.56 (16.1 to 13.14)	-0.22_x000D_ (-1.4 to 0.98)	0.717
Micronesia (Federated States of)	0.16 (0.25 to 0.1)	0.24 (0.37 to 0.15)	1.31_x000D_ (1.17 to 1.45)	<0.001	0.15 (0.22 to 0.09)	0.22 (0.33 to 0.13)	1.19_x000D_ (1.05 to 1.33)	<0.001	8.35 (12.62 to 5.25)	12.19 (18.76 to 7.33)	1.23_x000D_ (1.19 to 1.27)	<0.001
Monaco	0.49 (0.71 to 0.3)	0.63 (1.12 to 0.27)	0.8_x000D_ (0.62 to 0.98)	<0.001	0.4 (0.58 to 0.25)	0.48 (0.86 to 0.21)	0.56_x000D_ (0.48 to 0.63)	<0.001	22.49 (32.84 to 14.04)	27.26 (48.79 to 11.78)	0.61_x000D_ (0.54 to 0.68)	<0.001
Mongolia	0.06 (0.09 to 0.04)	0.53 (0.75 to 0.36)	7.46_x000D_ (6.49 to 8.44)	<0.001	0.06 (0.08 to 0.04)	0.48 (0.68 to 0.32)	7.13_x000D_ (5.91 to 8.37)	<0.001	3.17 (4.53 to 2.13)	27.18 (38.66 to 18.42)	7.26_x000D_ (6.51 to 8.02)	<0.001
Montenegro	0.46 (0.59 to 0.36)	0.39 (0.51 to 0.29)	-0.5_x000D_ (-1.23 to 0.23)	0.182	0.41 (0.52 to 0.32)	0.34 (0.44 to 0.25)	-0.58_x000D_ (-1.32 to 0.17)	0.127	22.82 (29.41 to 17.76)	19 (24.76 to 14.27)	-0.55_x000D_ (-1.28 to 0.18)	0.14
Morocco	0.05 (0.07 to 0.03)	0.06 (0.1 to 0.04)	0.57_x000D_ (0.57 to 0.57)	<0.001	0.04 (0.06 to 0.03)	0.05 (0.09 to 0.03)	0.11_x000D_ (-0.04 to 0.26)	0.152	2.54 (3.56 to 1.74)	2.84 (4.88 to 1.84)	0.35_x000D_ (0.19 to 0.51)	<0.001
Mozambique	0.01 (0.02 to 0.01)	0.02 (0.03 to 0.01)	2.21_x000D_ (2.21 to 2.21)	<0.001	0.01 (0.01 to 0.01)	0.02 (0.03 to 0.01)	2.2_x000D_ (2.2 to 2.2)	<0.001	0.55 (0.79 to 0.38)	1.03 (1.61 to 0.63)	2.05_x000D_ (1.88 to 2.22)	<0.001
Myanmar	0.19 (0.33 to 0.11)	0.22 (0.33 to 0.14)	0.42_x000D_ (0.07 to 0.78)	0.019	0.18 (0.3 to 0.09)	0.19 (0.29 to 0.13)	0.28_x000D_ (0.08 to 0.47)	0.006	10.09 (17.09 to 5.43)	11.15 (16.73 to 7.21)	0.35_x000D_ (0.3 to 0.4)	<0.001
Namibia	0.05 (0.08 to 0.04)	0.08 (0.13 to 0.04)	1.59_x000D_ (0.9 to 2.28)	<0.001	0.05 (0.07 to 0.03)	0.07 (0.11 to 0.04)	1.47_x000D_ (0.78 to 2.16)	<0.001	2.74 (4.06 to 1.85)	3.93 (6.36 to 2.24)	1.3_x000D_ (0.96 to 1.65)	<0.001
Nauru	0.24 (0.44 to 0.12)	0.33 (0.54 to 0.16)	1.06_x000D_ (0.94 to 1.18)	<0.001	0.22 (0.39 to 0.11)	0.29 (0.47 to 0.14)	1_x000D_ (0.89 to 1.11)	<0.001	12.34 (22.18 to 6.14)	16.75 (26.92 to 7.93)	1_x000D_ (0.87 to 1.12)	<0.001
Nepal	0.05 (0.08 to 0.02)	0.06 (0.1 to 0.03)	0.57_x000D_ (0.57 to 0.57)	<0.001	0.04 (0.07 to 0.02)	0.06 (0.1 to 0.03)	1.29_x000D_ (1.29 to 1.29)	<0.001	2.48 (4.03 to 1.22)	3.29 (5.52 to 1.75)	0.92_x000D_ (0.72 to 1.13)	<0.001
Netherlands	0.25 (0.28 to 0.21)	0.23 (0.28 to 0.2)	0.04_x000D_ (-0.99 to 1.08)	0.934	0.22 (0.25 to 0.19)	0.2 (0.24 to 0.17)	-0.04_x000D_ (-1.14 to 1.07)	0.938	12.27 (14.18 to 10.48)	11.43 (13.48 to 9.67)	-0.04_x000D_ (-0.97 to 0.91)	0.942
New Zealand	0.26 (0.3 to 0.22)	0.28 (0.32 to 0.24)	0.14_x000D_ (-0.8 to 1.08)	0.774	0.2 (0.23 to 0.17)	0.2 (0.23 to 0.17)	-0.1_x000D_ (-1.13 to 0.94)	0.844	11.09 (12.72 to 9.61)	11.17 (12.91 to 9.64)	-0.09_x000D_ (-1.49 to 1.33)	0.9
Nicaragua	0.14 (0.18 to 0.11)	0.16 (0.22 to 0.12)	0.15_x000D_ (-0.36 to 0.66)	0.561	0.13 (0.16 to 0.1)	0.14 (0.19 to 0.1)	0_x000D_ (-0.47 to 0.47)	0.984	7.17 (9.11 to 5.51)	8.06 (10.87 to 5.82)	0.08_x000D_ (-0.35 to 0.5)	0.723
Niger	0.05 (0.08 to 0.03)	0.08 (0.13 to 0.04)	1.51_x000D_ (0.71 to 2.32)	<0.001	0.05 (0.07 to 0.03)	0.07 (0.12 to 0.04)	1.07_x000D_ (1.07 to 1.07)	<0.001	2.64 (4 to 1.52)	4.14 (6.98 to 2.15)	1.48_x000D_ (1.2 to 1.75)	<0.001
Nigeria	0.03 (0.04 to 0.02)	0.05 (0.07 to 0.03)	1.63_x000D_ (1.63 to 1.63)	<0.001	0.03 (0.04 to 0.02)	0.04 (0.07 to 0.03)	0.9_x000D_ (0.9 to 0.9)	<0.001	1.47 (2.05 to 0.94)	2.4 (3.78 to 1.53)	1.56_x000D_ (1.45 to 1.68)	<0.001
Niue	0.14 (0.23 to 0.08)	0.3 (0.47 to 0.19)	2.42_x000D_ (1.97 to 2.87)	<0.001	0.13 (0.21 to 0.07)	0.26 (0.4 to 0.16)	2.33_x000D_ (1.88 to 2.79)	<0.001	7.2 (11.77 to 4.12)	14.77 (23.03 to 9.5)	2.34_x000D_ (1.8 to 2.89)	<0.001
North Macedonia	0.33 (0.41 to 0.26)	0.26 (0.36 to 0.19)	-0.86_x000D_ (-1.71 to 0)	0.051	0.29 (0.37 to 0.24)	0.23 (0.32 to 0.17)	-0.86_x000D_ (-1.38 to -0.33)	0.002	16.49 (20.53 to 13.18)	12.99 (18.03 to 9.61)	-0.86_x000D_ (-1.48 to -0.23)	0.008
Northern Mariana Islands	0.15 (0.24 to 0.09)	0.3 (0.43 to 0.21)	2.48_x000D_ (0.98 to 4)	0.001	0.13 (0.21 to 0.08)	0.25 (0.36 to 0.18)	2.38_x000D_ (0.89 to 3.89)	0.002	7.5 (11.64 to 4.47)	14.4 (20.69 to 10.03)	2.39_x000D_ (0.5 to 4.32)	0.013
Norway	0.27 (0.29 to 0.25)	0.2 (0.22 to 0.19)	-0.81_x000D_ (-1.62 to 0)	0.05	0.21 (0.23 to 0.2)	0.14 (0.15 to 0.13)	-1.13_x000D_ (-2.13 to -0.12)	0.029	11.87 (12.63 to 11.19)	8.06 (8.61 to 7.52)	-1.2_x000D_ (-1.94 to -0.45)	0.002
Oman	0.04 (0.07 to 0.03)	0.06 (0.1 to 0.04)	1.19_x000D_ (-0.06 to 2.46)	0.062	0.04 (0.06 to 0.02)	0.05 (0.08 to 0.03)	0.6_x000D_ (0.6 to 0.6)	<0.001	2.14 (3.28 to 1.32)	2.81 (4.62 to 1.75)	0.88_x000D_ (0.31 to 1.45)	0.002
Pakistan	0.05 (0.07 to 0.04)	0.09 (0.13 to 0.06)	1.76_x000D_ (1.24 to 2.29)	<0.001	0.05 (0.07 to 0.04)	0.08 (0.12 to 0.06)	1.48_x000D_ (1.18 to 1.77)	<0.001	2.82 (3.79 to 2.16)	4.76 (6.93 to 3.27)	1.71_x000D_ (1.56 to 1.86)	<0.001
Palau	0.39 (0.64 to 0.23)	0.43 (0.67 to 0.28)	0.26_x000D_ (-0.03 to 0.55)	0.08	0.34 (0.57 to 0.2)	0.38 (0.58 to 0.24)	0.32_x000D_ (-0.01 to 0.64)	0.055	20.16 (33.65 to 11.89)	22.13 (34.6 to 13.8)	0.25_x000D_ (0.09 to 0.41)	0.002
Palestine	0.19 (0.28 to 0.12)	0.2 (0.28 to 0.15)	0.23_x000D_ (-0.22 to 0.67)	0.319	0.17 (0.25 to 0.11)	0.17 (0.24 to 0.13)	-0.06_x000D_ (-0.6 to 0.49)	0.836	9.59 (14.38 to 6.11)	9.88 (13.53 to 7.17)	0.15_x000D_ (-0.07 to 0.37)	0.179
Panama	0.14 (0.15 to 0.12)	0.2 (0.24 to 0.16)	1.25_x000D_ (0.23 to 2.29)	0.016	0.12 (0.14 to 0.11)	0.17 (0.21 to 0.14)	1.2_x000D_ (0.35 to 2.05)	0.006	7.01 (7.88 to 6.25)	9.81 (11.99 to 7.82)	1.22_x000D_ (0.45 to 1.99)	0.002
Papua New Guinea	0.07 (0.12 to 0.04)	0.1 (0.15 to 0.06)	0.96_x000D_ (0.8 to 1.13)	<0.001	0.06 (0.11 to 0.03)	0.09 (0.14 to 0.05)	0.83_x000D_ (0.62 to 1.04)	<0.001	3.7 (6.08 to 1.95)	4.92 (7.9 to 3)	0.97_x000D_ (0.78 to 1.16)	<0.001
Paraguay	0.13 (0.17 to 0.1)	0.21 (0.3 to 0.14)	1.53_x000D_ (0.86 to 2.2)	<0.001	0.12 (0.15 to 0.09)	0.18 (0.26 to 0.13)	1.71_x000D_ (1.45 to 1.98)	<0.001	6.65 (8.75 to 4.94)	10.36 (14.67 to 7.16)	1.45_x000D_ (0.95 to 1.96)	<0.001
Peru	0.29 (0.4 to 0.2)	0.26 (0.37 to 0.17)	-0.32_x000D_ (-1.48 to 0.87)	0.599	0.26 (0.36 to 0.18)	0.22 (0.32 to 0.15)	-0.51_x000D_ (-1.57 to 0.55)	0.344	15.08 (20.85 to 10.36)	12.78 (18.07 to 8.41)	-0.47_x000D_ (-1.52 to 0.6)	0.389
Philippines	0.29 (0.33 to 0.25)	0.31 (0.37 to 0.26)	0.17_x000D_ (-0.18 to 0.53)	0.339	0.26 (0.3 to 0.22)	0.27 (0.32 to 0.23)	0_x000D_ (-0.46 to 0.47)	0.984	14.9 (16.88 to 12.82)	15.61 (18.49 to 13.12)	0_x000D_ (-0.4 to 0.4)	0.991
Poland	0.54 (0.57 to 0.52)	0.33 (0.36 to 0.3)	-1.79_x000D_ (-1.95 to -1.62)	<0.001	0.49 (0.51 to 0.47)	0.29 (0.32 to 0.27)	-1.81_x000D_ (-1.97 to -1.65)	<0.001	27.26 (28.54 to 26.1)	16.58 (18.02 to 15.16)	-1.77_x000D_ (-1.92 to -1.61)	<0.001
Portugal	0.33 (0.39 to 0.28)	0.22 (0.26 to 0.18)	-1.36_x000D_ (-1.72 to -1.01)	<0.001	0.29 (0.34 to 0.24)	0.18 (0.21 to 0.15)	-1.58_x000D_ (-2 to -1.15)	<0.001	16.18 (19.19 to 13.76)	10.05 (11.91 to 8.43)	-1.59_x000D_ (-1.95 to -1.24)	<0.001
Puerto Rico	0.16 (0.2 to 0.14)	0.43 (0.54 to 0.34)	3.21_x000D_ (1.38 to 5.07)	0.001	0.14 (0.17 to 0.12)	0.36 (0.45 to 0.28)	3.09_x000D_ (1.07 to 5.15)	0.003	8.09 (9.66 to 6.74)	20.41 (25.59 to 16.02)	3.07_x000D_ (1.32 to 4.86)	0.001
Qatar	0.17 (0.24 to 0.11)	0.17 (0.25 to 0.11)	0.01_x000D_ (-1.1 to 1.13)	0.992	0.14 (0.21 to 0.1)	0.13 (0.2 to 0.09)	-0.33_x000D_ (-1.32 to 0.67)	0.518	8.23 (12.3 to 5.65)	7.54 (11.58 to 4.91)	-0.3_x000D_ (-1.51 to 0.92)	0.628
Republic of Korea	0.42 (0.53 to 0.33)	0.26 (0.34 to 0.2)	-1.54_x000D_ (-2.1 to -0.97)	<0.001	0.37 (0.46 to 0.29)	0.2 (0.26 to 0.15)	-2_x000D_ (-2.48 to -1.51)	<0.001	20.95 (26.05 to 16.44)	11.24 (14.77 to 8.5)	-2_x000D_ (-2.33 to -1.67)	<0.001
Republic of Moldova	0.46 (0.54 to 0.4)	0.38 (0.45 to 0.32)	-0.7_x000D_ (-1.86 to 0.48)	0.242	0.41 (0.48 to 0.35)	0.33 (0.38 to 0.28)	-0.79_x000D_ (-1.9 to 0.33)	0.165	23.23 (27.07 to 20.14)	18.43 (21.63 to 15.59)	-0.82_x000D_ (-1.89 to 0.26)	0.135
Romania	0.45 (0.53 to 0.38)	0.4 (0.49 to 0.33)	-0.28_x000D_ (-0.89 to 0.33)	0.365	0.4 (0.47 to 0.34)	0.35 (0.43 to 0.29)	-0.33_x000D_ (-0.91 to 0.25)	0.265	22.39 (26.3 to 18.99)	19.66 (23.95 to 16.21)	-0.33_x000D_ (-0.89 to 0.24)	0.257
Russian Federation	0.65 (0.68 to 0.63)	0.45 (0.49 to 0.42)	-1.18_x000D_ (-1.89 to -0.48)	0.001	0.58 (0.6 to 0.56)	0.39 (0.42 to 0.36)	-1.28_x000D_ (-2 to -0.54)	0.001	32.84 (34.3 to 31.62)	21.98 (23.52 to 20.34)	-1.33_x000D_ (-2.01 to -0.64)	<0.001
Rwanda	0.17 (0.25 to 0.12)	0.12 (0.21 to 0.07)	-1.12_x000D_ (-1.86 to -0.38)	0.003	0.16 (0.22 to 0.11)	0.11 (0.2 to 0.06)	-1.14_x000D_ (-1.89 to -0.39)	0.003	9.27 (13.05 to 6.15)	6.45 (11.31 to 3.71)	-1.13_x000D_ (-1.28 to -0.98)	<0.001
Saint Kitts and Nevis	0.35 (0.44 to 0.23)	0.21 (0.31 to 0.14)	-1.66_x000D_ (-2.44 to -0.87)	<0.001	0.31 (0.4 to 0.2)	0.18 (0.27 to 0.12)	-1.72_x000D_ (-2.65 to -0.77)	<0.001	17.65 (22.39 to 11.46)	10.43 (15.41 to 7.17)	-1.67_x000D_ (-2.43 to -0.9)	<0.001
Saint Lucia	0.3 (0.34 to 0.25)	0.38 (0.46 to 0.3)	0.59_x000D_ (-0.17 to 1.37)	0.13	0.27 (0.3 to 0.23)	0.33 (0.4 to 0.27)	0.73_x000D_ (0.5 to 0.96)	<0.001	15.06 (17.08 to 12.8)	18.74 (22.9 to 15.07)	0.71_x000D_ (-0.14 to 1.56)	0.103
Saint Vincent and the Grenadines	0.33 (0.38 to 0.28)	0.33 (0.4 to 0.27)	-0.08_x000D_ (-0.33 to 0.17)	0.53	0.29 (0.34 to 0.25)	0.29 (0.35 to 0.24)	-0.01_x000D_ (-0.82 to 0.8)	0.976	16.75 (19.39 to 14.47)	16.63 (20.12 to 13.63)	-0.04_x000D_ (-0.85 to 0.77)	0.917
Samoa	0.15 (0.22 to 0.1)	0.2 (0.3 to 0.12)	0.94_x000D_ (0.57 to 1.31)	<0.001	0.13 (0.2 to 0.09)	0.17 (0.27 to 0.1)	0.87_x000D_ (0.34 to 1.39)	0.001	7.57 (11.34 to 4.98)	9.81 (15.24 to 5.91)	0.86_x000D_ (0.76 to 0.95)	<0.001
San Marino	0.29 (0.38 to 0.21)	0.22 (0.35 to 0.11)	-1.1_x000D_ (-1.48 to -0.73)	<0.001	0.23 (0.31 to 0.17)	0.17 (0.27 to 0.08)	-1.16_x000D_ (-1.52 to -0.81)	<0.001	13.02 (17.5 to 9.47)	9.48 (15.04 to 4.79)	-1.22_x000D_ (-1.44 to -0.99)	<0.001
Sao Tome and Principe	0.04 (0.06 to 0.03)	0.06 (0.11 to 0.03)	1.4_x000D_ (0.12 to 2.71)	0.032	0.04 (0.06 to 0.02)	0.06 (0.1 to 0.03)	1.41_x000D_ (0.63 to 2.2)	<0.001	2.16 (3.15 to 1.38)	3.19 (5.78 to 1.7)	1.18_x000D_ (0.64 to 1.71)	<0.001
Saudi Arabia	0.07 (0.11 to 0.05)	0.17 (0.25 to 0.11)	2.84_x000D_ (2.05 to 3.64)	<0.001	0.07 (0.1 to 0.04)	0.14 (0.21 to 0.09)	2.42_x000D_ (1.98 to 2.85)	<0.001	3.79 (5.5 to 2.55)	7.72 (11.74 to 5.01)	2.33_x000D_ (2.16 to 2.5)	<0.001
Senegal	0.08 (0.13 to 0.06)	0.16 (0.27 to 0.1)	2.47_x000D_ (2.22 to 2.72)	<0.001	0.08 (0.11 to 0.05)	0.14 (0.24 to 0.09)	1.98_x000D_ (1.27 to 2.69)	<0.001	4.31 (6.47 to 2.84)	8.23 (13.73 to 5.08)	2.24_x000D_ (1.33 to 3.16)	<0.001
Serbia	0.37 (0.53 to 0.25)	0.25 (0.34 to 0.17)	-1.1_x000D_ (-1.49 to -0.71)	<0.001	0.33 (0.48 to 0.22)	0.22 (0.3 to 0.15)	-1.37_x000D_ (-1.5 to -1.24)	<0.001	18.58 (26.74 to 12.45)	12.03 (16.8 to 8.27)	-1.43_x000D_ (-1.9 to -0.96)	<0.001
Seychelles	0.42 (0.57 to 0.31)	0.39 (0.53 to 0.28)	0.08_x000D_ (-0.15 to 0.32)	0.474	0.37 (0.5 to 0.27)	0.33 (0.46 to 0.24)	-0.02_x000D_ (-0.25 to 0.21)	0.844	20.93 (28.43 to 15.48)	18.56 (25.81 to 13.42)	0.03_x000D_ (-0.21 to 0.27)	0.794
Sierra Leone	0.06 (0.09 to 0.03)	0.12 (0.2 to 0.07)	2.24_x000D_ (1.56 to 2.93)	<0.001	0.05 (0.08 to 0.03)	0.11 (0.17 to 0.06)	2.76_x000D_ (1.84 to 3.69)	<0.001	2.91 (4.53 to 1.76)	6.34 (9.97 to 3.62)	2.58_x000D_ (2.24 to 2.91)	<0.001
Singapore	0.19 (0.22 to 0.16)	0.12 (0.15 to 0.1)	-1.69_x000D_ (-1.92 to -1.45)	<0.001	0.17 (0.19 to 0.14)	0.1 (0.12 to 0.08)	-1.7_x000D_ (-2.51 to -0.89)	<0.001	9.35 (10.91 to 7.86)	5.58 (6.71 to 4.6)	-1.62_x000D_ (-2.19 to -1.04)	<0.001
Slovakia	0.44 (0.58 to 0.33)	0.36 (0.5 to 0.26)	-0.44_x000D_ (-0.57 to -0.32)	<0.001	0.39 (0.5 to 0.29)	0.31 (0.43 to 0.22)	-0.82_x000D_ (-1.75 to 0.11)	0.084	21.67 (28.29 to 15.87)	17.42 (24.04 to 12.4)	-0.63_x000D_ (-0.94 to -0.31)	<0.001
Slovenia	0.37 (0.43 to 0.31)	0.25 (0.31 to 0.19)	-1.39_x000D_ (-2.71 to -0.05)	0.042	0.31 (0.37 to 0.26)	0.2 (0.24 to 0.15)	-1.59_x000D_ (-2.96 to -0.2)	0.025	17.6 (20.63 to 14.86)	11.15 (13.83 to 8.72)	-1.63_x000D_ (-2.89 to -0.35)	0.012
Solomon Islands	0.09 (0.15 to 0.05)	0.17 (0.26 to 0.1)	1.95_x000D_ (1.74 to 2.17)	<0.001	0.08 (0.13 to 0.04)	0.15 (0.23 to 0.09)	2.01_x000D_ (1.73 to 2.29)	<0.001	4.73 (7.62 to 2.33)	8.46 (13.23 to 5.14)	1.91_x000D_ (1.61 to 2.21)	<0.001
Somalia	0.08 (0.15 to 0.04)	0.07 (0.12 to 0.03)	-0.42_x000D_ (-0.42 to -0.42)	<0.001	0.07 (0.13 to 0.04)	0.06 (0.11 to 0.03)	-0.48_x000D_ (-0.48 to -0.48)	<0.001	4.18 (7.7 to 2.07)	3.5 (6.48 to 1.47)	-0.52_x000D_ (-0.68 to -0.36)	<0.001
South Africa	0.32 (0.37 to 0.27)	0.24 (0.29 to 0.21)	-1.03_x000D_ (-1.85 to -0.21)	0.014	0.28 (0.33 to 0.24)	0.21 (0.25 to 0.18)	-0.87_x000D_ (-1.89 to 0.15)	0.094	15.79 (18.34 to 13.23)	11.97 (14.21 to 10.08)	-1.06_x000D_ (-1.86 to -0.26)	0.01
South Sudan	0.1 (0.16 to 0.05)	0.12 (0.2 to 0.06)	0.68_x000D_ (-0.4 to 1.77)	0.221	0.09 (0.15 to 0.05)	0.11 (0.18 to 0.06)	0.79_x000D_ (0.22 to 1.38)	0.007	5.09 (8.53 to 2.69)	6.23 (10.56 to 3.18)	0.78_x000D_ (0.44 to 1.12)	<0.001
Spain	0.38 (0.44 to 0.32)	0.27 (0.32 to 0.22)	-1.11_x000D_ (-1.78 to -0.43)	0.001	0.31 (0.36 to 0.26)	0.2 (0.23 to 0.17)	-1.47_x000D_ (-2.21 to -0.73)	<0.001	17.35 (20.21 to 14.78)	11.11 (13.06 to 9.27)	-1.42_x000D_ (-2.07 to -0.78)	<0.001
Sri Lanka	0.11 (0.15 to 0.08)	0.1 (0.15 to 0.06)	-0.12_x000D_ (-0.95 to 0.71)	0.776	0.1 (0.14 to 0.07)	0.08 (0.13 to 0.05)	-0.57_x000D_ (-1.35 to 0.21)	0.154	5.69 (7.83 to 4.03)	4.67 (7.22 to 2.82)	-0.55_x000D_ (-1.41 to 0.33)	0.222
Sudan	0.08 (0.14 to 0.05)	0.15 (0.25 to 0.08)	2.27_x000D_ (1.4 to 3.16)	<0.001	0.07 (0.13 to 0.04)	0.13 (0.22 to 0.07)	1.72_x000D_ (1.25 to 2.18)	<0.001	4.24 (7.41 to 2.35)	7.38 (12.78 to 3.72)	1.8_x000D_ (1.7 to 1.9)	<0.001
Suriname	0.31 (0.44 to 0.21)	0.4 (0.58 to 0.27)	0.81_x000D_ (-0.71 to 2.36)	0.297	0.28 (0.39 to 0.19)	0.36 (0.52 to 0.24)	0.79_x000D_ (-0.81 to 2.41)	0.336	15.96 (22.34 to 10.5)	20.31 (29.38 to 13.64)	0.79_x000D_ (-0.67 to 2.27)	0.292
Sweden	0.26 (0.29 to 0.23)	0.18 (0.22 to 0.15)	-1.21_x000D_ (-2.04 to -0.37)	0.005	0.22 (0.25 to 0.19)	0.15 (0.18 to 0.13)	-1.33_x000D_ (-2.17 to -0.48)	0.002	12.31 (13.88 to 10.86)	8.67 (10.31 to 7.25)	-1.18_x000D_ (-1.8 to -0.56)	<0.001
Switzerland	0.29 (0.34 to 0.24)	0.2 (0.25 to 0.17)	-1.26_x000D_ (-2.03 to -0.48)	0.001	0.21 (0.25 to 0.18)	0.14 (0.16 to 0.11)	-1.49_x000D_ (-2.43 to -0.55)	0.002	12.18 (14.22 to 10.3)	7.7 (9.31 to 6.38)	-1.57_x000D_ (-2.41 to -0.73)	<0.001
Syrian Arab Republic	0.16 (0.22 to 0.1)	0.17 (0.24 to 0.11)	0.26_x000D_ (-0.05 to 0.56)	0.102	0.14 (0.19 to 0.09)	0.14 (0.2 to 0.09)	0.06_x000D_ (-0.31 to 0.43)	0.746	7.87 (10.79 to 5.29)	8.01 (11.29 to 5.35)	-0.01_x000D_ (-0.38 to 0.36)	0.95
Taiwan (Province of China)	0.35 (0.42 to 0.3)	0.46 (0.54 to 0.38)	0.89_x000D_ (0.01 to 1.78)	0.048	0.3 (0.35 to 0.25)	0.35 (0.42 to 0.29)	0.78_x000D_ (0.23 to 1.34)	0.005	17.07 (20.17 to 14.35)	19.8 (23.78 to 16.29)	0.52_x000D_ (-0.35 to 1.39)	0.241
Tajikistan	0.14 (0.23 to 0.07)	0.13 (0.19 to 0.08)	-0.25_x000D_ (-0.68 to 0.18)	0.247	0.13 (0.2 to 0.07)	0.12 (0.17 to 0.08)	-0.17_x000D_ (-0.78 to 0.43)	0.574	7.33 (11.69 to 3.78)	6.77 (9.95 to 4.3)	-0.23_x000D_ (-0.69 to 0.23)	0.326
Thailand	0.24 (0.31 to 0.17)	0.54 (0.75 to 0.37)	2.57_x000D_ (1.91 to 3.24)	<0.001	0.21 (0.28 to 0.15)	0.45 (0.63 to 0.31)	2.44_x000D_ (1.79 to 3.1)	<0.001	11.77 (15.86 to 8.55)	25.7 (35.88 to 17.61)	2.42_x000D_ (1.79 to 3.05)	<0.001
Timor-Leste	0.11 (0.17 to 0.06)	0.14 (0.2 to 0.09)	0.54_x000D_ (-0.37 to 1.45)	0.248	0.1 (0.15 to 0.05)	0.12 (0.18 to 0.08)	0.42_x000D_ (-0.66 to 1.52)	0.445	5.47 (8.84 to 2.95)	6.9 (10.47 to 4.51)	0.64_x000D_ (-0.03 to 1.32)	0.062
Togo	0.07 (0.11 to 0.05)	0.15 (0.24 to 0.09)	2.39_x000D_ (1.86 to 2.93)	<0.001	0.07 (0.1 to 0.04)	0.14 (0.21 to 0.08)	2.18_x000D_ (1.76 to 2.6)	<0.001	3.81 (5.64 to 2.45)	7.7 (12.03 to 4.56)	2.3_x000D_ (2.05 to 2.55)	<0.001
Tokelau	0.12 (0.19 to 0.07)	0.26 (0.41 to 0.16)	2.79_x000D_ (2.33 to 3.25)	<0.001	0.11 (0.18 to 0.06)	0.23 (0.35 to 0.14)	2.7_x000D_ (2.18 to 3.22)	<0.001	6.08 (10.03 to 3.39)	13.15 (20.29 to 8.25)	2.76_x000D_ (2.43 to 3.08)	<0.001
Tonga	0.16 (0.23 to 0.11)	0.26 (0.41 to 0.16)	1.52_x000D_ (1.36 to 1.67)	<0.001	0.14 (0.21 to 0.1)	0.22 (0.34 to 0.14)	1.38_x000D_ (1.23 to 1.53)	<0.001	8.1 (11.52 to 5.59)	12.47 (19.11 to 7.76)	1.4_x000D_ (1.32 to 1.49)	<0.001
Trinidad and Tobago	0.25 (0.28 to 0.22)	0.36 (0.47 to 0.25)	1.43_x000D_ (0.54 to 2.33)	0.002	0.22 (0.25 to 0.19)	0.31 (0.41 to 0.22)	1.42_x000D_ (0.43 to 2.42)	0.005	12.56 (14.39 to 11.08)	17.72 (23.1 to 12.52)	1.4_x000D_ (0.62 to 2.18)	<0.001
Tunisia	0.09 (0.12 to 0.06)	0.13 (0.2 to 0.09)	1.25_x000D_ (1.01 to 1.49)	<0.001	0.08 (0.11 to 0.05)	0.11 (0.17 to 0.07)	1.1_x000D_ (0.29 to 1.91)	0.008	4.44 (6.15 to 3.09)	6.32 (9.65 to 4.06)	1.12_x000D_ (0.94 to 1.3)	<0.001
Turkey	0.41 (0.59 to 0.27)	0.34 (0.46 to 0.25)	-0.49_x000D_ (-0.73 to -0.25)	<0.001	0.36 (0.53 to 0.23)	0.28 (0.39 to 0.2)	-0.73_x000D_ (-1.14 to -0.31)	0.001	20.36 (30.02 to 13.28)	16.11 (21.97 to 11.54)	-0.77_x000D_ (-1.01 to -0.53)	<0.001
Turkmenistan	0.01 (0.02 to 0.01)	0.25 (0.33 to 0.19)	11.06_x000D_ (9 to 13.15)	<0.001	0.01 (0.01 to 0.01)	0.22 (0.3 to 0.17)	10.69_x000D_ (6.76 to 14.75)	<0.001	0.75 (0.84 to 0.66)	13.01 (17.37 to 9.82)	9.86_x000D_ (8.01 to 11.74)	<0.001
Tuvalu	0.12 (0.18 to 0.07)	0.2 (0.31 to 0.12)	1.69_x000D_ (1.53 to 1.85)	<0.001	0.11 (0.16 to 0.06)	0.17 (0.27 to 0.11)	1.49_x000D_ (1.29 to 1.68)	<0.001	6.16 (9.26 to 3.66)	9.87 (15.18 to 6.03)	1.55_x000D_ (1.45 to 1.65)	<0.001
Uganda	0.1 (0.16 to 0.07)	0.21 (0.33 to 0.13)	2.18_x000D_ (1.88 to 2.49)	<0.001	0.1 (0.15 to 0.06)	0.19 (0.3 to 0.11)	2.02_x000D_ (1.73 to 2.31)	<0.001	5.45 (8.43 to 3.35)	10.88 (17.29 to 6.41)	2.25_x000D_ (1.98 to 2.53)	<0.001
Ukraine	0.5 (0.76 to 0.36)	0.62 (0.85 to 0.43)	0.62_x000D_ (-0.66 to 1.92)	0.344	0.44 (0.66 to 0.31)	0.53 (0.73 to 0.37)	0.54_x000D_ (-0.89 to 1.98)	0.461	24.77 (37.26 to 17.79)	29.96 (41.15 to 20.78)	0.52_x000D_ (-0.7 to 1.76)	0.404
United Arab Emirates	0.27 (0.46 to 0.16)	0.31 (0.45 to 0.19)	0.42_x000D_ (0.12 to 0.72)	0.006	0.24 (0.4 to 0.14)	0.26 (0.39 to 0.16)	0.32_x000D_ (0.02 to 0.62)	0.037	13.8 (22.99 to 8.09)	15.34 (22.66 to 9.37)	0.39_x000D_ (0.07 to 0.71)	0.016
United Kingdom	0.26 (0.27 to 0.25)	0.3 (0.31 to 0.29)	0.28_x000D_ (-0.21 to 0.78)	0.261	0.21 (0.21 to 0.21)	0.23 (0.23 to 0.22)	0.23_x000D_ (-0.29 to 0.74)	0.388	11.83 (12.11 to 11.57)	12.76 (13.17 to 12.28)	0.07_x000D_ (-0.66 to 0.8)	0.852
United Republic of Tanzania	0.12 (0.19 to 0.08)	0.13 (0.23 to 0.08)	0.25_x000D_ (0.25 to 0.25)	<0.001	0.11 (0.17 to 0.07)	0.12 (0.21 to 0.07)	0.35_x000D_ (0.14 to 0.57)	0.001	6.26 (9.87 to 3.99)	6.89 (12.01 to 3.98)	0.32_x000D_ (0.24 to 0.4)	<0.001
United States of America	0.32 (0.33 to 0.31)	0.33 (0.35 to 0.32)	0.12_x000D_ (-0.7 to 0.95)	0.771	0.24 (0.25 to 0.24)	0.23 (0.24 to 0.22)	-0.09_x000D_ (-0.87 to 0.7)	0.83	13.49 (13.84 to 13.17)	12.74 (13.27 to 12.21)	-0.11_x000D_ (-0.7 to 0.48)	0.715
United States Virgin Islands	0.26 (0.36 to 0.18)	0.6 (0.94 to 0.38)	3.2_x000D_ (2.44 to 3.96)	<0.001	0.23 (0.32 to 0.15)	0.53 (0.82 to 0.33)	3.19_x000D_ (2.48 to 3.91)	<0.001	12.93 (18.19 to 8.78)	30.39 (47.67 to 19.19)	3.31_x000D_ (2.58 to 4.06)	<0.001
Uruguay	0.4 (0.48 to 0.33)	0.51 (0.6 to 0.42)	0.73_x000D_ (-0.46 to 1.93)	0.23	0.35 (0.42 to 0.29)	0.43 (0.51 to 0.35)	0.7_x000D_ (-0.2 to 1.6)	0.127	19.75 (23.69 to 16.5)	24.28 (28.94 to 19.95)	0.66_x000D_ (0.16 to 1.17)	0.01
Uzbekistan	0.13 (0.17 to 0.1)	0.22 (0.29 to 0.17)	1.7_x000D_ (1.01 to 2.4)	<0.001	0.12 (0.15 to 0.09)	0.2 (0.26 to 0.15)	1.64_x000D_ (0.97 to 2.31)	<0.001	6.72 (8.61 to 5.17)	11.47 (14.87 to 8.71)	1.71_x000D_ (1.05 to 2.37)	<0.001
Vanuatu	0.1 (0.15 to 0.06)	0.16 (0.23 to 0.1)	1.53_x000D_ (1.41 to 1.64)	<0.001	0.09 (0.13 to 0.05)	0.14 (0.21 to 0.09)	1.34_x000D_ (1.06 to 1.62)	<0.001	4.85 (7.41 to 2.92)	7.95 (11.73 to 5.07)	1.61_x000D_ (1.38 to 1.85)	<0.001
Venezuela (Bolivarian Republic of)	0.13 (0.15 to 0.12)	0.25 (0.34 to 0.17)	2.09_x000D_ (1.34 to 2.85)	<0.001	0.12 (0.13 to 0.11)	0.22 (0.3 to 0.15)	1.87_x000D_ (0.95 to 2.79)	<0.001	6.79 (7.56 to 6.1)	12.78 (17.38 to 8.51)	2.21_x000D_ (1.28 to 3.15)	<0.001
Viet Nam	0.06 (0.09 to 0.04)	0.09 (0.14 to 0.06)	1.43_x000D_ (0.56 to 2.3)	0.001	0.06 (0.08 to 0.04)	0.08 (0.12 to 0.05)	0.98_x000D_ (0.59 to 1.36)	<0.001	3.2 (4.63 to 2.15)	4.34 (6.68 to 2.81)	1.01_x000D_ (0.97 to 1.06)	<0.001
Yemen	0.06 (0.1 to 0.03)	0.08 (0.13 to 0.04)	0.89_x000D_ (0.23 to 1.55)	0.008	0.05 (0.09 to 0.02)	0.07 (0.11 to 0.04)	1.4_x000D_ (0.96 to 1.83)	<0.001	2.79 (5.08 to 1.26)	3.95 (6.47 to 2.12)	1.08_x000D_ (0.7 to 1.46)	<0.001
Zambia	0.16 (0.22 to 0.11)	0.18 (0.29 to 0.11)	0.41_x000D_ (0.08 to 0.75)	0.016	0.14 (0.2 to 0.1)	0.16 (0.26 to 0.1)	0.5_x000D_ (0.22 to 0.79)	0.001	8.38 (11.62 to 5.83)	9.47 (14.78 to 5.53)	0.4_x000D_ (0.23 to 0.58)	<0.001
Zimbabwe	0.18 (0.26 to 0.13)	0.45 (0.69 to 0.29)	3.04_x000D_ (2.35 to 3.73)	<0.001	0.17 (0.23 to 0.12)	0.41 (0.62 to 0.26)	2.98_x000D_ (2.2 to 3.77)	<0.001	9.4 (13.21 to 6.6)	23.11 (35.2 to 14.99)	3.07_x000D_ (2.27 to 3.89)	<0.001
DALYs: Disability-adjusted life years. AAPC: Average annual percent change.
