# Supplementary material for: Global, regional, and national burdens of five main digestive system cancers in adolescents and young adults from 1990 to 2021 based on the Global Burden of Disease Study 2021: A cross-sectional study
Source: PLoS One. 2025 Sep 10;20(9):e0329377. doi: 10.1371/journal.pone.0329377 (PMC12422433; doi:10.1371/journal.pone.0329377)
Supplement: S17 Table — (XLSX) [file pone.0329377.s023.xlsx]

## Sheet: Sheet1
Supplementary table 17: Age-standardized rates of incidence, mortality and DALYs for AYAs with pancreatic cancer in 1990 and 2021 for both sexes in 21 GBD regions.
location	Incidence(95% certainty interval)				Deaths (95% certainty interval)				DALYs (95% certainty interval)
	Age-standardised rates per 100,000 (1990)	Age-standardised rates per 100,000 (2021)	AAPC (1990-2021)	P.Value	Age-standardised rates per 100,000 (1990)	Age-standardised rates per 100,000 (2021)	AAPC (1990-2021)	P.Value	Age-standardised rates per 100,000 (1990)	Age-standardised rates per 100,000 (2021)	AAPC (1990-2021)	P.Value
Central Europe, Eastern Europe, and Central Asia
Central Asia	0.22 (0.27 to 0.2)	0.29 (0.33 to 0.25)	0.75_x000D_ (0.2 to 1.3)	0.007	0.2 (0.24 to 0.18)	0.26 (0.3 to 0.22)	0.9_x000D_ (0.27 to 1.52)	0.005	11.57 (13.81 to 10.13)	14.72 (17.1 to 12.67)	0.84_x000D_ (0.01 to 1.68)	0.048
Central Europe	0.48 (0.51 to 0.46)	0.34 (0.37 to 0.31)	-1.09_x000D_ (-1.68 to -0.49)	<0.001	0.43 (0.45 to 0.4)	0.3 (0.32 to 0.27)	-1.26_x000D_ (-1.82 to -0.71)	<0.001	23.8 (25.18 to 22.58)	16.78 (18.27 to 15.37)	-1.22_x000D_ (-1.77 to -0.66)	<0.001
Eastern Europe	0.59 (0.66 to 0.55)	0.49 (0.54 to 0.44)	-0.66_x000D_ (-1.16 to -0.15)	0.011	0.52 (0.58 to 0.49)	0.42 (0.47 to 0.37)	-0.77_x000D_ (-1.28 to -0.26)	0.003	29.57 (32.97 to 27.63)	23.46 (26.12 to 21.06)	-0.87_x000D_ (-1.41 to -0.33)	0.002
High-income
Australasia	0.25 (0.28 to 0.22)	0.28 (0.32 to 0.24)	0.42_x000D_ (-0.14 to 0.98)	0.144	0.2 (0.22 to 0.18)	0.19 (0.22 to 0.17)	-0.09_x000D_ (-0.65 to 0.47)	0.745	11.28 (12.73 to 9.92)	10.8 (12.38 to 9.32)	-0.02_x000D_ (-0.73 to 0.71)	0.963
High-income Asia Pacific	0.36 (0.39 to 0.33)	0.28 (0.31 to 0.26)	-0.62_x000D_ (-1.24 to 0.01)	0.053	0.3 (0.32 to 0.27)	0.22 (0.24 to 0.2)	-0.86_x000D_ (-1.27 to -0.46)	<0.001	16.59 (18.07 to 15.28)	12.13 (13.28 to 11.24)	-0.86_x000D_ (-1.24 to -0.48)	<0.001
High-income North America	0.32 (0.33 to 0.31)	0.33 (0.34 to 0.31)	0.09_x000D_ (-0.47 to 0.65)	0.751	0.24 (0.24 to 0.23)	0.22 (0.23 to 0.22)	-0.23_x000D_ (-0.78 to 0.33)	0.419	13.35 (13.71 to 13.02)	12.65 (13.17 to 12.12)	-0.17_x000D_ (-0.71 to 0.37)	0.531
Western Europe	0.32 (0.34 to 0.3)	0.31 (0.32 to 0.29)	-0.18_x000D_ (-0.61 to 0.24)	0.396	0.26 (0.27 to 0.25)	0.21 (0.22 to 0.2)	-0.74_x000D_ (-1.2 to -0.27)	0.002	14.68 (15.5 to 13.92)	11.98 (12.67 to 11.36)	-0.71_x000D_ (-1.04 to -0.38)	<0.001
Latin America and Caribbean
Andean Latin America	0.25 (0.32 to 0.19)	0.26 (0.34 to 0.2)	0.11_x000D_ (-0.83 to 1.06)	0.817	0.23 (0.29 to 0.17)	0.23 (0.29 to 0.17)	0.18_x000D_ (-0.79 to 1.17)	0.714	13.07 (16.62 to 10.01)	13 (16.75 to 9.94)	0.06_x000D_ (-0.99 to 1.12)	0.916
Caribbean	0.23 (0.26 to 0.2)	0.27 (0.33 to 0.22)	0.52_x000D_ (-0.1 to 1.14)	0.098	0.2 (0.23 to 0.18)	0.24 (0.29 to 0.19)	0.53_x000D_ (-0.14 to 1.22)	0.123	11.63 (13.17 to 10.19)	13.48 (16.42 to 10.88)	0.46_x000D_ (-0.09 to 1.02)	0.104
Central Latin America	0.27 (0.28 to 0.26)	0.26 (0.29 to 0.23)	-0.14_x000D_ (-0.78 to 0.51)	0.681	0.24 (0.25 to 0.23)	0.23 (0.25 to 0.2)	-0.15_x000D_ (-0.77 to 0.46)	0.621	13.71 (14.38 to 13.08)	13.05 (14.49 to 11.68)	-0.1_x000D_ (-0.64 to 0.43)	0.706
Southern Latin America	0.32 (0.37 to 0.28)	0.34 (0.38 to 0.3)	0.2_x000D_ (-0.22 to 0.63)	0.352	0.29 (0.33 to 0.25)	0.28 (0.32 to 0.25)	-0.03_x000D_ (-0.53 to 0.47)	0.907	16.14 (18.67 to 13.98)	16.23 (18.41 to 14.28)	-0.05_x000D_ (-0.84 to 0.75)	0.906
Tropical Latin America	0.27 (0.29 to 0.26)	0.31 (0.33 to 0.29)	0.49_x000D_ (0.14 to 0.84)	0.006	0.25 (0.26 to 0.23)	0.27 (0.29 to 0.25)	0.33_x000D_ (0.17 to 0.5)	<0.001	13.89 (14.78 to 13.09)	15.37 (16.39 to 14.46)	0.36_x000D_ (-0.13 to 0.86)	0.152
North Africa and Middle East
North Africa and Middle East	0.17 (0.21 to 0.13)	0.19 (0.22 to 0.16)	0.3_x000D_ (0.12 to 0.49)	0.001	0.15 (0.19 to 0.12)	0.16 (0.18 to 0.13)	0.16_x000D_ (-0.05 to 0.38)	0.13	8.41 (10.68 to 6.54)	8.94 (10.5 to 7.65)	0.19_x000D_ (0.02 to 0.36)	0.03
South Asia
South Asia	0.06 (0.07 to 0.05)	0.07 (0.09 to 0.06)	0.75_x000D_ (0.4 to 1.11)	<0.001	0.06 (0.07 to 0.04)	0.07 (0.08 to 0.06)	0.48_x000D_ (0.48 to 0.48)	<0.001	3.15 (3.83 to 2.46)	3.8 (4.72 to 3.19)	0.6_x000D_ (0.19 to 1.01)	0.004
Southeast Asia, East Asia, and Oceania
East Asia	0.44 (0.51 to 0.37)	0.49 (0.6 to 0.39)	0.34_x000D_ (-0.02 to 0.7)	0.066	0.39 (0.46 to 0.33)	0.41 (0.5 to 0.33)	0.14_x000D_ (-0.32 to 0.61)	0.543	22.16 (25.84 to 18.74)	23.25 (28.46 to 18.51)	0.15_x000D_ (-0.1 to 0.4)	0.251
Oceania	0.09 (0.12 to 0.06)	0.11 (0.16 to 0.08)	0.64_x000D_ (0.64 to 0.64)	<0.001	0.08 (0.11 to 0.06)	0.1 (0.14 to 0.07)	0.77_x000D_ (0 to 1.54)	0.05	4.48 (6.26 to 3.18)	5.7 (8.06 to 4.05)	0.85_x000D_ (0.53 to 1.18)	<0.001
Southeast Asia	0.19 (0.22 to 0.16)	0.25 (0.3 to 0.21)	1.03_x000D_ (0.75 to 1.3)	<0.001	0.17 (0.19 to 0.14)	0.22 (0.26 to 0.19)	0.96_x000D_ (0.7 to 1.23)	<0.001	9.46 (11.07 to 7.91)	12.58 (15.1 to 10.59)	0.94_x000D_ (0.79 to 1.09)	<0.001
Sub-Saharan Africa
Central Sub-Saharan Africa	0.09 (0.12 to 0.07)	0.1 (0.15 to 0.06)	0.24_x000D_ (-0.07 to 0.56)	0.128	0.09 (0.11 to 0.06)	0.09 (0.14 to 0.06)	0.14_x000D_ (-0.23 to 0.51)	0.456	4.84 (6.35 to 3.62)	5.01 (7.85 to 3.18)	0.15_x000D_ (0.06 to 0.25)	0.002
Eastern Sub-Saharan Africa	0.08 (0.11 to 0.06)	0.11 (0.15 to 0.08)	0.9_x000D_ (0.9 to 0.9)	<0.001	0.08 (0.1 to 0.06)	0.09 (0.13 to 0.07)	0.37_x000D_ (0.37 to 0.37)	<0.001	4.43 (5.53 to 3.33)	5.47 (7.63 to 4.14)	0.69_x000D_ (0.62 to 0.76)	<0.001
Southern Sub-Saharan Africa	0.28 (0.32 to 0.24)	0.27 (0.33 to 0.23)	-0.16_x000D_ (-0.79 to 0.48)	0.63	0.25 (0.28 to 0.21)	0.24 (0.29 to 0.2)	-0.04_x000D_ (-0.71 to 0.63)	0.911	13.84 (15.87 to 11.91)	13.59 (16.47 to 11.27)	-0.04_x000D_ (-0.71 to 0.63)	0.903
Western Sub-Saharan Africa	0.05 (0.06 to 0.04)	0.1 (0.14 to 0.08)	2.37_x000D_ (1.48 to 3.26)	<0.001	0.05 (0.06 to 0.04)	0.09 (0.12 to 0.07)	1.91_x000D_ (1.18 to 2.65)	<0.001	2.75 (3.36 to 2.17)	5.31 (7.01 to 3.87)	2.14_x000D_ (2.01 to 2.27)	<0.001
DALYs: Disability-adjusted life years. AAPC: Average annual percent change.
