# Supplementary material for: Global, regional, and national burdens of five main digestive system cancers in adolescents and young adults from 1990 to 2021 based on the Global Burden of Disease Study 2021: A cross-sectional study
Source: PLoS One. 2025 Sep 10;20(9):e0329377. doi: 10.1371/journal.pone.0329377 (PMC12422433; doi:10.1371/journal.pone.0329377)
Supplement: S18 Table — (XLSX) [file pone.0329377.s024.xlsx]

## Sheet: Sheet1
Supplementary table 18: Incidence, deaths and DALYs number of AYAs with liver cancer in 1990 and 2021 for both sexes in 21 GBD regions.
location	Incidence (95% uncertainty interval)		Deaths (95% uncertainty interval)		DALYs (95% uncertainty interval)
	number (1990)	number (2021)	number (1990)	number (2021)	number (1990)	number (2021)
Global	19863.66 (23154.68 to 17281.34)	24348.06 (28603.08 to 21254.75)	17748.11 (20694.57 to 15442.96)	19270.22 (22583.81 to 16838.91)	1027745.96 (1198905.63 to 894370.94)	1108669.92 (1297919.31 to 968903.92)
Low SDI	1250.29 (1784.85 to 874.46)	2719.06 (3700.01 to 2112.47)	1162.82 (1660.69 to 817.67)	2512.13 (3425.6 to 1944.55)	69157.12 (98719.88 to 48651.08)	149570.64 (203667.5 to 115791.39)
Low-middle SDI	1896.75 (2432.14 to 1575.22)	3837.57 (4617.3 to 3214.71)	1756.61 (2249.25 to 1458.93)	3482.89 (4203.75 to 2909.57)	103952.9 (132991.48 to 86357.1)	204337.76 (246952.52 to 170538.66)
Middle SDI	9266.33 (11041.58 to 7812.88)	10484.52 (13076.13 to 8667.53)	8381.64 (9966.63 to 7068.94)	8184.62 (10118.19 to 6802.82)	484952.77 (576564.87 to 409264.38)	466234.38 (575439.91 to 388135.81)
High-middle SDI	5532.12 (6765.5 to 4550.78)	5386.91 (6884.02 to 4207.49)	4941.57 (6056.8 to 4071.85)	3960.24 (5033.29 to 3098.45)	283391.12 (347238.22 to 233788.91)	223568.44 (283979.83 to 174988.6)
High SDI	1911.08 (2264.38 to 1668.8)	1911.47 (2070.43 to 1777.35)	1499.03 (1799.49 to 1289.81)	1122.97 (1218.24 to 1041.41)	85914.87 (102911.3 to 74066.73)	64530.06 (69873.32 to 59914.12)
Central Europe, Eastern Europe, and Central Asia
Central Asia	203.18 (233.9 to 177.21)	226.71 (273.89 to 185.08)	188.27 (216.82 to 164.07)	207.1 (251.15 to 168.46)	11158.84 (12869.63 to 9721.21)	12035.35 (14614.41 to 9784.33)
Central Europe	129.86 (145.48 to 116.45)	67.1 (76.61 to 58.83)	117.96 (132.28 to 105.74)	58.49 (66.84 to 51.2)	6875.06 (7710.32 to 6164.64)	3376.34 (3857.47 to 2955.22)
Eastern Europe	182.35 (197.26 to 169.57)	195.28 (212.4 to 179.06)	165.76 (178.94 to 154.12)	170.15 (185.02 to 156.11)	9784.62 (10567.07 to 9094.64)	9748.14 (10595.6 to 8947.76)
High-income
Australasia	19.54 (23.18 to 16.47)	61.31 (76.11 to 49.47)	15.1 (18 to 12.72)	37.64 (46.03 to 30.94)	884.27 (1052.67 to 745.75)	2177.52 (2656.16 to 1791.32)
High-income Asia Pacific	887.08 (1228.29 to 651.61)	399.11 (521.84 to 309.69)	704.45 (997.05 to 499.24)	205.76 (271.23 to 160.43)	40043.71 (56583.96 to 28416.14)	11550.58 (15184.82 to 9028.2)
High-income North America	325.55 (337.49 to 315.11)	618.05 (652 to 584.16)	207.65 (214.17 to 201.87)	322.4 (338.85 to 306.25)	12044.94 (12413.89 to 11708.8)	18916.12 (19883.91 to 17960.89)
Western Europe	356.85 (380.36 to 335.1)	526.01 (568.61 to 489.94)	273.67 (291.7 to 257.08)	306.86 (329.78 to 286.61)	16122.62 (17175.09 to 15144.86)	17827.13 (19143.47 to 16655.58)
Latin America and Caribbean
Andean Latin America	52.47 (68.26 to 40.75)	77.48 (109.77 to 54.28)	48.95 (63.68 to 38.13)	68.7 (97.24 to 48.36)	2971.34 (3854.61 to 2319.15)	4130.71 (5826.9 to 2915.51)
Caribbean	27.7 (33.26 to 23.29)	34.51 (44.96 to 26.51)	25.07 (30.21 to 21.05)	30.36 (39.72 to 23.21)	1482.57 (1784.47 to 1245.37)	1772.06 (2318.17 to 1356.65)
Central Latin America	133.49 (141.43 to 126.39)	227.74 (253.63 to 203.08)	123.02 (130.17 to 116.47)	201.7 (224.75 to 179.21)	7365.74 (7796.08 to 6974.33)	11999.28 (13364.99 to 10664.81)
Southern Latin America	10.28 (12.62 to 8.29)	29.6 (35.64 to 24.7)	9.13 (11.24 to 7.37)	24.38 (29.28 to 20.25)	528.68 (650.56 to 427.22)	1421.72 (1708.05 to 1180.66)
Tropical Latin America	111.37 (119.71 to 103.87)	151.47 (163.17 to 140.35)	102.22 (109.86 to 95.36)	134.06 (144.46 to 124.35)	6051.52 (6504.43 to 5643.81)	7868.07 (8474.56 to 7304.84)
North Africa and Middle East
North Africa and Middle East	466.48 (624.36 to 361.39)	1041.47 (1271.24 to 851.59)	429.25 (576.17 to 332.86)	907.53 (1110.08 to 738.98)	25535.86 (34371.89 to 19821.22)	53268.3 (65241.21 to 43372.77)
South Asia
South Asia	986.27 (1189.72 to 848.53)	2503.08 (3070.71 to 2100.53)	914.51 (1098.38 to 787.15)	2265.34 (2780.71 to 1900.32)	54180.98 (64918.05 to 46666.7)	132492.66 (162993.02 to 111058.25)
Southeast Asia, East Asia, and Oceania
East Asia	12515.9 (15179.77 to 10337.8)	12148.88 (15697.2 to 9434.74)	11235.41 (13622.09 to 9289.14)	8883.85 (11445.71 to 6877.36)	645367.01 (783259.92 to 533592.75)	501526.04 (645969.65 to 388406.83)
Oceania	13.57 (28.1 to 7.34)	24.36 (46.08 to 14.35)	12.49 (26.1 to 6.7)	22.09 (41.79 to 12.96)	739.16 (1547.16 to 394.37)	1297.71 (2452.12 to 761.47)
Southeast Asia	1624.22 (1979.78 to 1341.35)	2189.89 (2994.68 to 1692.81)	1489.61 (1812.02 to 1231.71)	1905.02 (2623.12 to 1474.06)	86658.96 (105424.81 to 71655.76)	109074.95 (150027.87 to 84350.85)
Sub-Saharan Africa
Central Sub-Saharan Africa	132.17 (314.45 to 55.06)	244.55 (580.03 to 101.31)	123.08 (288.07 to 51.11)	226.73 (547.73 to 93.17)	7304.81 (17118.41 to 3041.02)	13428.07 (32450.92 to 5538.23)
Eastern Sub-Saharan Africa	376.13 (498.23 to 291.07)	870.94 (1237.72 to 616.17)	351.48 (465.47 to 273.04)	806.47 (1149.22 to 570.34)	21112.7 (27894.36 to 16444.13)	48233.65 (68521.8 to 34163.72)
Southern Sub-Saharan Africa	255.17 (387.83 to 160.86)	522.57 (673.92 to 403.99)	233.23 (354.44 to 147.47)	471.32 (608.13 to 363.86)	13587.67 (20667.25 to 8612.73)	27142.18 (35017.45 to 20942.69)
Western Sub-Saharan Africa	1054.04 (1625.52 to 652.68)	2187.93 (2833.27 to 1627.31)	977.81 (1509.89 to 607.87)	2014.27 (2618.68 to 1504.05)	57944.91 (89513.09 to 36017.1)	119383.36 (155321.36 to 89129.98)
DALYs: Disability-adjusted life years.
