# Supplementary material for: Global, regional, and national burdens of five main digestive system cancers in adolescents and young adults from 1990 to 2021 based on the Global Burden of Disease Study 2021: A cross-sectional study
Source: PLoS One. 2025 Sep 10;20(9):e0329377. doi: 10.1371/journal.pone.0329377 (PMC12422433; doi:10.1371/journal.pone.0329377)
Supplement: S19 Table — (XLSX) [file pone.0329377.s025.xlsx]

## Sheet: Sheet1
Supplementary table 19: Incidence, deaths and DALYs number of AYAs with liver cancer in 1990 and 2021 for both sexes in 204 countries.
location	Incidence (95% uncertainty interval)		Deaths (95% uncertainty interval)		DALYs (95% uncertainty interval)
	number (1990)	number (2021)	number (1990)	number (2021)	number (1990)	number (2021)
Afghanistan	21.24 (35.12 to 12.19)	73.83 (118.18 to 42.73)	19.95 (32.77 to 11.45)	68.95 (110.49 to 39.92)	1213.86 (1992.55 to 697.62)	4207.68 (6740.87 to 2437.99)
Albania	12.65 (17.68 to 8.67)	5.46 (8.51 to 3.44)	11.81 (16.52 to 8.11)	4.88 (7.67 to 3.07)	715.85 (1002.49 to 490.45)	288.55 (453.66 to 181.15)
Algeria	14.52 (21.49 to 9.41)	37.47 (58.36 to 23.12)	13.36 (19.89 to 8.66)	32.07 (49.74 to 19.84)	799.97 (1187.8 to 519.7)	1849.52 (2864.24 to 1145.71)
American Samoa	0.1 (0.17 to 0.06)	0.18 (0.29 to 0.11)	0.09 (0.15 to 0.06)	0.16 (0.25 to 0.1)	5.51 (9 to 3.29)	9.48 (14.9 to 5.57)
Andorra	0.22 (0.37 to 0.12)	0.25 (0.43 to 0.13)	0.17 (0.27 to 0.09)	0.16 (0.27 to 0.08)	9.7 (16.01 to 5.5)	9.15 (15.32 to 4.78)
Angola	47.55 (159.86 to 6.41)	90.88 (268.99 to 19.58)	44.15 (149.01 to 5.96)	84.62 (258.2 to 18.01)	2605.54 (8804.91 to 353.58)	5016.27 (15322.47 to 1071.78)
Antigua and Barbuda	0.06 (0.07 to 0.05)	0.06 (0.07 to 0.05)	0.06 (0.07 to 0.05)	0.05 (0.06 to 0.04)	3.34 (3.91 to 2.87)	2.84 (3.35 to 2.35)
Argentina	5.55 (7.23 to 4.26)	18.22 (23.03 to 14.17)	4.95 (6.46 to 3.81)	15.48 (19.62 to 12.05)	287.77 (374.19 to 221.56)	906.74 (1147.98 to 706.82)
Armenia	6.98 (8.56 to 5.78)	4.67 (5.6 to 3.82)	6.4 (7.89 to 5.29)	4.18 (5.01 to 3.42)	374.41 (461.71 to 309.56)	241.35 (288.69 to 197.25)
Australia	14.87 (18.37 to 12.06)	47.96 (62.43 to 36.88)	12.12 (14.97 to 9.85)	31.01 (39.52 to 24.39)	708.24 (873.51 to 575.73)	1789.63 (2273.31 to 1409.84)
Austria	6.93 (8.65 to 5.5)	11.17 (14.35 to 8.42)	5.14 (6.37 to 4.09)	6.2 (7.86 to 4.79)	303.76 (375.84 to 242.32)	362.34 (458.38 to 280.02)
Azerbaijan	17.31 (28.53 to 9.37)	25.5 (44.85 to 13.45)	16.08 (26.6 to 8.68)	23.25 (41.27 to 12.28)	955.15 (1579.23 to 517.02)	1353.54 (2397.81 to 715.63)
Bahamas	0.43 (0.5 to 0.37)	0.62 (0.79 to 0.49)	0.39 (0.46 to 0.34)	0.55 (0.7 to 0.43)	22.86 (26.74 to 19.72)	31.82 (40.33 to 24.91)
Bahrain	0.84 (1.33 to 0.53)	1.78 (2.89 to 1.06)	0.76 (1.19 to 0.48)	1.44 (2.35 to 0.85)	45.2 (70.25 to 28.65)	82.22 (133.37 to 48.27)
Bangladesh	89.7 (153.44 to 51.76)	160.66 (313.63 to 83.86)	83.82 (143.32 to 48.6)	145.64 (281.23 to 75.69)	5043.05 (8576.17 to 2940.02)	8635.38 (16625.08 to 4491.96)
Barbados	0.24 (0.28 to 0.21)	0.21 (0.27 to 0.16)	0.21 (0.25 to 0.19)	0.18 (0.23 to 0.14)	12.6 (14.64 to 10.9)	10.43 (13.63 to 8)
Belarus	8.73 (11.63 to 6.52)	8.16 (11.08 to 5.91)	7.93 (10.53 to 5.91)	7.26 (9.93 to 5.21)	455.44 (603.18 to 339.58)	415.63 (567.92 to 298.27)
Belgium	6.88 (8.49 to 5.49)	9.53 (12.33 to 7.21)	5.48 (6.74 to 4.39)	6.27 (8.09 to 4.83)	321.21 (395 to 256.95)	360.59 (464.45 to 278.41)
Belize	0.1 (0.12 to 0.09)	0.5 (0.59 to 0.43)	0.1 (0.11 to 0.08)	0.45 (0.52 to 0.38)	5.78 (6.94 to 4.9)	26.4 (30.54 to 22.41)
Benin	45.06 (83.19 to 20.05)	95.77 (160.8 to 51.54)	41.82 (77.36 to 18.7)	88.38 (149.51 to 47.46)	2475.94 (4586.27 to 1109.7)	5238.65 (8844.68 to 2825.17)
Bermuda	0.06 (0.07 to 0.05)	0.02 (0.03 to 0.02)	0.05 (0.06 to 0.05)	0.02 (0.02 to 0.01)	3.12 (3.61 to 2.7)	1.06 (1.35 to 0.83)
Bhutan	0.85 (1.55 to 0.41)	1.43 (2.55 to 0.74)	0.79 (1.44 to 0.38)	1.29 (2.32 to 0.66)	47.37 (85.08 to 22.61)	74.94 (134.37 to 38.69)
Bolivia (Plurinational State of)	7.81 (12.36 to 4.6)	12.77 (22.14 to 7.25)	7.3 (11.62 to 4.3)	11.7 (20.44 to 6.67)	440.1 (699.92 to 259.66)	700.82 (1224.25 to 399.17)
Bosnia and Herzegovina	9.82 (12.58 to 7.39)	2.7 (3.76 to 1.71)	9.02 (11.59 to 6.8)	2.4 (3.35 to 1.51)	531.31 (684.91 to 398.95)	140.08 (195.47 to 88.84)
Botswana	3.73 (8.43 to 1.39)	11.15 (28.18 to 4.19)	3.45 (7.86 to 1.29)	10.12 (26.17 to 3.76)	203.88 (464.05 to 76.53)	580.32 (1499.54 to 216.41)
Brazil	108.89 (117.05 to 101.47)	143.71 (154.56 to 133.02)	99.94 (107.43 to 93.09)	127.15 (136.59 to 117.84)	5915.65 (6355.81 to 5509)	7458.99 (8004.47 to 6917.07)
Brunei Darussalam	1.16 (1.82 to 0.71)	1.51 (2.31 to 0.96)	1.03 (1.6 to 0.63)	1.22 (1.88 to 0.78)	59.92 (92.34 to 36.68)	68.89 (106.03 to 43.72)
Bulgaria	18.97 (24.02 to 14.15)	5.52 (7.68 to 3.91)	17.27 (21.86 to 12.93)	4.93 (6.88 to 3.5)	1000.09 (1266.03 to 750.53)	283.46 (395.45 to 200.97)
Burkina Faso	100.6 (241.09 to 38.68)	230.79 (467.59 to 92.18)	93.13 (222.99 to 35.68)	212.88 (432.16 to 84.75)	5505.19 (13161.42 to 2112.37)	12531.88 (25420.89 to 5006.66)
Burundi	11.43 (22.29 to 5.73)	17.45 (32.62 to 8.97)	10.72 (20.95 to 5.41)	16.36 (30.51 to 8.29)	648.4 (1261.07 to 328.76)	992.86 (1842.68 to 505.46)
Cabo Verde	2.83 (4.76 to 1.61)	5.68 (9.85 to 3.16)	2.62 (4.41 to 1.48)	5.06 (8.7 to 2.81)	156.36 (263.81 to 87.99)	295.47 (507.24 to 163.52)
Cambodia	33.83 (66.68 to 16.17)	51.66 (109.33 to 22.52)	31.47 (61.36 to 15.06)	46.59 (98.99 to 20.18)	1860.42 (3622.75 to 892.49)	2691.05 (5715.99 to 1170.41)
Cameroon	96.52 (162.57 to 56.04)	255.17 (502.35 to 125.04)	89.27 (149.95 to 51.58)	233.97 (457.69 to 114.33)	5278.7 (8849.92 to 3057.64)	13750.14 (26852.94 to 6721.09)
Canada	26.23 (32.05 to 21.45)	56.7 (74.16 to 43.82)	18.72 (22.79 to 15.4)	32.5 (40.8 to 25.67)	1084.26 (1319.25 to 892.42)	1895.17 (2372.96 to 1497.9)
Central African Republic	11.12 (25.81 to 3.91)	14.8 (34.36 to 5.34)	10.34 (23.99 to 3.64)	13.74 (32.04 to 5.01)	613.46 (1422.39 to 215.79)	810.73 (1895.38 to 297.78)
Chad	43.24 (97.08 to 15.23)	106.48 (209.94 to 50.21)	40.16 (90.49 to 14.21)	98.84 (193.06 to 47.28)	2374.32 (5338.42 to 844.4)	5895.01 (11502.49 to 2831.39)
Chile	4.04 (5.38 to 2.97)	9.6 (12.43 to 7.4)	3.57 (4.75 to 2.63)	7.44 (9.59 to 5.78)	206.35 (274.04 to 152.12)	430.09 (554.18 to 334.58)
China	12175.15 (14811.89 to 10019.15)	11859.96 (15390.04 to 9150.17)	10930.59 (13306.16 to 9007.41)	8653.2 (11215.24 to 6666.08)	627737.35 (764585.51 to 517207.33)	488460.79 (632830.13 to 376619.76)
Colombia	33.69 (40.55 to 27.58)	35.86 (45.91 to 27.27)	31.08 (37.49 to 25.45)	30.88 (39.65 to 23.46)	1869.87 (2254.27 to 1534.16)	1840.05 (2356.83 to 1400.18)
Comoros	0.96 (1.67 to 0.4)	1.75 (2.9 to 0.95)	0.9 (1.58 to 0.37)	1.62 (2.73 to 0.87)	54.63 (96.17 to 22.08)	96.71 (163.14 to 52.01)
Congo	10.98 (24.26 to 4.12)	17.26 (39.29 to 6.33)	10.19 (22.35 to 3.86)	15.79 (36.2 to 5.78)	601.59 (1324.47 to 228.06)	921.2 (2110.17 to 338.08)
Cook Islands	0.09 (0.14 to 0.05)	0.08 (0.13 to 0.04)	0.08 (0.13 to 0.05)	0.06 (0.11 to 0.04)	4.71 (7.58 to 2.79)	3.71 (6.14 to 2.07)
Costa Rica	4.69 (5.74 to 3.78)	8.01 (10.31 to 6.16)	4.18 (5.12 to 3.37)	6.71 (8.6 to 5.16)	245.85 (300.92 to 198.27)	393.7 (504.18 to 303.92)
Coted'Ivoire	34.61 (62.64 to 17.29)	54.37 (93.66 to 27.69)	32.18 (58.07 to 16.26)	49.93 (86.83 to 25.66)	1925.33 (3466.04 to 974.2)	2960.04 (5134.36 to 1522.71)
Croatia	5.01 (6.47 to 3.76)	1.81 (2.44 to 1.3)	4.31 (5.57 to 3.24)	1.35 (1.8 to 0.99)	250.49 (323.25 to 188.68)	77.89 (103.84 to 57.1)
Cuba	9.73 (12.6 to 7.61)	4.67 (6.02 to 3.41)	8.66 (11.19 to 6.79)	3.86 (5 to 2.83)	514.34 (662.21 to 403.87)	223.2 (289.1 to 164.21)
Cyprus	0.53 (0.89 to 0.32)	0.97 (1.56 to 0.6)	0.45 (0.75 to 0.27)	0.63 (1 to 0.39)	26.19 (43.94 to 15.74)	36.26 (57.57 to 22.41)
Czechia	13.42 (16.53 to 10.82)	3.72 (5.07 to 2.68)	12.13 (14.92 to 9.77)	3.22 (4.36 to 2.31)	695.69 (857.22 to 559.33)	186.08 (252.68 to 133.75)
Democratic People's Republic of Korea	169.93 (334.43 to 74.2)	168.7 (327.79 to 82.32)	155.5 (303.31 to 68.64)	147.09 (290.79 to 71.2)	9025.23 (17531.25 to 3998.38)	8386.84 (16463.96 to 4097.93)
Democratic Republic of the Congo	58.22 (127.11 to 25.7)	111.12 (270.56 to 46.99)	54.43 (118.34 to 23.8)	103.03 (249.21 to 43.44)	3250.85 (7053.04 to 1430.62)	6119.44 (14782.2 to 2590.84)
Denmark	3.12 (3.91 to 2.47)	2.03 (2.68 to 1.53)	1.96 (2.42 to 1.57)	1.16 (1.49 to 0.88)	113.39 (139.77 to 91)	67.59 (86.81 to 51.68)
Djibouti	0.64 (1.2 to 0.31)	2.59 (4.72 to 1.26)	0.6 (1.11 to 0.29)	2.37 (4.32 to 1.15)	35.51 (65.99 to 17.53)	137.43 (250.83 to 66.86)
Dominica	0.05 (0.09 to 0.03)	0.06 (0.1 to 0.03)	0.04 (0.08 to 0.02)	0.06 (0.09 to 0.03)	2.57 (4.97 to 1.38)	3.25 (5.39 to 1.82)
Dominican Republic	4.72 (7.07 to 2.97)	11.29 (17.74 to 6.69)	4.36 (6.53 to 2.75)	10.17 (16.03 to 6.05)	259.54 (388.12 to 163.7)	594.9 (936.09 to 354.04)
Ecuador	21.93 (27.51 to 17.32)	22.59 (30.59 to 16.18)	20.44 (25.67 to 16.14)	20.29 (27.49 to 14.58)	1239.68 (1556.55 to 978.12)	1228.06 (1660.56 to 886.59)
Egypt	191.03 (306.86 to 117.29)	405.35 (573.65 to 271.93)	175.45 (282.23 to 108.07)	359.08 (511.52 to 240.59)	10324.5 (16682.46 to 6342.16)	21081.93 (30028.65 to 14121.12)
El Salvador	2.91 (3.78 to 2.23)	3.84 (5.18 to 2.73)	2.71 (3.53 to 2.09)	3.39 (4.55 to 2.4)	164.38 (214.05 to 126.4)	201.08 (270.23 to 142.17)
Equatorial Guinea	0.54 (1.22 to 0.24)	3.67 (7.26 to 1.58)	0.5 (1.14 to 0.22)	3.34 (6.53 to 1.44)	29.76 (66.8 to 12.96)	198.14 (386.51 to 86)
Eritrea	5.03 (9.39 to 2.68)	11.66 (22.62 to 5.75)	4.69 (8.81 to 2.51)	10.84 (21 to 5.33)	279.32 (522.45 to 149.45)	646.31 (1247.94 to 318.58)
Estonia	2.02 (2.65 to 1.54)	1.02 (1.33 to 0.76)	1.83 (2.4 to 1.4)	0.91 (1.19 to 0.68)	105.04 (137.12 to 80.23)	52.96 (69.24 to 39.83)
Eswatini	3.19 (6.67 to 1.12)	19.28 (54.89 to 5.25)	2.96 (6.21 to 1.03)	17.62 (50.11 to 4.75)	174.61 (366.18 to 61.43)	1014.84 (2883.57 to 274.59)
Ethiopia	70.87 (107.51 to 43.77)	114.97 (180.45 to 74.65)	66.73 (100.94 to 41.09)	107.05 (168.22 to 69.35)	4047.5 (6142.79 to 2482.83)	6498.51 (10227.82 to 4186.92)
Fiji	1.71 (2.84 to 0.98)	2.3 (3.85 to 1.28)	1.57 (2.6 to 0.9)	2.06 (3.41 to 1.14)	92.55 (154.42 to 53.23)	119.6 (198.41 to 66.62)
Finland	6.95 (8.79 to 5.45)	5.96 (7.8 to 4.52)	4.66 (5.89 to 3.7)	2.94 (3.71 to 2.29)	268.39 (339.19 to 213.3)	172.21 (217.15 to 134.35)
France	69.61 (84.06 to 57.18)	87.21 (113.59 to 66.06)	56.5 (68.28 to 46.68)	55.12 (70.6 to 42.11)	3292.24 (3976.34 to 2720.23)	3202.73 (4093.74 to 2449.66)
Gabon	3.76 (9.28 to 1.33)	6.83 (13.45 to 2.96)	3.47 (8.62 to 1.24)	6.2 (12.4 to 2.68)	203.61 (506.12 to 72.87)	362.3 (722.44 to 156.73)
Gambia	13.25 (21.69 to 7.64)	45.39 (84.61 to 23.23)	12.27 (20.15 to 7.02)	41.59 (76.61 to 21.3)	726.21 (1189.49 to 416.71)	2460.87 (4513.64 to 1259.8)
Georgia	9.26 (10.91 to 7.76)	2.89 (3.38 to 2.45)	8.43 (9.92 to 7.06)	2.61 (3.06 to 2.2)	488.46 (574.25 to 409.64)	150.04 (175.79 to 126.79)
Germany	49.71 (62.19 to 39.01)	79.64 (101.28 to 62.12)	39.5 (49.25 to 31.18)	49.27 (62.03 to 38.7)	2326.53 (2896.92 to 1838.55)	2848.74 (3578.81 to 2239.5)
Ghana	148.41 (263.71 to 77.56)	263.9 (482.05 to 136.09)	138.37 (246.17 to 72.08)	243.12 (446.14 to 124.17)	8268.21 (14702.7 to 4302.03)	14473.65 (26564.4 to 7399.21)
Greece	10.43 (11.69 to 9.3)	15.37 (17.65 to 13.4)	8.08 (9 to 7.28)	10.53 (11.8 to 9.37)	481.43 (535.98 to 433.59)	607.55 (680.99 to 541.52)
Greenland	0.17 (0.26 to 0.1)	0.09 (0.14 to 0.05)	0.15 (0.23 to 0.09)	0.07 (0.12 to 0.04)	9.08 (14.08 to 5.46)	4.17 (6.73 to 2.34)
Grenada	0.08 (0.11 to 0.06)	0.12 (0.16 to 0.09)	0.07 (0.1 to 0.05)	0.1 (0.14 to 0.08)	4.2 (5.76 to 3.02)	6.11 (8.13 to 4.55)
Guam	0.23 (0.31 to 0.17)	0.61 (0.83 to 0.42)	0.21 (0.28 to 0.15)	0.52 (0.71 to 0.36)	11.97 (16.43 to 8.77)	29.69 (40.72 to 20.38)
Guatemala	16.86 (18.54 to 15.24)	30.23 (35.33 to 25.54)	15.66 (17.2 to 14.17)	27.56 (32.03 to 23.15)	934.48 (1026.88 to 846.11)	1644.53 (1911.44 to 1382.74)
Guinea	68.09 (106.13 to 40.28)	138.03 (236.07 to 75.49)	63.07 (98.38 to 37.1)	127.41 (216.49 to 70.16)	3721.06 (5816.17 to 2184.19)	7557.72 (12819.51 to 4152.22)
Guinea-Bissau	17.34 (31.67 to 6.49)	27.62 (48.89 to 14.09)	16.12 (29.14 to 6.02)	25.55 (44.92 to 12.9)	955.04 (1725.78 to 357.29)	1506.01 (2640.4 to 762.19)
Guyana	0.65 (0.81 to 0.53)	0.83 (1.08 to 0.61)	0.61 (0.74 to 0.49)	0.76 (0.99 to 0.55)	35.97 (44.06 to 29.12)	44.31 (57.91 to 32.38)
Haiti	3.79 (7.13 to 1.99)	6.89 (13.71 to 3.14)	3.54 (6.67 to 1.87)	6.37 (12.75 to 2.91)	209.98 (395.06 to 111.29)	375.34 (750.92 to 172.23)
Honduras	2.85 (4.4 to 1.71)	5.95 (10.65 to 3)	2.66 (4.09 to 1.6)	5.43 (9.76 to 2.71)	159.76 (246.6 to 96.05)	322.82 (580.11 to 161.07)
Hungary	12.72 (17.26 to 9.43)	3.1 (4.21 to 2.22)	11.47 (15.51 to 8.52)	2.69 (3.65 to 1.93)	655.62 (886.74 to 487.11)	155.7 (211.08 to 111.89)
Iceland	0.18 (0.22 to 0.14)	0.32 (0.42 to 0.24)	0.13 (0.16 to 0.1)	0.19 (0.24 to 0.14)	7.74 (9.49 to 6.17)	10.98 (14.13 to 8.37)
India	747.77 (914.94 to 643.1)	1823.98 (2274.78 to 1508.15)	691.8 (841 to 594.77)	1640.57 (2048.93 to 1357.66)	40797.26 (49469.26 to 35074.66)	95164.24 (119261.42 to 78591.67)
Indonesia	313.09 (471.39 to 201.19)	543.86 (865 to 338.11)	288.68 (435.35 to 185.12)	486.29 (775.32 to 301.18)	16863.28 (25351.93 to 10764.58)	27956.12 (44570.55 to 17259.04)
Iran (Islamic Republic of)	45.21 (57.46 to 36.99)	125.99 (148.31 to 107.09)	41.76 (53.11 to 34.13)	105.41 (123.05 to 89.69)	2550.1 (3249.7 to 2081.39)	6106.96 (7129.88 to 5198.79)
Iraq	23.92 (37.47 to 14.63)	56.99 (93.47 to 35.1)	22.02 (34.46 to 13.48)	49.51 (79.23 to 30.48)	1315.33 (2058.84 to 806.81)	2941.3 (4696.83 to 1812.39)
Ireland	1.58 (1.95 to 1.28)	3.01 (3.83 to 2.31)	1.28 (1.58 to 1.04)	1.86 (2.33 to 1.45)	75.95 (93.18 to 61.64)	107.47 (134.97 to 83.71)
Israel	1.84 (2.33 to 1.43)	4.78 (6.2 to 3.63)	1.55 (1.96 to 1.21)	3.34 (4.33 to 2.57)	91.99 (116.15 to 71.95)	195.49 (252.38 to 151.03)
Italy	74.28 (81.73 to 67.53)	53.92 (62.26 to 47.05)	51.83 (55.62 to 48.3)	25.9 (28.35 to 23.68)	3053.91 (3276.48 to 2847.99)	1510.79 (1654.16 to 1382.14)
Jamaica	0.6 (0.8 to 0.45)	1.61 (2.29 to 1.12)	0.55 (0.73 to 0.41)	1.42 (2.01 to 0.97)	32.48 (43.13 to 24.56)	82.1 (116.3 to 56.52)
Japan	289.59 (306.47 to 274)	119.66 (133.59 to 107.47)	192.25 (199.01 to 185.34)	59.75 (62.09 to 57.58)	10842.48 (11223.49 to 10455.72)	3418.2 (3550.24 to 3291.13)
Jordan	1.81 (3.11 to 1.03)	5.18 (8.29 to 3.15)	1.66 (2.84 to 0.95)	4.33 (6.88 to 2.64)	100.59 (171.57 to 57.39)	254.96 (404.09 to 156.1)
Kazakhstan	65.49 (73.61 to 58.14)	30.43 (37.16 to 24.97)	60.29 (68.04 to 53.59)	27.46 (33.53 to 22.46)	3540.64 (3993.69 to 3148.86)	1588.84 (1938.8 to 1300.58)
Kenya	21.74 (33.57 to 14.95)	87.86 (128.96 to 60.68)	20.3 (31.29 to 14)	80.48 (118.63 to 55.54)	1232.46 (1891.53 to 850.26)	4763.28 (7048.39 to 3279.74)
Kiribati	0.35 (0.54 to 0.21)	0.6 (0.98 to 0.34)	0.32 (0.5 to 0.2)	0.55 (0.9 to 0.31)	19.29 (29.85 to 11.83)	32.28 (53.14 to 18.16)
Kuwait	2.8 (3.66 to 2.13)	1.68 (2.25 to 1.25)	2.42 (3.16 to 1.84)	1.27 (1.69 to 0.94)	141.81 (184.53 to 108.15)	72.96 (97.19 to 54.07)
Kyrgyzstan	12.28 (16.63 to 9.03)	4.91 (6.76 to 3.31)	11.29 (15.31 to 8.31)	4.47 (6.14 to 3.02)	657.72 (889.54 to 485.32)	259.39 (355.94 to 175.7)
Lao People's Democratic Republic	17.39 (28.95 to 9.49)	26.57 (46.14 to 14.35)	16.09 (26.73 to 8.74)	24.17 (42.26 to 12.99)	938.43 (1554.36 to 512.45)	1401.08 (2443.07 to 754.05)
Latvia	2.83 (3.72 to 2.08)	1.54 (2.11 to 1.11)	2.54 (3.32 to 1.87)	1.33 (1.84 to 0.96)	146.16 (190.64 to 108.13)	77.62 (106.89 to 56.3)
Lebanon	2.93 (4.49 to 1.82)	4.57 (7.12 to 2.89)	2.65 (4.08 to 1.65)	3.67 (5.62 to 2.32)	156.69 (241.16 to 97.96)	212.49 (325.26 to 134.53)
Lesotho	3.83 (10.24 to 1.05)	22.57 (72.36 to 6.44)	3.55 (9.59 to 0.97)	20.66 (66.29 to 5.82)	209.33 (564.73 to 57.34)	1186.8 (3795.21 to 335.13)
Liberia	23.95 (43.91 to 10.47)	59.57 (106.81 to 30.13)	22.11 (40.66 to 9.66)	54.49 (97.37 to 27.95)	1291.98 (2365.14 to 566.81)	3203.52 (5711.67 to 1643.52)
Libya	8.25 (13.43 to 4.8)	25.36 (40.81 to 14.62)	7.51 (12.22 to 4.36)	21.9 (35.3 to 12.67)	447.3 (728.06 to 258.91)	1261.35 (2037.61 to 724.6)
Lithuania	3.53 (4.42 to 2.79)	2.42 (3.26 to 1.8)	2.97 (3.7 to 2.37)	1.97 (2.62 to 1.47)	170.71 (212.84 to 136.37)	114.14 (151.37 to 85.73)
Luxembourg	0.35 (0.39 to 0.31)	0.53 (0.61 to 0.45)	0.28 (0.32 to 0.26)	0.34 (0.39 to 0.3)	16.58 (18.39 to 14.94)	19.72 (22.4 to 17.23)
Madagascar	21.95 (34.63 to 12.63)	41.04 (71.68 to 22.56)	20.55 (32.59 to 11.89)	38.33 (67.14 to 21.02)	1241.57 (1968.17 to 719.76)	2318.67 (4048.29 to 1273.53)
Malawi	14.59 (24.76 to 8.16)	42.49 (73.76 to 23.18)	13.69 (23.07 to 7.68)	39.37 (67.92 to 21.61)	829.42 (1389.1 to 469.05)	2363.17 (4055.3 to 1303.11)
Malaysia	28.52 (45.73 to 17.01)	76.6 (127.4 to 45.31)	26.19 (41.57 to 15.53)	65.93 (109.83 to 39)	1534.27 (2426.66 to 913.75)	3782.9 (6281.64 to 2240.93)
Maldives	0.34 (0.61 to 0.15)	1.1 (1.94 to 0.57)	0.31 (0.56 to 0.14)	0.93 (1.67 to 0.48)	18.03 (32.67 to 8.33)	52.76 (94.34 to 27.42)
Mali	84.68 (125.15 to 55.15)	249.99 (410.24 to 144.45)	78.38 (115.43 to 51.34)	230.74 (374.72 to 133.59)	4624.45 (6809.65 to 3025.06)	13762.83 (22268.49 to 7984.12)
Malta	0.14 (0.17 to 0.11)	0.29 (0.38 to 0.22)	0.11 (0.14 to 0.09)	0.19 (0.25 to 0.15)	6.71 (8.39 to 5.33)	11.23 (14.68 to 8.6)
Marshall Islands	0.07 (0.14 to 0.04)	0.16 (0.3 to 0.08)	0.07 (0.13 to 0.03)	0.14 (0.27 to 0.08)	4.04 (7.56 to 2.07)	8.36 (15.52 to 4.35)
Mauritania	38.59 (91.15 to 7.19)	41.99 (81.13 to 17.93)	35.73 (84.62 to 6.67)	38.25 (73.29 to 16.26)	2105.42 (5001.29 to 395.76)	2262.92 (4322.53 to 962.67)
Mauritius	1.69 (1.9 to 1.52)	0.29 (0.33 to 0.26)	1.52 (1.71 to 1.37)	0.25 (0.28 to 0.22)	86.34 (96.99 to 77.71)	14.02 (15.87 to 12.36)
Mexico	46.34 (47.94 to 44.78)	98.96 (109.7 to 88.09)	42.75 (44.23 to 41.31)	87.86 (97.4 to 78.42)	2563.8 (2652.96 to 2477.12)	5218.11 (5779.58 to 4665.26)
Micronesia (Federated States of)	0.29 (0.5 to 0.16)	0.33 (0.6 to 0.16)	0.27 (0.46 to 0.15)	0.29 (0.55 to 0.15)	15.89 (26.96 to 8.87)	17.09 (32.05 to 8.61)
Monaco	0.03 (0.05 to 0.02)	0.08 (0.14 to 0.04)	0.02 (0.04 to 0.02)	0.05 (0.09 to 0.03)	1.45 (2.32 to 0.88)	3.01 (5.12 to 1.6)
Mongolia	39.25 (63.07 to 22.48)	63.7 (97.07 to 41.23)	36.82 (58.91 to 21.19)	58.29 (88.48 to 37.81)	2217.37 (3545.46 to 1279.42)	3369.11 (5105.78 to 2186.17)
Montenegro	1.27 (1.64 to 0.97)	0.89 (1.21 to 0.67)	1.13 (1.46 to 0.87)	0.77 (1.05 to 0.57)	66.67 (86.01 to 50.88)	44.54 (60.86 to 32.94)
Morocco	3.91 (6.26 to 2.33)	7.24 (13.42 to 4.02)	3.61 (5.78 to 2.15)	6.44 (11.94 to 3.58)	214.59 (341.87 to 127.92)	374.45 (691.48 to 208.22)
Mozambique	38.42 (68.79 to 18.54)	135.27 (312.4 to 54.48)	35.53 (63.17 to 17.1)	124.37 (282.71 to 50.2)	2077.84 (3685.59 to 1006.73)	7278.39 (16462.33 to 2961.06)
Myanmar	73.39 (154.7 to 27.66)	87.67 (189.83 to 38.9)	68.07 (144.52 to 25.72)	78.99 (172.88 to 35.16)	4000.96 (8474.46 to 1504.45)	4583.96 (9999.31 to 2034.92)
Namibia	1.11 (2.14 to 0.53)	3.67 (6.8 to 1.82)	1.04 (1.99 to 0.49)	3.32 (6.19 to 1.65)	62.39 (118.2 to 29.85)	194.17 (359.36 to 97.37)
Nauru	0.05 (0.08 to 0.03)	0.05 (0.09 to 0.02)	0.04 (0.07 to 0.02)	0.05 (0.08 to 0.02)	2.58 (4.31 to 1.44)	2.72 (4.88 to 1.26)
Nepal	13.35 (22.54 to 7.35)	38.9 (64.86 to 21.26)	12.45 (21.05 to 6.82)	35.54 (59.52 to 19.46)	741.77 (1251.38 to 407.07)	2105.26 (3520.72 to 1155.89)
Netherlands	6.03 (7.49 to 4.86)	7.26 (9.09 to 5.69)	5.34 (6.62 to 4.31)	6.03 (7.58 to 4.76)	308.87 (382.58 to 249.78)	349.06 (438.25 to 276.06)
New Zealand	4.66 (5.81 to 3.7)	13.35 (17.18 to 10.46)	2.98 (3.67 to 2.4)	6.63 (8.42 to 5.26)	176.03 (215.69 to 142.71)	387.89 (489.11 to 309.67)
Nicaragua	3.14 (4.48 to 2.16)	6.76 (10.2 to 4.31)	2.9 (4.15 to 2)	5.99 (9.05 to 3.8)	175.04 (250.56 to 120.57)	351.34 (530.39 to 223.24)
Niger	62.72 (139.43 to 24.28)	95.46 (183.32 to 48.16)	58.34 (129.94 to 22.63)	88.64 (170.74 to 44.82)	3465.38 (7690.61 to 1346.34)	5296.21 (10190.44 to 2683.43)
Nigeria	169.55 (339.64 to 71.13)	344.38 (569.53 to 191.05)	157.25 (315.29 to 66.17)	315.86 (521.33 to 177.46)	9318.61 (18723.14 to 3920.22)	18747.44 (31096.84 to 10483.75)
Niue	0 (0.01 to 0)	0 (0.01 to 0)	0 (0.01 to 0)	0 (0.01 to 0)	0.24 (0.43 to 0.13)	0.19 (0.34 to 0.1)
North Macedonia	5.36 (7.06 to 4.09)	3.26 (4.54 to 2.28)	4.92 (6.49 to 3.76)	2.89 (4.06 to 2.02)	288.49 (380.93 to 220.31)	166.88 (234.36 to 116.66)
Northern Mariana Islands	0.16 (0.27 to 0.09)	0.06 (0.1 to 0.04)	0.14 (0.24 to 0.08)	0.06 (0.09 to 0.03)	8.03 (13.64 to 4.44)	3.32 (5.38 to 1.99)
Norway	2.86 (3.13 to 2.6)	8.74 (10.12 to 7.57)	2.19 (2.38 to 2.02)	5.19 (5.82 to 4.69)	127.02 (138.03 to 117.17)	304.48 (340.56 to 275.15)
Oman	1.71 (3.27 to 0.88)	8.12 (13.75 to 4.58)	1.55 (2.92 to 0.8)	6.66 (11.2 to 3.74)	90.87 (170.58 to 46.78)	382.9 (642.35 to 215.55)
Pakistan	134.6 (193.94 to 91.38)	478.11 (680.89 to 326.02)	125.65 (180.2 to 85.4)	442.31 (628.86 to 301.08)	7551.53 (10830.39 to 5136.38)	26512.84 (37698.54 to 18075.73)
Palau	0.07 (0.15 to 0.03)	0.12 (0.21 to 0.06)	0.07 (0.14 to 0.03)	0.1 (0.19 to 0.05)	3.88 (7.92 to 1.65)	5.73 (10.49 to 2.87)
Palestine	2.8 (4.47 to 1.68)	6.51 (9.51 to 4.26)	2.59 (4.18 to 1.55)	5.68 (8.31 to 3.71)	157.2 (254.56 to 93.95)	339.51 (497.2 to 222.09)
Panama	2.03 (2.25 to 1.82)	3.96 (4.82 to 3.2)	1.86 (2.05 to 1.67)	3.43 (4.18 to 2.75)	111.94 (123.79 to 100.36)	204.64 (248.92 to 164.19)
Papua New Guinea	7.35 (19.1 to 2.53)	14.59 (35.39 to 6.02)	6.79 (17.81 to 2.32)	13.33 (32.19 to 5.49)	403.27 (1059.06 to 136.48)	788.65 (1890.28 to 326.57)
Paraguay	2.48 (3.49 to 1.71)	7.76 (12.2 to 4.58)	2.28 (3.21 to 1.57)	6.91 (10.71 to 4.09)	135.87 (191.88 to 93.18)	409.08 (634.68 to 242.44)
Peru	22.73 (36.1 to 13.73)	42.12 (68.58 to 23.68)	21.22 (33.67 to 12.85)	36.71 (59.5 to 20.77)	1291.56 (2038.92 to 785.11)	2201.83 (3555.67 to 1251.16)
Philippines	367 (441.33 to 264.29)	414.03 (504.73 to 339.69)	336.74 (405.09 to 242.41)	371.89 (452.97 to 305.17)	19526.46 (23510.72 to 14063.48)	21429.94 (26102.7 to 17590.47)
Poland	7.98 (9.06 to 7.18)	16.13 (17.98 to 14.46)	7.31 (8.3 to 6.57)	14.26 (15.87 to 12.79)	424.09 (480.5 to 381.78)	814.17 (905.23 to 730.72)
Portugal	8.07 (10.16 to 6.37)	6.93 (9.1 to 5.3)	7.12 (8.97 to 5.64)	5.16 (6.71 to 3.95)	422.5 (531.91 to 335.66)	297.12 (385.81 to 227.81)
Puerto Rico	4.5 (6.07 to 3.33)	3.99 (5.43 to 2.85)	3.97 (5.34 to 2.94)	3.18 (4.32 to 2.27)	231.39 (309.93 to 171.85)	184.89 (250.22 to 132.18)
Qatar	1.21 (2.08 to 0.7)	10.87 (17.9 to 6.33)	1.08 (1.85 to 0.63)	8.34 (13.79 to 4.81)	62.92 (107.48 to 36.6)	483.82 (797.96 to 279.54)
Republic of Korea	585.32 (927.03 to 349.63)	270.06 (393.31 to 181.97)	502.16 (795.34 to 296.34)	140.54 (205.56 to 95.65)	28625.58 (45207.04 to 16942.16)	7824.59 (11437.67 to 5328.78)
Republic of Moldova	5.21 (5.77 to 4.71)	4 (4.62 to 3.42)	4.81 (5.32 to 4.35)	3.62 (4.18 to 3.1)	284.47 (314.52 to 257.59)	208.57 (241.24 to 178.68)
Romania	13.79 (18.62 to 9.93)	9.29 (12.55 to 6.55)	12.71 (17.08 to 9.16)	8.25 (11.13 to 5.83)	750.72 (1004.24 to 543.97)	481.94 (648.67 to 341.48)
Russian Federation	115.68 (120.56 to 110.96)	147.64 (159.2 to 136.45)	105.48 (109.95 to 101.18)	128.55 (138.58 to 118.83)	6226.34 (6485.79 to 5975.41)	7368.44 (7943.97 to 6813.32)
Rwanda	22.33 (36.37 to 12.01)	27.1 (46.95 to 14.63)	20.89 (33.96 to 11.3)	25.06 (44.79 to 13.37)	1255.93 (2038.87 to 678.2)	1490.22 (2671.09 to 792.14)
Saint Kitts and Nevis	0.06 (0.07 to 0.05)	0.04 (0.05 to 0.03)	0.06 (0.07 to 0.05)	0.03 (0.05 to 0.02)	3.34 (3.94 to 2.84)	1.99 (2.8 to 1.35)
Saint Lucia	0.11 (0.13 to 0.09)	0.14 (0.17 to 0.11)	0.1 (0.12 to 0.08)	0.12 (0.15 to 0.1)	5.82 (6.98 to 4.86)	7.09 (8.56 to 5.71)
Saint Vincent and the Grenadines	0.14 (0.16 to 0.12)	0.13 (0.16 to 0.11)	0.13 (0.15 to 0.11)	0.12 (0.14 to 0.1)	7.49 (8.85 to 6.35)	6.88 (8.08 to 5.72)
Samoa	0.26 (0.45 to 0.14)	0.36 (0.66 to 0.18)	0.24 (0.42 to 0.13)	0.33 (0.59 to 0.16)	14.33 (24.74 to 7.85)	19.14 (34.45 to 9.54)
San Marino	0.01 (0.02 to 0.01)	0.02 (0.03 to 0.01)	0.01 (0.01 to 0.01)	0.01 (0.02 to 0.01)	0.5 (0.78 to 0.31)	0.73 (1.24 to 0.39)
Sao Tome and Principe	0.21 (0.37 to 0.11)	0.4 (0.87 to 0.18)	0.19 (0.34 to 0.1)	0.37 (0.79 to 0.16)	11.21 (20.17 to 5.69)	22.03 (47.22 to 9.55)
Saudi Arabia	26.2 (45.11 to 14.3)	64.07 (103.64 to 35.74)	24.02 (41.46 to 13.13)	53.54 (86.07 to 30.1)	1415.9 (2442.79 to 774.27)	3110.56 (4997.4 to 1755.46)
Senegal	51.89 (89.31 to 26.61)	82.35 (136.75 to 45.68)	48.22 (83.52 to 24.58)	75.84 (125.56 to 41.84)	2873.53 (4968.86 to 1465.31)	4502.24 (7450.73 to 2482.42)
Serbia	14.09 (21.51 to 8.9)	8.21 (13.15 to 4.86)	12.72 (19.53 to 8)	6.98 (11.24 to 4.11)	739.7 (1137.52 to 461.84)	400.06 (644.92 to 235.62)
Seychelles	0.25 (0.4 to 0.15)	0.16 (0.27 to 0.08)	0.23 (0.36 to 0.13)	0.14 (0.23 to 0.07)	12.97 (20.48 to 7.72)	7.76 (12.95 to 4.09)
Sierra Leone	35.61 (77.01 to 10.39)	52.01 (91.79 to 27.45)	32.93 (71.61 to 9.44)	48.02 (86.42 to 25.09)	1935.87 (4218.37 to 555.4)	2844.07 (5122.28 to 1489.11)
Singapore	11.01 (13.88 to 8.68)	7.89 (10.58 to 5.86)	9 (11.3 to 7.14)	4.25 (5.64 to 3.15)	515.73 (646.52 to 409.4)	238.9 (316.27 to 177.59)
Slovakia	9.31 (13.32 to 6.43)	4.9 (7.68 to 3)	8.29 (11.81 to 5.72)	4.13 (6.47 to 2.53)	474.59 (676.28 to 327.64)	237.12 (370.67 to 145.43)
Slovenia	3.4 (4.26 to 2.72)	1.13 (1.54 to 0.83)	2.98 (3.71 to 2.39)	0.88 (1.19 to 0.65)	171.8 (213.41 to 138.01)	50.72 (68.29 to 37.57)
Solomon Islands	0.91 (2.08 to 0.26)	2.07 (3.74 to 1.07)	0.84 (1.94 to 0.23)	1.88 (3.37 to 0.97)	49.28 (114.06 to 13.62)	109.21 (193.95 to 56.79)
Somalia	23.51 (48.01 to 9.39)	59.71 (124.05 to 23.28)	21.78 (45.53 to 8.82)	55.63 (115.73 to 22)	1277.82 (2673.24 to 520.9)	3330.25 (6924.84 to 1330.47)
South Africa	199.91 (296.09 to 126.84)	336.27 (421.59 to 269.98)	182.15 (270.46 to 115.7)	300.28 (374.37 to 241.78)	10558.95 (15705.65 to 6724.81)	17125.41 (21359.49 to 13784.29)
South Sudan	10.97 (19.93 to 5.56)	22.17 (38.63 to 11.46)	10.26 (18.59 to 5.23)	20.6 (36.19 to 10.68)	616.9 (1113.75 to 314.57)	1238.27 (2176.9 to 639.25)
Spain	50.17 (61.28 to 40.76)	51.7 (68.4 to 38.8)	40.4 (49.29 to 33.04)	28.25 (36.53 to 21.91)	2411.51 (2942.58 to 1973.14)	1635.67 (2112.13 to 1269.63)
Sri Lanka	14.97 (23.56 to 9.13)	12.42 (21.36 to 6.67)	13.68 (21.74 to 8.31)	10.35 (17.72 to 5.5)	796.5 (1261.6 to 485.12)	593.24 (1013.53 to 317.01)
Sudan	24.12 (46.04 to 12)	59.98 (103.68 to 30.44)	22.46 (42.82 to 11.19)	54.65 (95.24 to 28.05)	1347.64 (2585.41 to 669.1)	3277.29 (5719.84 to 1679.26)
Suriname	0.34 (0.56 to 0.19)	0.61 (1.03 to 0.35)	0.31 (0.51 to 0.18)	0.55 (0.92 to 0.31)	18.67 (30.44 to 10.42)	31.87 (53.54 to 18.15)
Sweden	6.88 (8.04 to 5.8)	8.88 (11 to 7.13)	5.95 (6.98 to 5.04)	6.57 (8.03 to 5.3)	352.07 (412.63 to 298.5)	390.07 (476.67 to 315.06)
Switzerland	10.21 (13.19 to 7.86)	5.75 (7.67 to 4.29)	7.45 (9.5 to 5.81)	3.33 (4.29 to 2.51)	440.5 (561.11 to 343.78)	193.66 (248.89 to 146.8)
Syrian Arab Republic	27.67 (38.4 to 19.56)	18.59 (27.28 to 12.13)	25.46 (35.26 to 17.92)	15.91 (23.31 to 10.51)	1529.12 (2116.99 to 1077.13)	945.59 (1382 to 626.81)
Taiwan (Province of China)	170.82 (201.58 to 143.34)	120.22 (154.64 to 91.04)	149.32 (176.06 to 125.18)	83.57 (107.07 to 64.14)	8604.42 (10147.35 to 7215.16)	4678.4 (5981.52 to 3600.9)
Tajikistan	12.84 (21.05 to 7.17)	18.07 (29.21 to 10.37)	11.98 (19.59 to 6.71)	16.68 (26.86 to 9.58)	717 (1173.64 to 401.34)	979.48 (1581.26 to 561)
Thailand	354.53 (554.05 to 218.48)	437.95 (709.81 to 258.74)	322.7 (510.15 to 198.89)	361.6 (586.5 to 210.31)	18698.33 (29533.21 to 11515.22)	20427.93 (33100.95 to 11911.8)
Timor-Leste	1.06 (1.88 to 0.53)	1.32 (2.51 to 0.65)	0.98 (1.73 to 0.49)	1.21 (2.27 to 0.6)	57.46 (101.19 to 29.12)	72.25 (135.01 to 35.87)
Togo	16.84 (28.58 to 10.02)	38.54 (71.05 to 21.17)	15.63 (26.74 to 9.29)	35.31 (64.97 to 19.44)	930.2 (1590.37 to 552.78)	2071.27 (3818.64 to 1137.8)
Tokelau	0 (0.01 to 0)	0 (0.01 to 0)	0 (0.01 to 0)	0 (0.01 to 0)	0.16 (0.32 to 0.08)	0.17 (0.31 to 0.09)
Tonga	0.7 (1.18 to 0.41)	0.98 (1.77 to 0.52)	0.64 (1.08 to 0.37)	0.86 (1.58 to 0.46)	37.42 (63.12 to 21.48)	49.63 (90.46 to 26.63)
Trinidad and Tobago	1.03 (1.18 to 0.9)	1.51 (1.93 to 1.13)	0.94 (1.08 to 0.82)	1.32 (1.7 to 0.99)	55.08 (63.12 to 48.23)	75.27 (96.85 to 56.54)
Tunisia	4.54 (7.33 to 2.76)	9.4 (15.22 to 5.25)	4.12 (6.61 to 2.51)	7.81 (12.95 to 4.34)	244.65 (390.74 to 149.08)	447.97 (739.71 to 249.69)
Turkey	47.47 (72.3 to 29.76)	63.67 (95.73 to 40.54)	43.71 (67 to 27.37)	52.91 (79.34 to 33.86)	2613.34 (4016.56 to 1634.66)	3089.45 (4635.91 to 1969.28)
Turkmenistan	7.9 (8.89 to 6.97)	10.82 (14.32 to 8.08)	7.39 (8.3 to 6.54)	9.93 (13.11 to 7.43)	445.83 (500.63 to 394.8)	583.42 (769.13 to 436.64)
Tuvalu	0.02 (0.04 to 0.01)	0.03 (0.06 to 0.02)	0.02 (0.04 to 0.01)	0.03 (0.06 to 0.02)	1.25 (2.1 to 0.73)	1.8 (3.23 to 0.99)
Uganda	41.81 (68.41 to 24.73)	143.75 (235.1 to 83.58)	39.02 (63.94 to 22.88)	133.35 (217.64 to 77.33)	2342.72 (3840.22 to 1371.9)	8048.05 (13086.16 to 4668.28)
Ukraine	44.36 (58.07 to 33.81)	30.52 (42.47 to 20.52)	40.19 (52.52 to 30.68)	26.52 (36.88 to 17.64)	2396.45 (3124.33 to 1831.78)	1510.78 (2094.33 to 1006.1)
United Arab Emirates	4.65 (9.1 to 2.5)	32.52 (52.41 to 16.99)	4.23 (8.22 to 2.26)	27.76 (44.74 to 14.4)	247.63 (481.28 to 131.79)	1564.17 (2520.9 to 814.68)
United Kingdom	39.56 (41.03 to 38.19)	161.22 (170.37 to 152.86)	27.85 (28.8 to 27.06)	87.92 (91.85 to 84.29)	1649.22 (1704.45 to 1602.69)	5114.76 (5339.67 to 4907.77)
United Republic of Tanzania	59.82 (97.32 to 35.2)	121.55 (203.13 to 67.45)	55.79 (90.56 to 32.98)	112.48 (189.41 to 62.21)	3349.68 (5414.53 to 1987.07)	6737.27 (11329.54 to 3726.98)
United States of America	0.07 (0.12 to 0.04)	0.05 (0.09 to 0.02)	0.06 (0.11 to 0.04)	0.04 (0.07 to 0.02)	3.78 (6.47 to 2.07)	2.33 (4.25 to 1.2)
United States Virgin Islands	299.14 (309.03 to 289.73)	561.26 (592.21 to 531.17)	188.77 (194 to 184)	289.82 (303.98 to 275.77)	10951.33 (11250.71 to 10676)	17016.49 (17855.13 to 16180.77)
Uruguay	0.68 (0.9 to 0.51)	1.78 (2.34 to 1.33)	0.6 (0.79 to 0.45)	1.46 (1.9 to 1.1)	34.53 (45.47 to 25.73)	84.81 (110.28 to 63.99)
Uzbekistan	31.87 (42.12 to 23.08)	65.72 (86.03 to 48.69)	29.6 (39.1 to 21.41)	60.23 (79.66 to 44.6)	1762.26 (2328.68 to 1274.17)	3510.18 (4640.84 to 2596.92)
Vanuatu	0.33 (0.68 to 0.15)	0.73 (1.31 to 0.36)	0.3 (0.64 to 0.14)	0.66 (1.21 to 0.33)	17.6 (37.22 to 8.27)	38.67 (70.16 to 19.37)
Venezuela (Bolivarian Republic of)	20.97 (23.12 to 18.93)	34.17 (43.88 to 26.04)	19.22 (21.22 to 17.35)	30.46 (38.96 to 23.09)	1140.62 (1259.02 to 1029.29)	1823.02 (2332.3 to 1383.19)
Viet Nam	415.82 (670 to 245.06)	533.21 (955.28 to 284.98)	380.82 (614.01 to 226.32)	454.03 (836.07 to 240.48)	22140.16 (35665.77 to 13161.09)	25909.8 (47501.46 to 13733.93)
Yemen	9.39 (23.06 to 2.9)	21.3 (48.28 to 8.5)	8.63 (21.41 to 2.63)	19.37 (44.05 to 7.7)	502.71 (1267.37 to 149.39)	1131.55 (2597.39 to 443.22)
Zambia	31.77 (57.67 to 17.36)	40.81 (121.01 to 12.81)	29.8 (54.44 to 16.25)	37.86 (112.97 to 11.68)	1807.91 (3317.33 to 983.39)	2252.27 (6716.34 to 691.07)
Zimbabwe	43.39 (74.43 to 22.72)	129.64 (220.87 to 68.29)	40.08 (68.95 to 21.08)	119.31 (200.83 to 62.8)	2378.51 (4085.36 to 1253.05)	7040.64 (11816.84 to 3699.81)
DALYs: Disability-adjusted life years.
