# Supplementary material for: Global, regional, and national burdens of five main digestive system cancers in adolescents and young adults from 1990 to 2021 based on the Global Burden of Disease Study 2021: A cross-sectional study
Source: PLoS One. 2025 Sep 10;20(9):e0329377. doi: 10.1371/journal.pone.0329377 (PMC12422433; doi:10.1371/journal.pone.0329377)
Supplement: S20 Table — (XLSX) [file pone.0329377.s026.xlsx]

## Sheet: Sheet1
Supplementary table 20: Age-standardized rates of incidence, mortality and DALYs for AYAs with liver cancer in 1990 and 2021 for both sexes in 204 countries.
location	Incidence(95% certainty interval)				Deaths (95% certainty interval)				DALYs (95% certainty interval)
	Age-standardised rates per 100,000 (1990)	Age-standardised rates per 100,000 (2021)	AAPC (1990-2021)	P.Value	Age-standardised rates per 100,000 (1990)	Age-standardised rates per 100,000 (2021)	AAPC (1990-2021)	P.Value	Age-standardised rates per 100,000 (1990)	Age-standardised rates per 100,000 (2021)	AAPC (1990-2021)	P.Value
Afghanistan	0.93 (1.53 to 0.53)	0.75 (1.2 to 0.43)	-0.69_x000D_ (-0.9 to -0.48)	<0.001	0.86 (1.41 to 0.49)	0.69 (1.1 to 0.4)	-0.7_x000D_ (-1.25 to -0.15)	0.013	50.55 (82.99 to 28.82)	40.69 (65.17 to 23.58)	-0.62_x000D_ (-1.07 to -0.17)	0.007
Albania	0.94 (1.31 to 0.65)	0.57 (0.88 to 0.36)	-1.69_x000D_ (-1.9 to -1.49)	<0.001	0.87 (1.22 to 0.6)	0.51 (0.79 to 0.32)	-1.87_x000D_ (-2.74 to -0.99)	<0.001	52.27 (73.06 to 35.9)	29.95 (47.01 to 18.82)	-1.94_x000D_ (-2.78 to -1.09)	<0.001
Algeria	0.17 (0.26 to 0.11)	0.2 (0.31 to 0.12)	0.51_x000D_ (0.3 to 0.72)	<0.001	0.16 (0.23 to 0.1)	0.17 (0.27 to 0.11)	0.23_x000D_ (-0.4 to 0.87)	0.467	9.15 (13.66 to 5.92)	10.02 (15.47 to 6.22)	0.36_x000D_ (-0.01 to 0.73)	0.058
American Samoa	0.57 (0.93 to 0.34)	1.1 (1.72 to 0.66)	2.15_x000D_ (2.02 to 2.28)	<0.001	0.52 (0.84 to 0.31)	0.97 (1.51 to 0.57)	2.07_x000D_ (1.71 to 2.43)	<0.001	30.1 (49.18 to 18.02)	56.54 (88.63 to 33.47)	2.08_x000D_ (1.75 to 2.41)	<0.001
Andorra	0.81 (1.36 to 0.45)	0.85 (1.43 to 0.44)	0.14_x000D_ (0.01 to 0.28)	0.037	0.62 (1.02 to 0.35)	0.54 (0.9 to 0.29)	-0.43_x000D_ (-0.73 to -0.13)	0.005	36.43 (60.15 to 20.59)	31.84 (52.96 to 16.89)	-0.42_x000D_ (-0.62 to -0.22)	<0.001
Angola	1.39 (4.67 to 0.19)	0.87 (2.56 to 0.19)	-1.52_x000D_ (-1.58 to -1.45)	<0.001	1.28 (4.32 to 0.17)	0.8 (2.45 to 0.17)	-1.52_x000D_ (-2.09 to -0.95)	<0.001	74.47 (251.43 to 10.04)	46.82 (142.76 to 9.94)	-1.51_x000D_ (-2.1 to -0.91)	<0.001
Antigua and Barbuda	0.26 (0.31 to 0.23)	0.15 (0.18 to 0.13)	-2.04_x000D_ (-2.53 to -1.54)	<0.001	0.24 (0.28 to 0.2)	0.13 (0.16 to 0.11)	-1.59_x000D_ (-2.74 to -0.43)	0.007	13.69 (16.05 to 11.76)	7.98 (9.4 to 6.62)	-1.88_x000D_ (-3.44 to -0.29)	0.021
Argentina	0.05 (0.06 to 0.04)	0.1 (0.13 to 0.08)	2.27_x000D_ (1.7 to 2.84)	<0.001	0.04 (0.05 to 0.03)	0.09 (0.11 to 0.07)	2.88_x000D_ (2.19 to 3.56)	<0.001	2.4 (3.13 to 1.85)	5.06 (6.41 to 3.95)	2.37_x000D_ (2.03 to 2.7)	<0.001
Armenia	0.49 (0.6 to 0.4)	0.38 (0.45 to 0.31)	-1.05_x000D_ (-1.61 to -0.48)	<0.001	0.45 (0.55 to 0.37)	0.34 (0.41 to 0.28)	-0.82_x000D_ (-2.28 to 0.66)	0.275	26.05 (32.14 to 21.52)	19.94 (23.81 to 16.33)	-0.77_x000D_ (-2.1 to 0.58)	0.263
Australia	0.21 (0.26 to 0.17)	0.5 (0.64 to 0.38)	2.84_x000D_ (2.59 to 3.1)	<0.001	0.17 (0.21 to 0.14)	0.32 (0.41 to 0.25)	2.08_x000D_ (1.4 to 2.77)	<0.001	10.16 (12.52 to 8.26)	18.86 (23.89 to 14.89)	2.09_x000D_ (1.14 to 3.06)	<0.001
Austria	0.23 (0.29 to 0.18)	0.36 (0.46 to 0.27)	1.44_x000D_ (1.02 to 1.87)	<0.001	0.17 (0.21 to 0.14)	0.2 (0.25 to 0.16)	0.56_x000D_ (-0.52 to 1.65)	0.312	10.08 (12.48 to 8.04)	11.85 (14.97 to 9.18)	0.62_x000D_ (-0.24 to 1.48)	0.157
Azerbaijan	0.6 (0.98 to 0.32)	0.55 (0.96 to 0.29)	-0.39_x000D_ (-0.81 to 0.04)	0.075	0.55 (0.91 to 0.3)	0.5 (0.89 to 0.26)	-0.35_x000D_ (-0.95 to 0.26)	0.266	32.17 (53.14 to 17.37)	29.53 (52.07 to 15.64)	-0.27_x000D_ (-1 to 0.47)	0.474
Bahamas	0.4 (0.47 to 0.34)	0.4 (0.51 to 0.31)	0.01_x000D_ (-0.2 to 0.22)	0.938	0.36 (0.42 to 0.31)	0.35 (0.45 to 0.28)	-0.13_x000D_ (-0.93 to 0.68)	0.758	20.9 (24.44 to 18)	20.45 (25.91 to 16.01)	-0.08_x000D_ (-0.75 to 0.6)	0.823
Bahrain	0.31 (0.49 to 0.2)	0.23 (0.37 to 0.14)	-1.03_x000D_ (-1.6 to -0.45)	<0.001	0.28 (0.44 to 0.18)	0.18 (0.3 to 0.11)	-1.41_x000D_ (-2.08 to -0.73)	<0.001	16.87 (26.13 to 10.72)	10.63 (17.14 to 6.28)	-1.43_x000D_ (-2.04 to -0.82)	<0.001
Bangladesh	0.24 (0.42 to 0.14)	0.24 (0.47 to 0.12)	-0.03_x000D_ (-0.36 to 0.31)	0.88	0.23 (0.39 to 0.13)	0.22 (0.42 to 0.11)	-0.1_x000D_ (-0.51 to 0.31)	0.619	13.36 (22.95 to 7.71)	12.77 (24.62 to 6.64)	-0.05_x000D_ (-0.35 to 0.25)	0.728
Barbados	0.22 (0.25 to 0.19)	0.2 (0.26 to 0.15)	-0.29_x000D_ (-0.89 to 0.31)	0.346	0.2 (0.23 to 0.17)	0.17 (0.22 to 0.13)	-0.49_x000D_ (-1.28 to 0.32)	0.237	11.54 (13.41 to 9.98)	10.05 (13.13 to 7.71)	-0.45_x000D_ (-1.53 to 0.65)	0.422
Belarus	0.21 (0.28 to 0.15)	0.23 (0.31 to 0.17)	0.29_x000D_ (-0.33 to 0.92)	0.361	0.19 (0.25 to 0.14)	0.21 (0.28 to 0.15)	0.16_x000D_ (-1.61 to 1.96)	0.859	10.86 (14.38 to 8.1)	12.09 (16.51 to 8.67)	0.09_x000D_ (-1.59 to 1.8)	0.916
Belgium	0.18 (0.22 to 0.14)	0.25 (0.32 to 0.19)	0.96_x000D_ (0.58 to 1.34)	<0.001	0.14 (0.17 to 0.11)	0.16 (0.21 to 0.13)	0.4_x000D_ (-0.13 to 0.92)	0.137	8.27 (10.19 to 6.61)	9.51 (12.24 to 7.35)	0.36_x000D_ (-0.69 to 1.41)	0.504
Belize	0.17 (0.2 to 0.14)	0.29 (0.33 to 0.24)	1.88_x000D_ (1.23 to 2.55)	<0.001	0.15 (0.18 to 0.13)	0.26 (0.3 to 0.22)	1.99_x000D_ (1.33 to 2.65)	<0.001	8.94 (10.74 to 7.6)	14.9 (17.25 to 12.63)	1.87_x000D_ (1.28 to 2.47)	<0.001
Benin	3.04 (5.6 to 1.35)	2.15 (3.63 to 1.15)	-1.11_x000D_ (-1.26 to -0.97)	<0.001	2.8 (5.17 to 1.25)	1.97 (3.35 to 1.05)	-1.11_x000D_ (-1.45 to -0.77)	<0.001	163 (301.26 to 72.77)	114.97 (194.69 to 61.49)	-1.11_x000D_ (-1.44 to -0.77)	<0.001
Bermuda	0.22 (0.25 to 0.19)	0.12 (0.15 to 0.1)	-1.9_x000D_ (-2.38 to -1.42)	<0.001	0.19 (0.22 to 0.16)	0.09 (0.12 to 0.07)	-2.56_x000D_ (-3.01 to -2.11)	<0.001	11.17 (12.92 to 9.67)	5.32 (6.76 to 4.19)	-2.56_x000D_ (-2.92 to -2.19)	<0.001
Bhutan	0.39 (0.73 to 0.19)	0.41 (0.73 to 0.21)	0.16_x000D_ (-0.02 to 0.34)	0.082	0.36 (0.67 to 0.17)	0.37 (0.66 to 0.19)	0.09_x000D_ (-0.47 to 0.66)	0.752	21.12 (38.61 to 9.93)	21.36 (38.31 to 11.03)	0.05_x000D_ (-0.38 to 0.5)	0.808
Bolivia (Plurinational State of)	0.35 (0.55 to 0.21)	0.27 (0.46 to 0.15)	-0.88_x000D_ (-1.11 to -0.66)	<0.001	0.32 (0.52 to 0.19)	0.24 (0.42 to 0.14)	-0.88_x000D_ (-1.17 to -0.58)	<0.001	19.18 (30.57 to 11.31)	14.47 (25.25 to 8.24)	-0.94_x000D_ (-1.2 to -0.68)	<0.001
Bosnia and Herzegovina	0.51 (0.65 to 0.38)	0.24 (0.34 to 0.16)	-2.39_x000D_ (-2.82 to -1.96)	<0.001	0.47 (0.6 to 0.35)	0.22 (0.3 to 0.14)	-2.5_x000D_ (-3.23 to -1.77)	<0.001	27.62 (35.62 to 20.74)	12.94 (18.05 to 8.25)	-2.4_x000D_ (-3.49 to -1.3)	<0.001
Botswana	0.88 (1.99 to 0.33)	1 (2.52 to 0.37)	0.31_x000D_ (-0.19 to 0.81)	0.223	0.81 (1.84 to 0.3)	0.91 (2.34 to 0.34)	0.28_x000D_ (-0.2 to 0.76)	0.255	46.99 (106.83 to 17.57)	52.13 (134.66 to 19.48)	0.25_x000D_ (-0.18 to 0.68)	0.248
Brazil	0.19 (0.2 to 0.18)	0.16 (0.17 to 0.15)	-0.46_x000D_ (-1.07 to 0.15)	0.141	0.17 (0.18 to 0.16)	0.14 (0.15 to 0.13)	-0.6_x000D_ (-0.94 to -0.26)	0.001	10.06 (10.81 to 9.37)	8.34 (8.94 to 7.74)	-0.54_x000D_ (-0.85 to -0.22)	0.001
Brunei Darussalam	0.96 (1.5 to 0.59)	0.66 (1.02 to 0.42)	-1.27_x000D_ (-1.74 to -0.79)	<0.001	0.85 (1.32 to 0.52)	0.54 (0.83 to 0.34)	-1.51_x000D_ (-2.09 to -0.94)	<0.001	49.32 (76.06 to 30.2)	30.54 (46.95 to 19.39)	-1.59_x000D_ (-2.13 to -1.05)	<0.001
Bulgaria	0.6 (0.76 to 0.45)	0.25 (0.34 to 0.18)	-2.69_x000D_ (-3.09 to -2.29)	<0.001	0.55 (0.7 to 0.41)	0.22 (0.31 to 0.16)	-2.82_x000D_ (-3.98 to -1.65)	<0.001	32.04 (40.61 to 24.06)	13.1 (18.22 to 9.28)	-2.78_x000D_ (-3.56 to -2)	<0.001
Burkina Faso	3.78 (9.08 to 1.45)	3.09 (6.26 to 1.23)	-0.69_x000D_ (-0.82 to -0.56)	<0.001	3.47 (8.34 to 1.33)	2.83 (5.76 to 1.12)	-0.69_x000D_ (-0.92 to -0.46)	<0.001	201.68 (483.42 to 77.15)	164.65 (334.58 to 65.5)	-0.68_x000D_ (-0.91 to -0.45)	<0.001
Burundi	0.61 (1.2 to 0.3)	0.36 (0.67 to 0.18)	-1.73_x000D_ (-1.88 to -1.58)	<0.001	0.57 (1.12 to 0.29)	0.33 (0.62 to 0.17)	-1.7_x000D_ (-1.9 to -1.49)	<0.001	33.74 (66.15 to 17.01)	19.94 (37.16 to 10.11)	-1.65_x000D_ (-1.83 to -1.47)	<0.001
Cabo Verde	2.73 (4.57 to 1.56)	2.19 (3.79 to 1.22)	-0.74_x000D_ (-0.82 to -0.65)	<0.001	2.49 (4.18 to 1.42)	1.95 (3.34 to 1.08)	-0.77_x000D_ (-1.22 to -0.32)	0.001	145.25 (243.99 to 82.7)	113.97 (195.41 to 63.01)	-0.79_x000D_ (-1.25 to -0.32)	0.001
Cambodia	1.03 (2.03 to 0.49)	0.71 (1.5 to 0.31)	-1.19_x000D_ (-1.32 to -1.07)	<0.001	0.95 (1.85 to 0.45)	0.64 (1.36 to 0.28)	-1.27_x000D_ (-1.41 to -1.14)	<0.001	55.14 (107.5 to 26.32)	36.99 (78.53 to 16.08)	-1.3_x000D_ (-1.39 to -1.21)	<0.001
Cameroon	3.01 (5.09 to 1.74)	2.25 (4.43 to 1.1)	-0.97_x000D_ (-1.07 to -0.87)	<0.001	2.76 (4.66 to 1.59)	2.05 (4.02 to 1)	-0.97_x000D_ (-1.1 to -0.84)	<0.001	160.38 (269.89 to 92.49)	119.05 (232.9 to 58.22)	-0.97_x000D_ (-1.09 to -0.86)	<0.001
Canada	0.22 (0.27 to 0.18)	0.44 (0.57 to 0.34)	2.28_x000D_ (1.82 to 2.74)	<0.001	0.16 (0.19 to 0.13)	0.25 (0.31 to 0.2)	1.53_x000D_ (0.9 to 2.16)	<0.001	9.09 (11.05 to 7.49)	14.8 (18.5 to 11.71)	1.56_x000D_ (0.93 to 2.19)	<0.001
Central African Republic	1.26 (2.93 to 0.44)	0.79 (1.82 to 0.28)	-1.52_x000D_ (-1.7 to -1.35)	<0.001	1.16 (2.7 to 0.41)	0.72 (1.68 to 0.26)	-1.61_x000D_ (-2 to -1.22)	<0.001	67.66 (156.79 to 23.83)	42.06 (98.02 to 15.28)	-1.61_x000D_ (-1.99 to -1.23)	<0.001
Chad	2.41 (5.44 to 0.84)	2.1 (4.16 to 0.98)	-0.43_x000D_ (-0.51 to -0.35)	<0.001	2.23 (5.03 to 0.78)	1.93 (3.79 to 0.92)	-0.35_x000D_ (-0.57 to -0.13)	0.002	129.54 (292.27 to 45.75)	112.78 (220.73 to 53.68)	-0.34_x000D_ (-0.56 to -0.12)	0.002
Chile	0.08 (0.1 to 0.06)	0.13 (0.17 to 0.1)	1.45_x000D_ (0.87 to 2.03)	<0.001	0.07 (0.09 to 0.05)	0.1 (0.13 to 0.08)	1.67_x000D_ (1.08 to 2.26)	<0.001	3.85 (5.12 to 2.84)	5.76 (7.41 to 4.49)	1.51_x000D_ (0.97 to 2.04)	<0.001
China	2.41 (2.93 to 1.98)	2.1 (2.72 to 1.62)	-0.43_x000D_ (-0.69 to -0.17)	0.001	2.16 (2.63 to 1.78)	1.54 (1.99 to 1.19)	-1_x000D_ (-1.47 to -0.52)	<0.001	123.48 (150.34 to 101.75)	87.71 (113.54 to 67.62)	-1.01_x000D_ (-1.5 to -0.52)	<0.001
Colombia	0.26 (0.31 to 0.21)	0.18 (0.23 to 0.14)	-1.15_x000D_ (-1.4 to -0.89)	<0.001	0.24 (0.29 to 0.2)	0.15 (0.2 to 0.12)	-1.55_x000D_ (-2.14 to -0.95)	<0.001	14.17 (17.09 to 11.6)	9.12 (11.68 to 6.94)	-1.41_x000D_ (-2.01 to -0.8)	<0.001
Comoros	0.66 (1.15 to 0.29)	0.6 (0.99 to 0.33)	-0.43_x000D_ (-0.91 to 0.06)	0.084	0.61 (1.08 to 0.27)	0.55 (0.92 to 0.3)	-0.53_x000D_ (-2.72 to 1.71)	0.642	36.3 (63.57 to 15.41)	32.55 (54.83 to 17.55)	-0.54_x000D_ (-2.84 to 1.81)	0.649
Congo	1.43 (3.13 to 0.54)	0.83 (1.88 to 0.3)	-1.77_x000D_ (-1.94 to -1.6)	<0.001	1.31 (2.86 to 0.5)	0.75 (1.73 to 0.28)	-1.73_x000D_ (-2.23 to -1.24)	<0.001	75.94 (166.05 to 28.71)	43.74 (100.29 to 16.01)	-1.72_x000D_ (-2.22 to -1.22)	<0.001
Cook Islands	1.28 (2.05 to 0.77)	1.42 (2.34 to 0.8)	0.34_x000D_ (0.27 to 0.4)	<0.001	1.15 (1.85 to 0.68)	1.15 (1.9 to 0.64)	0.04_x000D_ (-0.26 to 0.34)	0.788	66.61 (107.19 to 39.49)	65.58 (108.53 to 36.55)	-0.01_x000D_ (-0.3 to 0.28)	0.955
Costa Rica	0.4 (0.49 to 0.32)	0.4 (0.52 to 0.31)	0.01_x000D_ (-0.25 to 0.28)	0.916	0.35 (0.43 to 0.28)	0.34 (0.43 to 0.26)	-0.02_x000D_ (-0.81 to 0.76)	0.95	20.5 (25.12 to 16.52)	19.87 (25.4 to 15.36)	0.14_x000D_ (-0.62 to 0.89)	0.724
Coted'Ivoire	0.85 (1.55 to 0.42)	0.52 (0.9 to 0.26)	-1.61_x000D_ (-1.84 to -1.38)	<0.001	0.78 (1.42 to 0.4)	0.48 (0.83 to 0.24)	-1.62_x000D_ (-1.94 to -1.3)	<0.001	45.94 (83.13 to 23.21)	27.94 (48.55 to 14.36)	-1.62_x000D_ (-1.94 to -1.3)	<0.001
Croatia	0.26 (0.33 to 0.19)	0.13 (0.17 to 0.09)	-2.07_x000D_ (-2.7 to -1.43)	<0.001	0.22 (0.28 to 0.17)	0.1 (0.13 to 0.07)	-2.72_x000D_ (-5.85 to 0.52)	0.099	12.96 (16.7 to 9.79)	5.66 (7.52 to 4.16)	-2.97_x000D_ (-5.74 to -0.12)	0.041
Cuba	0.22 (0.29 to 0.17)	0.12 (0.16 to 0.09)	-1.85_x000D_ (-2.49 to -1.19)	<0.001	0.2 (0.25 to 0.15)	0.1 (0.13 to 0.07)	-2.3_x000D_ (-3.07 to -1.53)	<0.001	11.45 (14.81 to 8.97)	5.82 (7.54 to 4.3)	-2.22_x000D_ (-3.32 to -1.1)	<0.001
Cyprus	0.17 (0.29 to 0.1)	0.16 (0.25 to 0.1)	-0.22_x000D_ (-0.64 to 0.2)	0.3	0.14 (0.24 to 0.09)	0.1 (0.17 to 0.06)	-0.99_x000D_ (-1.69 to -0.29)	0.005	8.42 (14.1 to 5.07)	6.09 (9.69 to 3.76)	-0.91_x000D_ (-1.51 to -0.3)	0.004
Czechia	0.33 (0.41 to 0.27)	0.11 (0.15 to 0.08)	-3.57_x000D_ (-4.29 to -2.84)	<0.001	0.3 (0.37 to 0.24)	0.1 (0.13 to 0.07)	-3.59_x000D_ (-5.18 to -1.96)	<0.001	17.54 (21.64 to 14.08)	5.61 (7.62 to 4.04)	-3.71_x000D_ (-5.14 to -2.26)	<0.001
Democratic People's Republic of Korea	2.23 (4.4 to 0.97)	1.55 (3.01 to 0.76)	-1.2_x000D_ (-1.29 to -1.1)	<0.001	2.03 (3.97 to 0.89)	1.36 (2.67 to 0.66)	-1.3_x000D_ (-1.51 to -1.08)	<0.001	116.63 (227.39 to 51.53)	77.68 (151.84 to 38.17)	-1.32_x000D_ (-1.5 to -1.15)	<0.001
Democratic Republic of the Congo	0.47 (1.04 to 0.21)	0.35 (0.87 to 0.15)	-0.96_x000D_ (-1.19 to -0.73)	<0.001	0.44 (0.96 to 0.19)	0.33 (0.79 to 0.14)	-1.09_x000D_ (-1.25 to -0.93)	<0.001	25.75 (56 to 11.2)	19.06 (46.09 to 8.02)	-1.04_x000D_ (-1.28 to -0.81)	<0.001
Denmark	0.16 (0.2 to 0.12)	0.11 (0.14 to 0.08)	-1.25_x000D_ (-1.74 to -0.75)	<0.001	0.1 (0.12 to 0.08)	0.06 (0.08 to 0.05)	-1.26_x000D_ (-3.1 to 0.62)	0.187	5.75 (7.09 to 4.62)	3.63 (4.67 to 2.78)	-1.4_x000D_ (-2.46 to -0.33)	0.01
Djibouti	0.45 (0.83 to 0.22)	0.48 (0.87 to 0.23)	0.2_x000D_ (0.08 to 0.31)	0.001	0.41 (0.76 to 0.2)	0.43 (0.79 to 0.21)	0.46_x000D_ (-0.1 to 1.03)	0.109	23.84 (44.37 to 11.8)	25.2 (45.99 to 12.26)	0.5_x000D_ (-0.09 to 1.09)	0.099
Dominica	0.19 (0.37 to 0.1)	0.24 (0.4 to 0.13)	0.76_x000D_ (0.33 to 1.2)	0.001	0.17 (0.33 to 0.09)	0.21 (0.35 to 0.12)	0.62_x000D_ (-0.73 to 1.98)	0.371	9.95 (19.36 to 5.28)	12.5 (20.72 to 7.01)	0.74_x000D_ (-0.51 to 2.01)	0.248
Dominican Republic	0.18 (0.27 to 0.11)	0.25 (0.39 to 0.15)	1.12_x000D_ (0.42 to 1.84)	0.002	0.16 (0.25 to 0.1)	0.23 (0.36 to 0.13)	0.99_x000D_ (0.19 to 1.81)	0.016	9.56 (14.31 to 6)	13.17 (20.74 to 7.84)	0.99_x000D_ (0.44 to 1.54)	<0.001
Ecuador	0.59 (0.74 to 0.46)	0.31 (0.42 to 0.22)	-2.09_x000D_ (-2.64 to -1.54)	<0.001	0.54 (0.68 to 0.43)	0.28 (0.38 to 0.2)	-2.41_x000D_ (-4.59 to -0.19)	0.034	32.31 (40.58 to 25.52)	16.95 (22.94 to 12.22)	-2.36_x000D_ (-4.52 to -0.16)	0.035
Egypt	0.98 (1.56 to 0.6)	0.98 (1.38 to 0.66)	0.03_x000D_ (-0.06 to 0.11)	0.543	0.89 (1.43 to 0.55)	0.86 (1.23 to 0.58)	-0.03_x000D_ (-0.58 to 0.53)	0.919	51.79 (83.28 to 31.9)	50.68 (72.17 to 33.96)	0.03_x000D_ (-0.52 to 0.59)	0.909
El Salvador	0.16 (0.21 to 0.12)	0.16 (0.21 to 0.11)	-0.16_x000D_ (-1 to 0.7)	0.721	0.15 (0.19 to 0.11)	0.14 (0.19 to 0.1)	-0.54_x000D_ (-1.97 to 0.91)	0.461	8.79 (11.41 to 6.77)	8.18 (10.98 to 5.78)	-0.35_x000D_ (-1.5 to 0.81)	0.55
Equatorial Guinea	0.41 (0.94 to 0.18)	0.61 (1.22 to 0.26)	1.28_x000D_ (0.99 to 1.58)	<0.001	0.38 (0.87 to 0.17)	0.56 (1.09 to 0.24)	1.22_x000D_ (0.34 to 2.11)	0.007	22.3 (50.49 to 9.66)	32.34 (63.32 to 13.85)	1.18_x000D_ (0.48 to 1.89)	0.001
Eritrea	0.46 (0.87 to 0.25)	0.45 (0.88 to 0.22)	-0.08_x000D_ (-0.29 to 0.13)	0.457	0.43 (0.81 to 0.23)	0.42 (0.81 to 0.2)	-0.08_x000D_ (-0.33 to 0.18)	0.554	24.97 (47.08 to 13.34)	24.62 (47.69 to 12.09)	-0.04_x000D_ (-0.26 to 0.18)	0.703
Estonia	0.33 (0.43 to 0.25)	0.23 (0.3 to 0.17)	-1.26_x000D_ (-1.95 to -0.57)	<0.001	0.3 (0.39 to 0.23)	0.2 (0.27 to 0.15)	-1.48_x000D_ (-2.33 to -0.64)	0.001	17.34 (22.57 to 13.27)	12.24 (15.85 to 9.29)	-1.36_x000D_ (-2.26 to -0.45)	0.003
Eswatini	1.34 (2.8 to 0.46)	4.14 (11.79 to 1.12)	3.66_x000D_ (3.3 to 4.02)	<0.001	1.23 (2.59 to 0.42)	3.77 (10.72 to 1.01)	3.69_x000D_ (3.37 to 4.01)	<0.001	71.03 (149.42 to 24.43)	215.46 (612.56 to 58.09)	3.65_x000D_ (3.33 to 3.97)	<0.001
Ethiopia	0.44 (0.66 to 0.27)	0.28 (0.44 to 0.19)	-1.45_x000D_ (-1.66 to -1.24)	<0.001	0.41 (0.62 to 0.25)	0.26 (0.41 to 0.17)	-1.45_x000D_ (-1.58 to -1.33)	<0.001	24.28 (36.66 to 14.97)	15.48 (24.32 to 10.07)	-1.43_x000D_ (-1.61 to -1.25)	<0.001
Fiji	0.58 (0.95 to 0.33)	0.63 (1.06 to 0.35)	0.27_x000D_ (0.1 to 0.45)	0.002	0.53 (0.87 to 0.3)	0.57 (0.94 to 0.32)	0.11_x000D_ (-0.26 to 0.48)	0.552	30.69 (51.05 to 17.68)	33.09 (54.89 to 18.45)	0.2_x000D_ (-0.29 to 0.69)	0.432
Finland	0.34 (0.43 to 0.27)	0.33 (0.43 to 0.25)	0.03_x000D_ (-0.32 to 0.38)	0.882	0.23 (0.29 to 0.18)	0.16 (0.2 to 0.13)	-1.15_x000D_ (-2.21 to -0.07)	0.036	13.45 (16.95 to 10.71)	9.63 (12.11 to 7.53)	-1.04_x000D_ (-1.98 to -0.09)	0.032
France	0.3 (0.36 to 0.25)	0.41 (0.54 to 0.31)	0.98_x000D_ (0.69 to 1.26)	<0.001	0.25 (0.3 to 0.2)	0.26 (0.34 to 0.2)	-0.06_x000D_ (-0.62 to 0.51)	0.836	14.41 (17.4 to 11.9)	15.42 (19.67 to 11.81)	0_x000D_ (-0.7 to 0.72)	0.991
Gabon	1.13 (2.79 to 0.4)	1.01 (2 to 0.44)	-0.37_x000D_ (-0.51 to -0.22)	<0.001	1.04 (2.57 to 0.37)	0.92 (1.83 to 0.39)	-0.38_x000D_ (-0.65 to -0.11)	0.006	59.9 (148.84 to 21.27)	52.92 (105.81 to 22.84)	-0.39_x000D_ (-0.64 to -0.13)	0.003
Gambia	4.25 (6.99 to 2.44)	5.31 (9.95 to 2.72)	0.7_x000D_ (0.49 to 0.92)	<0.001	3.9 (6.44 to 2.22)	4.83 (8.95 to 2.47)	0.88_x000D_ (-0.61 to 2.4)	0.248	225.81 (371.86 to 128.93)	280.72 (518.74 to 143.83)	0.9_x000D_ (-0.6 to 2.43)	0.241
Georgia	0.43 (0.51 to 0.36)	0.22 (0.26 to 0.19)	-2.3_x000D_ (-2.82 to -1.79)	<0.001	0.39 (0.46 to 0.33)	0.2 (0.24 to 0.17)	-2.55_x000D_ (-4.02 to -1.05)	0.001	22.67 (26.66 to 19.02)	11.9 (13.94 to 10.06)	-2.63_x000D_ (-4.54 to -0.68)	0.008
Germany	0.16 (0.2 to 0.13)	0.28 (0.35 to 0.22)	1.85_x000D_ (1.53 to 2.16)	<0.001	0.13 (0.16 to 0.1)	0.17 (0.22 to 0.14)	0.78_x000D_ (0 to 1.58)	0.051	7.54 (9.38 to 5.95)	10.18 (12.76 to 8.01)	1_x000D_ (0.4 to 1.6)	0.001
Ghana	2.92 (5.19 to 1.53)	1.96 (3.59 to 1.01)	-1.24_x000D_ (-1.36 to -1.11)	<0.001	2.71 (4.82 to 1.41)	1.8 (3.31 to 0.92)	-1.3_x000D_ (-1.51 to -1.09)	<0.001	159.38 (283.68 to 83.11)	106.39 (195.23 to 54.36)	-1.28_x000D_ (-1.48 to -1.08)	<0.001
Greece	0.27 (0.31 to 0.24)	0.49 (0.56 to 0.42)	1.86_x000D_ (1.57 to 2.14)	<0.001	0.21 (0.24 to 0.19)	0.34 (0.38 to 0.3)	1.44_x000D_ (0.42 to 2.47)	0.005	12.69 (14.13 to 11.43)	19.72 (22.1 to 17.58)	1.36_x000D_ (0.75 to 1.97)	<0.001
Greenland	0.62 (0.95 to 0.37)	0.39 (0.63 to 0.22)	-1.56_x000D_ (-1.83 to -1.28)	<0.001	0.56 (0.86 to 0.34)	0.33 (0.53 to 0.19)	-1.8_x000D_ (-2.42 to -1.18)	<0.001	33.36 (51.58 to 20.23)	19.15 (30.88 to 10.79)	-1.91_x000D_ (-2.68 to -1.14)	<0.001
Grenada	0.26 (0.36 to 0.19)	0.31 (0.41 to 0.23)	0.56_x000D_ (0.01 to 1.12)	0.045	0.24 (0.33 to 0.17)	0.27 (0.37 to 0.2)	0.41_x000D_ (-1.09 to 1.94)	0.594	13.87 (19.03 to 9.97)	15.82 (21.08 to 11.77)	0.42_x000D_ (-1.11 to 1.99)	0.591
Guam	0.38 (0.52 to 0.28)	1.12 (1.54 to 0.77)	3.55_x000D_ (3.25 to 3.85)	<0.001	0.34 (0.46 to 0.25)	0.96 (1.32 to 0.66)	3.41_x000D_ (2.77 to 4.06)	<0.001	19.6 (26.89 to 14.35)	54.67 (74.98 to 37.48)	3.36_x000D_ (2.81 to 3.91)	<0.001
Guatemala	0.66 (0.72 to 0.59)	0.49 (0.57 to 0.41)	-1.2_x000D_ (-1.89 to -0.5)	0.001	0.6 (0.66 to 0.55)	0.44 (0.52 to 0.37)	-1.06_x000D_ (-2.66 to 0.57)	0.203	35.46 (38.96 to 32.06)	26.15 (30.39 to 21.97)	-1.09_x000D_ (-2.63 to 0.48)	0.173
Guinea	3.66 (5.69 to 2.17)	3.08 (5.28 to 1.69)	-0.57_x000D_ (-0.7 to -0.45)	<0.001	3.37 (5.25 to 1.99)	2.82 (4.8 to 1.56)	-0.64_x000D_ (-0.86 to -0.41)	<0.001	196.51 (306.6 to 115.63)	164.53 (279.8 to 90.66)	-0.63_x000D_ (-0.86 to -0.41)	<0.001
Guinea-Bissau	5.53 (10.1 to 2.06)	3.68 (6.53 to 1.87)	-1.31_x000D_ (-1.39 to -1.24)	<0.001	5.1 (9.22 to 1.9)	3.38 (5.97 to 1.7)	-1.4_x000D_ (-1.71 to -1.08)	<0.001	296.83 (536.45 to 110.8)	197.11 (346.75 to 99.4)	-1.39_x000D_ (-1.71 to -1.07)	<0.001
Guyana	0.22 (0.27 to 0.18)	0.29 (0.38 to 0.21)	0.92_x000D_ (0.55 to 1.28)	<0.001	0.2 (0.25 to 0.16)	0.26 (0.35 to 0.19)	1.23_x000D_ (0.51 to 1.96)	0.001	11.76 (14.38 to 9.56)	15.28 (20 to 11.14)	0.89_x000D_ (0.11 to 1.68)	0.026
Haiti	0.17 (0.32 to 0.09)	0.13 (0.26 to 0.06)	-0.88_x000D_ (-1.41 to -0.35)	0.001	0.16 (0.3 to 0.08)	0.12 (0.24 to 0.05)	-0.82_x000D_ (-1.18 to -0.46)	<0.001	9.28 (17.48 to 4.9)	6.96 (13.93 to 3.19)	-0.79_x000D_ (-0.97 to -0.61)	<0.001
Honduras	0.19 (0.29 to 0.11)	0.15 (0.27 to 0.08)	-0.75_x000D_ (-1.01 to -0.49)	<0.001	0.18 (0.27 to 0.1)	0.14 (0.24 to 0.07)	-0.87_x000D_ (-1.23 to -0.51)	<0.001	10.32 (15.85 to 6.2)	7.95 (14.27 to 3.96)	-0.88_x000D_ (-1.37 to -0.38)	0.001
Hungary	0.31 (0.42 to 0.23)	0.1 (0.14 to 0.07)	-3.66_x000D_ (-4.08 to -3.24)	<0.001	0.28 (0.38 to 0.21)	0.09 (0.12 to 0.06)	-3.45_x000D_ (-4.24 to -2.66)	<0.001	16.14 (21.85 to 11.97)	5.18 (7.01 to 3.73)	-3.68_x000D_ (-4.34 to -3.02)	<0.001
Iceland	0.17 (0.21 to 0.13)	0.25 (0.33 to 0.19)	1.34_x000D_ (0.87 to 1.81)	<0.001	0.13 (0.15 to 0.1)	0.15 (0.19 to 0.11)	0.79_x000D_ (-0.17 to 1.76)	0.108	7.38 (9.05 to 5.89)	8.73 (11.22 to 6.66)	0.62_x000D_ (0.12 to 1.13)	0.015
India	0.24 (0.29 to 0.2)	0.31 (0.38 to 0.25)	0.83_x000D_ (0.46 to 1.21)	<0.001	0.22 (0.27 to 0.19)	0.27 (0.34 to 0.23)	0.64_x000D_ (0.17 to 1.12)	0.008	12.81 (15.56 to 11.01)	15.87 (19.88 to 13.12)	0.69_x000D_ (0.06 to 1.32)	0.032
Indonesia	0.45 (0.68 to 0.29)	0.46 (0.74 to 0.29)	0.07_x000D_ (-0.09 to 0.23)	0.382	0.41 (0.63 to 0.27)	0.41 (0.66 to 0.26)	-0.02_x000D_ (-0.1 to 0.05)	0.569	23.9 (36.05 to 15.33)	23.88 (38.06 to 14.73)	0_x000D_ (-0.08 to 0.09)	0.951
Iran (Islamic Republic of)	0.24 (0.3 to 0.19)	0.31 (0.36 to 0.26)	0.88_x000D_ (0.5 to 1.27)	<0.001	0.22 (0.27 to 0.18)	0.26 (0.31 to 0.22)	0.81_x000D_ (0.24 to 1.39)	0.005	12.89 (16.37 to 10.55)	15.57 (18.18 to 13.26)	0.76_x000D_ (0.4 to 1.13)	<0.001
Iraq	0.4 (0.62 to 0.24)	0.35 (0.57 to 0.22)	-0.49_x000D_ (-0.72 to -0.27)	<0.001	0.36 (0.57 to 0.22)	0.3 (0.48 to 0.19)	-0.65_x000D_ (-1.04 to -0.25)	0.001	21.2 (33.21 to 12.94)	17.79 (28.45 to 10.95)	-0.61_x000D_ (-1.03 to -0.18)	0.005
Ireland	0.12 (0.15 to 0.1)	0.18 (0.22 to 0.13)	1.29_x000D_ (0.61 to 1.97)	<0.001	0.1 (0.12 to 0.08)	0.11 (0.14 to 0.08)	0.46_x000D_ (-1.03 to 1.98)	0.545	5.66 (6.94 to 4.59)	6.38 (8.01 to 4.97)	0.47_x000D_ (-0.5 to 1.45)	0.344
Israel	0.1 (0.12 to 0.08)	0.14 (0.19 to 0.11)	1.25_x000D_ (0.03 to 2.48)	0.045	0.08 (0.1 to 0.06)	0.1 (0.13 to 0.08)	0.78_x000D_ (0.19 to 1.37)	0.01	4.88 (6.16 to 3.82)	5.85 (7.55 to 4.52)	0.74_x000D_ (-0.28 to 1.77)	0.155
Italy	0.35 (0.38 to 0.32)	0.31 (0.36 to 0.27)	-0.47_x000D_ (-0.74 to -0.21)	<0.001	0.24 (0.26 to 0.23)	0.15 (0.16 to 0.14)	-1.69_x000D_ (-3.37 to 0.02)	0.052	14.34 (15.38 to 13.37)	8.84 (9.68 to 8.09)	-1.71_x000D_ (-3.33 to -0.06)	0.043
Jamaica	0.07 (0.09 to 0.05)	0.14 (0.19 to 0.09)	2.15_x000D_ (1.43 to 2.87)	<0.001	0.06 (0.09 to 0.05)	0.12 (0.17 to 0.08)	2.66_x000D_ (0.94 to 4.41)	0.002	3.74 (4.96 to 2.82)	6.87 (9.74 to 4.73)	1.92_x000D_ (-0.53 to 4.43)	0.125
Japan	0.61 (0.64 to 0.58)	0.32 (0.36 to 0.29)	-2.16_x000D_ (-2.46 to -1.87)	<0.001	0.4 (0.42 to 0.39)	0.16 (0.17 to 0.16)	-3.02_x000D_ (-3.93 to -2.11)	<0.001	22.98 (23.79 to 22.16)	9.42 (9.78 to 9.06)	-2.94_x000D_ (-3.8 to -2.07)	<0.001
Jordan	0.15 (0.26 to 0.09)	0.1 (0.16 to 0.06)	-1.24_x000D_ (-1.89 to -0.59)	<0.001	0.14 (0.23 to 0.08)	0.08 (0.14 to 0.05)	-1.79_x000D_ (-2.56 to -1.02)	<0.001	8.03 (13.72 to 4.58)	4.97 (7.88 to 3.03)	-1.46_x000D_ (-1.9 to -1.01)	<0.001
Kazakhstan	0.97 (1.09 to 0.87)	0.4 (0.48 to 0.32)	-2.87_x000D_ (-3.17 to -2.58)	<0.001	0.9 (1.01 to 0.8)	0.36 (0.44 to 0.29)	-3.13_x000D_ (-4.58 to -1.66)	<0.001	52.48 (59.12 to 46.74)	20.95 (25.56 to 17.15)	-3.14_x000D_ (-4.54 to -1.71)	<0.001
Kenya	0.3 (0.47 to 0.21)	0.46 (0.67 to 0.32)	1.39_x000D_ (1.25 to 1.54)	<0.001	0.28 (0.43 to 0.19)	0.42 (0.61 to 0.29)	1.28_x000D_ (0.89 to 1.68)	<0.001	16.43 (25.45 to 11.32)	24.43 (35.99 to 16.86)	1.3_x000D_ (1.09 to 1.5)	<0.001
Kiribati	1.28 (2 to 0.79)	1.25 (2.06 to 0.71)	-0.09_x000D_ (-0.21 to 0.02)	0.124	1.18 (1.82 to 0.72)	1.14 (1.88 to 0.64)	-0.1_x000D_ (-0.23 to 0.03)	0.121	69.21 (107.07 to 42.5)	66.88 (110.11 to 37.61)	-0.11_x000D_ (-0.23 to 0.01)	0.079
Kuwait	0.31 (0.41 to 0.24)	0.06 (0.09 to 0.05)	-5.16_x000D_ (-6.05 to -4.25)	<0.001	0.27 (0.35 to 0.21)	0.05 (0.06 to 0.04)	-5.42_x000D_ (-8.83 to -1.88)	0.003	15.97 (20.75 to 12.2)	2.91 (3.85 to 2.17)	-5.4_x000D_ (-8.44 to -2.27)	0.001
Kyrgyzstan	0.75 (1.02 to 0.55)	0.18 (0.25 to 0.12)	-4.69_x000D_ (-5.26 to -4.12)	<0.001	0.68 (0.93 to 0.5)	0.16 (0.22 to 0.11)	-5.02_x000D_ (-7.04 to -2.95)	<0.001	39.45 (53.58 to 28.98)	9.47 (13 to 6.4)	-5.01_x000D_ (-6.71 to -3.27)	<0.001
Lao People's Democratic Republic	1.32 (2.2 to 0.71)	0.85 (1.49 to 0.46)	-1.43_x000D_ (-1.55 to -1.3)	<0.001	1.21 (2.02 to 0.65)	0.78 (1.36 to 0.42)	-1.4_x000D_ (-1.61 to -1.19)	<0.001	69.57 (115.73 to 37.73)	44.79 (78.22 to 24.11)	-1.45_x000D_ (-1.55 to -1.35)	<0.001
Latvia	0.28 (0.37 to 0.21)	0.25 (0.34 to 0.18)	-0.51_x000D_ (-0.95 to -0.06)	0.026	0.25 (0.33 to 0.19)	0.22 (0.3 to 0.16)	-0.39_x000D_ (-1.89 to 1.12)	0.608	14.65 (19.08 to 10.85)	12.98 (17.77 to 9.49)	-0.32_x000D_ (-1.79 to 1.17)	0.672
Lebanon	0.28 (0.43 to 0.17)	0.18 (0.28 to 0.11)	-1.43_x000D_ (-1.71 to -1.16)	<0.001	0.25 (0.39 to 0.16)	0.15 (0.22 to 0.09)	-1.58_x000D_ (-2.08 to -1.07)	<0.001	14.65 (22.56 to 9.15)	8.52 (13.01 to 5.39)	-1.64_x000D_ (-2.24 to -1.03)	<0.001
Lesotho	0.81 (2.16 to 0.22)	3.07 (9.87 to 0.87)	4.46_x000D_ (3.92 to 5.01)	<0.001	0.74 (2.01 to 0.2)	2.8 (9.01 to 0.79)	4.48_x000D_ (3.84 to 5.12)	<0.001	43.29 (117.2 to 11.76)	159.33 (511.69 to 44.9)	4.39_x000D_ (3.76 to 5.02)	<0.001
Liberia	2.91 (5.36 to 1.27)	2.94 (5.29 to 1.48)	0.05_x000D_ (-0.08 to 0.19)	0.453	2.67 (4.94 to 1.16)	2.68 (4.81 to 1.37)	-0.19_x000D_ (-0.98 to 0.6)	0.636	154.35 (284.22 to 67.35)	156.4 (279.76 to 80.09)	-0.16_x000D_ (-0.98 to 0.65)	0.692
Libya	0.59 (0.97 to 0.35)	0.78 (1.26 to 0.45)	0.9_x000D_ (0.59 to 1.2)	<0.001	0.54 (0.87 to 0.31)	0.68 (1.09 to 0.39)	0.78_x000D_ (0.12 to 1.44)	0.02	31.25 (50.79 to 18.16)	39.32 (63.65 to 22.43)	0.79_x000D_ (0.16 to 1.42)	0.013
Lithuania	0.25 (0.31 to 0.2)	0.28 (0.37 to 0.21)	0.24_x000D_ (-0.24 to 0.71)	0.327	0.21 (0.26 to 0.17)	0.23 (0.3 to 0.17)	0.07_x000D_ (-0.98 to 1.14)	0.89	12.11 (15.09 to 9.67)	13.23 (17.49 to 9.96)	0.11_x000D_ (-0.97 to 1.21)	0.839
Luxembourg	0.22 (0.24 to 0.19)	0.21 (0.24 to 0.18)	-0.19_x000D_ (-0.83 to 0.45)	0.554	0.18 (0.2 to 0.16)	0.14 (0.15 to 0.12)	-0.93_x000D_ (-1.87 to 0.02)	0.054	10.56 (11.7 to 9.52)	8 (9.09 to 6.99)	-1_x000D_ (-1.63 to -0.37)	0.002
Madagascar	0.56 (0.88 to 0.32)	0.4 (0.69 to 0.22)	-1.09_x000D_ (-1.19 to -0.99)	<0.001	0.52 (0.82 to 0.3)	0.37 (0.65 to 0.2)	-1.1_x000D_ (-1.43 to -0.76)	<0.001	30.52 (48.42 to 17.63)	21.75 (38.2 to 11.92)	-1.1_x000D_ (-1.35 to -0.85)	<0.001
Malawi	0.46 (0.79 to 0.25)	0.62 (1.08 to 0.33)	0.96_x000D_ (0.83 to 1.08)	<0.001	0.43 (0.73 to 0.24)	0.57 (0.99 to 0.31)	0.96_x000D_ (0.5 to 1.41)	<0.001	25.21 (42.81 to 14.01)	33.27 (57.56 to 18.2)	0.91_x000D_ (0.64 to 1.18)	<0.001
Malaysia	0.41 (0.66 to 0.25)	0.53 (0.89 to 0.32)	0.83_x000D_ (0.57 to 1.1)	<0.001	0.38 (0.6 to 0.22)	0.46 (0.76 to 0.27)	0.58_x000D_ (-0.27 to 1.44)	0.184	21.92 (34.79 to 13)	26.4 (43.79 to 15.64)	0.57_x000D_ (-0.23 to 1.37)	0.162
Maldives	0.56 (1.03 to 0.24)	0.32 (0.57 to 0.17)	-1.84_x000D_ (-2.52 to -1.14)	<0.001	0.51 (0.94 to 0.22)	0.28 (0.49 to 0.14)	-1.64_x000D_ (-2.25 to -1.03)	<0.001	29.04 (53.37 to 12.92)	15.92 (28.19 to 8.38)	-1.61_x000D_ (-2.21 to -1)	<0.001
Mali	3.26 (4.82 to 2.13)	3.48 (5.75 to 2)	0.2_x000D_ (0.13 to 0.27)	<0.001	3 (4.42 to 1.97)	3.18 (5.2 to 1.83)	0.18_x000D_ (-0.07 to 0.44)	0.162	174.18 (256.47 to 114.22)	184.99 (302.07 to 106.84)	0.19_x000D_ (-0.07 to 0.45)	0.145
Malta	0.09 (0.12 to 0.07)	0.19 (0.25 to 0.14)	2.42_x000D_ (1.71 to 3.13)	<0.001	0.08 (0.1 to 0.06)	0.13 (0.17 to 0.1)	1.59_x000D_ (0.72 to 2.47)	<0.001	4.62 (5.76 to 3.68)	7.57 (9.83 to 5.81)	1.63_x000D_ (0.67 to 2.6)	0.001
Marshall Islands	0.48 (0.89 to 0.25)	0.69 (1.27 to 0.36)	1.07_x000D_ (0.83 to 1.3)	<0.001	0.45 (0.83 to 0.23)	0.62 (1.16 to 0.32)	1.01_x000D_ (0.76 to 1.26)	<0.001	26.04 (48.51 to 13.36)	35.86 (66.56 to 18.66)	0.99_x000D_ (0.82 to 1.15)	<0.001
Mauritania	5.79 (13.63 to 1.07)	2.87 (5.56 to 1.22)	-2.28_x000D_ (-2.37 to -2.19)	<0.001	5.33 (12.57 to 0.99)	2.6 (5 to 1.1)	-2.29_x000D_ (-2.6 to -1.98)	<0.001	309.5 (732.46 to 57.58)	151.41 (290.61 to 64.28)	-2.28_x000D_ (-2.59 to -1.98)	<0.001
Mauritius	0.35 (0.39 to 0.31)	0.06 (0.07 to 0.05)	-5.58_x000D_ (-7.6 to -3.51)	<0.001	0.31 (0.35 to 0.28)	0.05 (0.06 to 0.05)	-4.66_x000D_ (-8.28 to -0.9)	0.016	17.74 (19.94 to 15.96)	2.97 (3.36 to 2.61)	-4.75_x000D_ (-8.08 to -1.3)	0.007
Mexico	0.15 (0.16 to 0.15)	0.19 (0.21 to 0.17)	1.12_x000D_ (0.32 to 1.92)	0.006	0.14 (0.14 to 0.13)	0.17 (0.19 to 0.15)	0.86_x000D_ (-0.21 to 1.94)	0.116	8.07 (8.35 to 7.8)	10.11 (11.19 to 9.04)	0.93_x000D_ (0.18 to 1.68)	0.014
Micronesia (Federated States of)	0.83 (1.42 to 0.46)	0.85 (1.59 to 0.43)	0.04_x000D_ (-0.07 to 0.15)	0.432	0.76 (1.29 to 0.42)	0.77 (1.45 to 0.39)	0.02_x000D_ (-0.22 to 0.26)	0.889	43.8 (74.33 to 24.29)	44.19 (83.36 to 22.21)	-0.02_x000D_ (-0.18 to 0.14)	0.798
Monaco	0.33 (0.52 to 0.2)	0.8 (1.39 to 0.42)	2.94_x000D_ (2.52 to 3.37)	<0.001	0.25 (0.39 to 0.15)	0.52 (0.88 to 0.27)	2.37_x000D_ (2.06 to 2.67)	<0.001	14.58 (23.27 to 8.86)	30.41 (51.61 to 16.27)	2.4_x000D_ (2.26 to 2.54)	<0.001
Mongolia	5.26 (8.46 to 2.99)	4.62 (7.02 to 2.99)	-0.5_x000D_ (-0.79 to -0.22)	0.001	4.87 (7.8 to 2.79)	4.24 (6.43 to 2.75)	-0.53_x000D_ (-1.1 to 0.04)	0.071	286.14 (457.86 to 164.01)	247.34 (374.07 to 160.45)	-0.56_x000D_ (-1.15 to 0.04)	0.07
Montenegro	0.5 (0.65 to 0.38)	0.4 (0.54 to 0.3)	-0.66_x000D_ (-0.86 to -0.45)	<0.001	0.45 (0.58 to 0.34)	0.35 (0.47 to 0.26)	-0.98_x000D_ (-1.79 to -0.16)	0.019	26.31 (33.93 to 20.08)	20.13 (27.67 to 14.85)	-1.02_x000D_ (-1.96 to -0.08)	0.034
Morocco	0.04 (0.07 to 0.03)	0.05 (0.09 to 0.03)	0.7_x000D_ (0.7 to 0.7)	<0.001	0.04 (0.06 to 0.02)	0.04 (0.08 to 0.02)	0_x000D_ (0 to 0)	<0.001	2.28 (3.65 to 1.35)	2.51 (4.63 to 1.4)	0.29_x000D_ (0.21 to 0.38)	<0.001
Mozambique	0.93 (1.67 to 0.45)	1.42 (3.31 to 0.56)	1.38_x000D_ (1.31 to 1.45)	<0.001	0.85 (1.52 to 0.41)	1.29 (2.97 to 0.51)	1.38_x000D_ (1.21 to 1.54)	<0.001	49.31 (87.69 to 23.72)	74.15 (169.61 to 29.72)	1.36_x000D_ (1.19 to 1.54)	<0.001
Myanmar	0.48 (1.02 to 0.18)	0.4 (0.87 to 0.18)	-0.62_x000D_ (-0.81 to -0.42)	<0.001	0.45 (0.95 to 0.17)	0.36 (0.79 to 0.16)	-0.67_x000D_ (-0.94 to -0.4)	<0.001	25.85 (54.91 to 9.78)	20.98 (45.8 to 9.32)	-0.69_x000D_ (-0.87 to -0.52)	<0.001
Namibia	0.24 (0.47 to 0.11)	0.38 (0.71 to 0.19)	1.55_x000D_ (1.29 to 1.81)	<0.001	0.22 (0.43 to 0.1)	0.34 (0.64 to 0.17)	1.45_x000D_ (0.96 to 1.94)	<0.001	12.9 (25.01 to 6.04)	19.8 (36.86 to 9.85)	1.47_x000D_ (1.11 to 1.83)	<0.001
Nauru	1.31 (2.21 to 0.72)	1.22 (2.18 to 0.56)	-0.23_x000D_ (-0.34 to -0.12)	<0.001	1.19 (2 to 0.66)	1.09 (1.98 to 0.5)	-0.31_x000D_ (-0.54 to -0.07)	0.01	68.38 (114.56 to 38.09)	62.9 (113.17 to 29.02)	-0.3_x000D_ (-0.54 to -0.07)	0.012
Nepal	0.2 (0.35 to 0.11)	0.32 (0.53 to 0.17)	1.41_x000D_ (1.23 to 1.58)	<0.001	0.19 (0.32 to 0.1)	0.29 (0.48 to 0.16)	1.42_x000D_ (1.07 to 1.77)	<0.001	11.1 (18.81 to 6.08)	16.9 (28.34 to 9.24)	1.39_x000D_ (1.23 to 1.55)	<0.001
Netherlands	0.1 (0.12 to 0.08)	0.13 (0.16 to 0.1)	0.81_x000D_ (0.51 to 1.1)	<0.001	0.09 (0.11 to 0.07)	0.11 (0.14 to 0.09)	0.65_x000D_ (-0.63 to 1.94)	0.321	4.96 (6.14 to 4.01)	6.35 (7.97 to 5.03)	0.91_x000D_ (-0.09 to 1.92)	0.073
New Zealand	0.34 (0.42 to 0.27)	0.71 (0.91 to 0.56)	2.4_x000D_ (2.15 to 2.64)	<0.001	0.21 (0.26 to 0.17)	0.35 (0.45 to 0.28)	1.84_x000D_ (1.38 to 2.31)	<0.001	12.72 (15.58 to 10.31)	20.78 (26.18 to 16.62)	1.77_x000D_ (1.33 to 2.21)	<0.001
Nicaragua	0.25 (0.36 to 0.17)	0.24 (0.37 to 0.16)	-0.11_x000D_ (-0.52 to 0.31)	0.609	0.23 (0.33 to 0.16)	0.22 (0.33 to 0.14)	-0.17_x000D_ (-0.87 to 0.54)	0.637	13.49 (19.26 to 9.28)	12.59 (19.01 to 8)	-0.26_x000D_ (-0.87 to 0.35)	0.397
Niger	2.67 (5.98 to 1.03)	1.38 (2.65 to 0.69)	-2.11_x000D_ (-2.23 to -2)	<0.001	2.47 (5.52 to 0.96)	1.26 (2.44 to 0.64)	-2.2_x000D_ (-2.42 to -1.97)	<0.001	143.6 (320.69 to 55.68)	73.62 (141.96 to 37.12)	-2.19_x000D_ (-2.42 to -1.96)	<0.001
Nigeria	0.58 (1.16 to 0.24)	0.46 (0.75 to 0.26)	-0.81_x000D_ (-0.91 to -0.71)	<0.001	0.54 (1.07 to 0.23)	0.42 (0.68 to 0.24)	-0.86_x000D_ (-1 to -0.71)	<0.001	31.23 (62.49 to 13.15)	24.33 (39.98 to 13.72)	-0.87_x000D_ (-1 to -0.75)	<0.001
Niue	0.62 (1.09 to 0.33)	0.66 (1.23 to 0.35)	0.18_x000D_ (-0.01 to 0.37)	0.058	0.56 (1.01 to 0.29)	0.58 (1.06 to 0.3)	0.05_x000D_ (-0.24 to 0.35)	0.714	32.41 (58.15 to 16.96)	33.58 (60.78 to 17.75)	0.11_x000D_ (-0.13 to 0.35)	0.38
North Macedonia	0.67 (0.89 to 0.51)	0.37 (0.52 to 0.26)	-1.91_x000D_ (-2.21 to -1.6)	<0.001	0.62 (0.82 to 0.47)	0.33 (0.47 to 0.23)	-2.19_x000D_ (-2.62 to -1.77)	<0.001	36.28 (47.89 to 27.72)	19.59 (27.48 to 13.68)	-2.22_x000D_ (-2.66 to -1.77)	<0.001
Northern Mariana Islands	0.65 (1.1 to 0.36)	0.39 (0.63 to 0.23)	-1.77_x000D_ (-2.24 to -1.3)	<0.001	0.58 (0.99 to 0.32)	0.34 (0.54 to 0.2)	-1.81_x000D_ (-2.35 to -1.26)	<0.001	33.32 (56.55 to 18.43)	20.12 (32.43 to 12.07)	-1.75_x000D_ (-2.32 to -1.19)	<0.001
Norway	0.17 (0.19 to 0.16)	0.46 (0.53 to 0.4)	3.3_x000D_ (2.5 to 4.1)	<0.001	0.13 (0.14 to 0.12)	0.27 (0.31 to 0.25)	2.23_x000D_ (0.25 to 4.25)	0.027	7.73 (8.4 to 7.13)	16.27 (18.16 to 14.72)	2.33_x000D_ (0.53 to 4.15)	0.011
Oman	0.2 (0.39 to 0.1)	0.29 (0.48 to 0.16)	1.15_x000D_ (0.66 to 1.64)	<0.001	0.18 (0.35 to 0.09)	0.24 (0.4 to 0.14)	0.82_x000D_ (0.08 to 1.57)	0.031	10.79 (20.25 to 5.57)	14.07 (23.28 to 8.02)	0.78_x000D_ (0.01 to 1.56)	0.046
Pakistan	0.39 (0.56 to 0.26)	0.52 (0.74 to 0.35)	0.94_x000D_ (0.74 to 1.13)	<0.001	0.36 (0.51 to 0.24)	0.48 (0.68 to 0.32)	0.96_x000D_ (0.66 to 1.26)	<0.001	21.01 (30.11 to 14.28)	28.17 (40.06 to 19.17)	0.95_x000D_ (0.73 to 1.17)	<0.001
Palau	1.14 (2.35 to 0.48)	1.75 (3.14 to 0.85)	1.37_x000D_ (1.09 to 1.65)	<0.001	1.04 (2.11 to 0.44)	1.54 (2.82 to 0.77)	1.25_x000D_ (0.71 to 1.79)	<0.001	58.95 (120.28 to 24.91)	87.01 (159.16 to 43.57)	1.23_x000D_ (0.7 to 1.77)	<0.001
Palestine	0.45 (0.72 to 0.27)	0.33 (0.49 to 0.22)	-0.99_x000D_ (-1.16 to -0.83)	<0.001	0.41 (0.66 to 0.25)	0.29 (0.42 to 0.19)	-1.09_x000D_ (-1.5 to -0.68)	<0.001	24.31 (39.11 to 14.56)	16.97 (24.82 to 11.07)	-1.09_x000D_ (-1.49 to -0.69)	<0.001
Panama	0.22 (0.24 to 0.2)	0.24 (0.3 to 0.2)	0.22_x000D_ (-0.36 to 0.8)	0.459	0.2 (0.22 to 0.18)	0.21 (0.26 to 0.17)	0.09_x000D_ (-0.88 to 1.07)	0.852	11.86 (13.12 to 10.63)	12.52 (15.24 to 10.04)	0.06_x000D_ (-0.79 to 0.91)	0.899
Papua New Guinea	0.51 (1.33 to 0.18)	0.36 (0.88 to 0.15)	-1.13_x000D_ (-1.23 to -1.04)	<0.001	0.47 (1.23 to 0.16)	0.33 (0.8 to 0.14)	-1.14_x000D_ (-1.37 to -0.91)	<0.001	27.3 (71.62 to 9.33)	19.38 (46.69 to 7.99)	-1.1_x000D_ (-1.35 to -0.84)	<0.001
Paraguay	0.17 (0.24 to 0.12)	0.26 (0.4 to 0.15)	1.34_x000D_ (1.17 to 1.51)	<0.001	0.16 (0.22 to 0.11)	0.23 (0.35 to 0.13)	1.21_x000D_ (0.78 to 1.64)	<0.001	9.3 (13.11 to 6.4)	13.49 (20.93 to 7.99)	1.22_x000D_ (0.95 to 1.5)	<0.001
Peru	0.28 (0.45 to 0.17)	0.28 (0.46 to 0.16)	-0.05_x000D_ (-0.54 to 0.45)	0.85	0.26 (0.42 to 0.16)	0.25 (0.4 to 0.14)	0.13_x000D_ (-1.14 to 1.4)	0.846	15.68 (24.96 to 9.48)	14.73 (23.79 to 8.37)	0.05_x000D_ (-1.3 to 1.41)	0.947
Philippines	1.65 (1.99 to 1.19)	0.93 (1.14 to 0.76)	-1.79_x000D_ (-1.97 to -1.61)	<0.001	1.51 (1.81 to 1.09)	0.84 (1.02 to 0.69)	-1.86_x000D_ (-2.18 to -1.54)	<0.001	86.47 (103.94 to 62.25)	47.87 (58.31 to 39.27)	-1.87_x000D_ (-2.14 to -1.59)	<0.001
Poland	0.05 (0.06 to 0.04)	0.11 (0.12 to 0.1)	2.9_x000D_ (1.14 to 4.7)	0.001	0.05 (0.05 to 0.04)	0.1 (0.11 to 0.09)	2.26_x000D_ (-0.67 to 5.28)	0.131	2.71 (3.07 to 2.45)	5.73 (6.35 to 5.15)	2.13_x000D_ (0.59 to 3.7)	0.006
Portugal	0.22 (0.27 to 0.17)	0.21 (0.28 to 0.16)	-0.22_x000D_ (-0.55 to 0.12)	0.207	0.19 (0.24 to 0.15)	0.16 (0.21 to 0.12)	-0.5_x000D_ (-1.3 to 0.31)	0.226	11.27 (14.19 to 8.95)	9.27 (11.99 to 7.14)	-0.63_x000D_ (-1.32 to 0.07)	0.076
Puerto Rico	0.33 (0.44 to 0.24)	0.37 (0.51 to 0.27)	0.27_x000D_ (-0.57 to 1.12)	0.531	0.29 (0.39 to 0.21)	0.3 (0.4 to 0.21)	0.09_x000D_ (-1.65 to 1.87)	0.918	16.86 (22.6 to 12.51)	17.34 (23.44 to 12.41)	0.02_x000D_ (-1.49 to 1.56)	0.977
Qatar	0.45 (0.76 to 0.26)	0.55 (0.9 to 0.32)	0.56_x000D_ (0.15 to 0.97)	0.007	0.4 (0.69 to 0.24)	0.43 (0.71 to 0.25)	0.19_x000D_ (-0.54 to 0.92)	0.617	24.09 (40.86 to 14.22)	26.35 (43.04 to 15.38)	0.25_x000D_ (-0.75 to 1.25)	0.629
Republic of Korea	2.98 (4.73 to 1.77)	1.42 (2.06 to 0.95)	-2.36_x000D_ (-2.47 to -2.26)	<0.001	2.55 (4.04 to 1.5)	0.74 (1.08 to 0.5)	-3.94_x000D_ (-4.32 to -3.57)	<0.001	144.34 (228.34 to 85.07)	41.51 (60.58 to 28.28)	-3.98_x000D_ (-4.34 to -3.63)	<0.001
Republic of Moldova	0.28 (0.31 to 0.26)	0.27 (0.31 to 0.23)	-0.29_x000D_ (-0.57 to 0)	0.051	0.26 (0.29 to 0.24)	0.25 (0.29 to 0.21)	-0.5_x000D_ (-2.78 to 1.83)	0.672	15.76 (17.42 to 14.29)	14.77 (17.11 to 12.66)	-0.5_x000D_ (-2.72 to 1.77)	0.663
Romania	0.16 (0.21 to 0.11)	0.16 (0.21 to 0.11)	0.08_x000D_ (-0.5 to 0.67)	0.789	0.14 (0.19 to 0.1)	0.14 (0.19 to 0.1)	-0.3_x000D_ (-0.78 to 0.18)	0.224	8.5 (11.33 to 6.19)	8.34 (11.18 to 5.94)	-0.28_x000D_ (-0.72 to 0.16)	0.205
Russian Federation	0.19 (0.19 to 0.18)	0.26 (0.28 to 0.24)	0.96_x000D_ (0.1 to 1.82)	0.028	0.17 (0.18 to 0.16)	0.23 (0.25 to 0.21)	0.94_x000D_ (-0.63 to 2.54)	0.242	10.24 (10.65 to 9.83)	13.54 (14.59 to 12.54)	0.85_x000D_ (-0.56 to 2.29)	0.239
Rwanda	0.91 (1.49 to 0.49)	0.52 (0.89 to 0.28)	-1.88_x000D_ (-2.3 to -1.46)	<0.001	0.85 (1.38 to 0.46)	0.48 (0.85 to 0.25)	-2.09_x000D_ (-2.68 to -1.51)	<0.001	50.03 (81.41 to 27.08)	28.02 (50.08 to 14.95)	-2.1_x000D_ (-2.67 to -1.53)	<0.001
Saint Kitts and Nevis	0.41 (0.49 to 0.35)	0.16 (0.22 to 0.11)	-3.01_x000D_ (-3.74 to -2.26)	<0.001	0.37 (0.44 to 0.32)	0.14 (0.2 to 0.1)	-3.32_x000D_ (-4.8 to -1.81)	<0.001	21.42 (25.25 to 18.16)	8.34 (11.64 to 5.7)	-3.38_x000D_ (-4.89 to -1.83)	<0.001
Saint Lucia	0.23 (0.28 to 0.19)	0.2 (0.24 to 0.16)	-0.6_x000D_ (-1.12 to -0.09)	0.022	0.21 (0.25 to 0.18)	0.17 (0.21 to 0.14)	-0.55_x000D_ (-1.36 to 0.26)	0.181	12.15 (14.61 to 10.13)	10.17 (12.29 to 8.21)	-0.47_x000D_ (-1.35 to 0.43)	0.304
Saint Vincent and the Grenadines	0.36 (0.43 to 0.31)	0.32 (0.38 to 0.26)	-0.41_x000D_ (-0.76 to -0.05)	0.024	0.33 (0.39 to 0.28)	0.28 (0.33 to 0.24)	-0.49_x000D_ (-1.44 to 0.47)	0.32	19.13 (22.62 to 16.22)	16.51 (19.38 to 13.71)	-0.45_x000D_ (-1.41 to 0.51)	0.353
Samoa	0.49 (0.85 to 0.26)	0.5 (0.91 to 0.25)	0.11_x000D_ (-0.12 to 0.35)	0.346	0.44 (0.77 to 0.24)	0.45 (0.81 to 0.22)	0.02_x000D_ (-0.31 to 0.35)	0.903	25.75 (44.79 to 13.92)	26.06 (47.04 to 12.92)	-0.02_x000D_ (-0.39 to 0.35)	0.91
San Marino	0.12 (0.19 to 0.07)	0.21 (0.36 to 0.11)	1.85_x000D_ (1.54 to 2.16)	<0.001	0.09 (0.14 to 0.06)	0.13 (0.23 to 0.07)	1.2_x000D_ (0.87 to 1.52)	<0.001	5.35 (8.37 to 3.27)	7.92 (13.41 to 4.19)	1.29_x000D_ (1.1 to 1.48)	<0.001
Sao Tome and Principe	0.63 (1.1 to 0.33)	0.48 (1.04 to 0.21)	-0.95_x000D_ (-1.11 to -0.79)	<0.001	0.58 (1.01 to 0.3)	0.44 (0.94 to 0.19)	-1.06_x000D_ (-2.15 to 0.05)	0.061	33.17 (58.5 to 17.33)	26.01 (55.77 to 11.24)	-0.97_x000D_ (-2.15 to 0.23)	0.112
Saudi Arabia	0.44 (0.76 to 0.24)	0.3 (0.48 to 0.17)	-1.26_x000D_ (-1.66 to -0.84)	<0.001	0.4 (0.69 to 0.22)	0.25 (0.4 to 0.14)	-1.46_x000D_ (-1.82 to -1.09)	<0.001	23.4 (40.36 to 12.79)	14.9 (23.83 to 8.51)	-1.44_x000D_ (-1.7 to -1.17)	<0.001
Senegal	2.25 (3.89 to 1.16)	1.47 (2.44 to 0.82)	-1.35_x000D_ (-1.46 to -1.24)	<0.001	2.08 (3.61 to 1.06)	1.35 (2.23 to 0.74)	-1.43_x000D_ (-1.59 to -1.26)	<0.001	121.21 (210.42 to 61.82)	78.78 (130.44 to 43.48)	-1.42_x000D_ (-1.58 to -1.26)	<0.001
Serbia	0.38 (0.57 to 0.24)	0.25 (0.4 to 0.15)	-1.48_x000D_ (-1.69 to -1.26)	<0.001	0.34 (0.52 to 0.21)	0.21 (0.34 to 0.12)	-1.66_x000D_ (-2.03 to -1.29)	<0.001	19.89 (30.62 to 12.37)	12.27 (19.8 to 7.22)	-1.68_x000D_ (-1.97 to -1.38)	<0.001
Seychelles	0.95 (1.51 to 0.56)	0.37 (0.62 to 0.2)	-3.03_x000D_ (-3.22 to -2.85)	<0.001	0.86 (1.36 to 0.51)	0.32 (0.54 to 0.17)	-2.97_x000D_ (-4.27 to -1.66)	<0.001	48.4 (76.59 to 28.68)	18.32 (30.52 to 9.68)	-2.91_x000D_ (-4.11 to -1.7)	<0.001
Sierra Leone	2.51 (5.41 to 0.73)	1.61 (2.83 to 0.85)	-1.41_x000D_ (-1.49 to -1.34)	<0.001	2.31 (5.01 to 0.66)	1.48 (2.65 to 0.77)	-1.41_x000D_ (-1.83 to -0.99)	<0.001	133.96 (290.89 to 38.42)	86.07 (154.89 to 44.92)	-1.4_x000D_ (-1.87 to -0.93)	<0.001
Singapore	0.72 (0.9 to 0.57)	0.31 (0.41 to 0.23)	-2.75_x000D_ (-3.09 to -2.4)	<0.001	0.59 (0.74 to 0.47)	0.17 (0.22 to 0.13)	-3.98_x000D_ (-5.01 to -2.94)	<0.001	33.56 (42.07 to 26.65)	9.66 (12.69 to 7.26)	-3.88_x000D_ (-4.9 to -2.84)	<0.001
Slovakia	0.42 (0.6 to 0.29)	0.24 (0.38 to 0.15)	-1.75_x000D_ (-2.17 to -1.32)	<0.001	0.38 (0.54 to 0.26)	0.21 (0.32 to 0.13)	-1.88_x000D_ (-2.37 to -1.4)	<0.001	21.69 (30.9 to 14.99)	12.03 (18.68 to 7.43)	-1.82_x000D_ (-2.29 to -1.34)	<0.001
Slovenia	0.41 (0.51 to 0.33)	0.17 (0.23 to 0.12)	-2.84_x000D_ (-3.25 to -2.42)	<0.001	0.36 (0.45 to 0.29)	0.13 (0.18 to 0.1)	-3.2_x000D_ (-4.01 to -2.39)	<0.001	20.91 (25.94 to 16.81)	7.76 (10.39 to 5.78)	-3.21_x000D_ (-3.94 to -2.46)	<0.001
Solomon Islands	0.91 (2.08 to 0.25)	0.84 (1.53 to 0.43)	-0.26_x000D_ (-0.34 to -0.18)	<0.001	0.83 (1.92 to 0.22)	0.76 (1.37 to 0.39)	-0.32_x000D_ (-0.55 to -0.09)	0.006	47.59 (110.08 to 12.98)	43.77 (78.11 to 22.6)	-0.33_x000D_ (-0.55 to -0.11)	0.003
Somalia	0.9 (1.83 to 0.36)	0.86 (1.78 to 0.33)	-0.17_x000D_ (-0.28 to -0.05)	0.006	0.83 (1.73 to 0.33)	0.79 (1.65 to 0.31)	-0.11_x000D_ (-0.31 to 0.09)	0.286	48.08 (100.38 to 19.51)	46.35 (96.37 to 18.18)	-0.09_x000D_ (-0.34 to 0.15)	0.454
South Africa	1.46 (2.16 to 0.92)	1.29 (1.62 to 1.03)	-0.36_x000D_ (-0.96 to 0.25)	0.247	1.33 (1.97 to 0.84)	1.15 (1.44 to 0.93)	-0.53_x000D_ (-1.12 to 0.05)	0.074	76.14 (113.03 to 48.28)	65.98 (82.34 to 53.08)	-0.54_x000D_ (-1.11 to 0.04)	0.066
South Sudan	0.58 (1.06 to 0.29)	0.72 (1.24 to 0.37)	0.63_x000D_ (0.28 to 0.97)	<0.001	0.54 (0.98 to 0.27)	0.66 (1.16 to 0.34)	0.72_x000D_ (-0.27 to 1.71)	0.153	31.35 (57.15 to 16)	38.84 (68.04 to 20.21)	0.74_x000D_ (-0.2 to 1.69)	0.125
Spain	0.35 (0.43 to 0.28)	0.37 (0.48 to 0.28)	0.19_x000D_ (0.03 to 0.35)	0.023	0.28 (0.34 to 0.23)	0.2 (0.26 to 0.16)	-1.01_x000D_ (-1.63 to -0.38)	0.002	16.61 (20.27 to 13.59)	11.93 (15.31 to 9.29)	-1.03_x000D_ (-1.31 to -0.75)	<0.001
Sri Lanka	0.21 (0.34 to 0.13)	0.15 (0.26 to 0.08)	-0.9_x000D_ (-1.56 to -0.25)	0.007	0.19 (0.31 to 0.12)	0.13 (0.21 to 0.07)	-0.97_x000D_ (-1.59 to -0.35)	0.002	11.26 (17.87 to 6.84)	7.21 (12.32 to 3.86)	-1.36_x000D_ (-2.84 to 0.14)	0.075
Sudan	0.37 (0.69 to 0.18)	0.36 (0.62 to 0.18)	-0.1_x000D_ (-0.28 to 0.09)	0.307	0.34 (0.64 to 0.17)	0.32 (0.56 to 0.17)	-0.23_x000D_ (-0.37 to -0.09)	0.002	19.94 (37.83 to 9.96)	19.16 (33.36 to 9.84)	-0.15_x000D_ (-0.28 to -0.02)	0.029
Suriname	0.25 (0.4 to 0.14)	0.28 (0.48 to 0.16)	0.3_x000D_ (0.08 to 0.52)	0.008	0.22 (0.37 to 0.13)	0.25 (0.43 to 0.14)	-0.13_x000D_ (-0.6 to 0.34)	0.582	13.06 (21.26 to 7.32)	14.7 (24.68 to 8.38)	0.28_x000D_ (-0.51 to 1.06)	0.492
Sweden	0.23 (0.26 to 0.19)	0.25 (0.31 to 0.2)	0.34_x000D_ (-0.16 to 0.86)	0.185	0.2 (0.23 to 0.17)	0.19 (0.23 to 0.15)	-0.15_x000D_ (-1.62 to 1.33)	0.837	11.63 (13.63 to 9.86)	11.33 (13.82 to 9.16)	0.19_x000D_ (-1.27 to 1.67)	0.803
Switzerland	0.37 (0.47 to 0.28)	0.18 (0.24 to 0.14)	-2.28_x000D_ (-2.55 to -2.01)	<0.001	0.27 (0.34 to 0.21)	0.11 (0.14 to 0.08)	-2.88_x000D_ (-4.41 to -1.33)	<0.001	15.93 (20.26 to 12.44)	6.28 (8.03 to 4.79)	-3.07_x000D_ (-4.35 to -1.76)	<0.001
Syrian Arab Republic	0.71 (0.98 to 0.5)	0.4 (0.59 to 0.26)	-1.63_x000D_ (-2.16 to -1.11)	<0.001	0.64 (0.89 to 0.45)	0.34 (0.51 to 0.22)	-2.04_x000D_ (-2.6 to -1.47)	<0.001	37.69 (52.16 to 26.5)	20.2 (29.81 to 13.21)	-2.03_x000D_ (-2.58 to -1.47)	<0.001
Taiwan (Province of China)	1.81 (2.13 to 1.52)	1.33 (1.71 to 1.01)	-0.95_x000D_ (-1.45 to -0.46)	<0.001	1.58 (1.86 to 1.33)	0.93 (1.19 to 0.71)	-2.05_x000D_ (-3.29 to -0.81)	0.001	91.18 (107.52 to 76.47)	52.57 (67.04 to 40.63)	-2.11_x000D_ (-3.33 to -0.88)	0.001
Tajikistan	0.71 (1.15 to 0.4)	0.44 (0.71 to 0.25)	-1.56_x000D_ (-1.98 to -1.14)	<0.001	0.65 (1.06 to 0.37)	0.41 (0.65 to 0.23)	-1.48_x000D_ (-2.09 to -0.87)	<0.001	38.23 (62.21 to 21.55)	23.69 (38.1 to 13.63)	-1.51_x000D_ (-2.11 to -0.9)	<0.001
Thailand	1.49 (2.33 to 0.92)	1.85 (2.99 to 1.09)	0.61_x000D_ (0.32 to 0.9)	<0.001	1.35 (2.14 to 0.83)	1.53 (2.48 to 0.89)	0.41_x000D_ (-0.34 to 1.16)	0.285	77.72 (122.76 to 47.89)	87.24 (141.34 to 51.01)	0.38_x000D_ (-0.35 to 1.1)	0.309
Timor-Leste	0.37 (0.66 to 0.19)	0.29 (0.56 to 0.14)	-0.85_x000D_ (-1.34 to -0.37)	0.001	0.34 (0.61 to 0.17)	0.26 (0.5 to 0.13)	-0.86_x000D_ (-1.56 to -0.16)	0.017	19.82 (35.02 to 10)	15.21 (28.77 to 7.51)	-0.98_x000D_ (-1.74 to -0.22)	0.012
Togo	1.48 (2.51 to 0.88)	1.26 (2.32 to 0.69)	-0.54_x000D_ (-0.6 to -0.47)	<0.001	1.36 (2.32 to 0.81)	1.15 (2.11 to 0.64)	-0.61_x000D_ (-0.9 to -0.32)	<0.001	79.14 (135.49 to 47.08)	66.92 (123.19 to 36.87)	-0.58_x000D_ (-0.84 to -0.32)	<0.001
Tokelau	0.57 (1.14 to 0.28)	0.72 (1.31 to 0.39)	0.65_x000D_ (0.24 to 1.06)	0.002	0.52 (1.03 to 0.25)	0.64 (1.15 to 0.34)	0.55_x000D_ (0.08 to 1.03)	0.021	30.01 (59.9 to 14.71)	36.67 (65.66 to 19.88)	0.56_x000D_ (-0.18 to 1.3)	0.138
Tonga	2.55 (4.24 to 1.47)	2.86 (5.22 to 1.53)	0.33_x000D_ (0.24 to 0.43)	<0.001	2.3 (3.83 to 1.32)	2.52 (4.64 to 1.35)	0.26_x000D_ (-0.12 to 0.64)	0.181	130.77 (218.25 to 75.04)	143.57 (263.32 to 76.81)	0.27_x000D_ (-0.09 to 0.63)	0.139
Trinidad and Tobago	0.22 (0.25 to 0.19)	0.26 (0.33 to 0.2)	0.66_x000D_ (0.19 to 1.14)	0.006	0.2 (0.22 to 0.17)	0.23 (0.3 to 0.17)	0.77_x000D_ (-0.61 to 2.17)	0.275	11.43 (13.1 to 10.01)	13.35 (17.14 to 10.05)	0.8_x000D_ (-0.32 to 1.94)	0.16
Tunisia	0.15 (0.25 to 0.09)	0.19 (0.31 to 0.11)	0.72_x000D_ (0.33 to 1.1)	<0.001	0.14 (0.22 to 0.08)	0.16 (0.27 to 0.09)	0.51_x000D_ (-0.06 to 1.08)	0.082	7.97 (12.81 to 4.84)	9.34 (15.34 to 5.22)	0.5_x000D_ (0.34 to 0.65)	<0.001
Turkey	0.22 (0.33 to 0.14)	0.19 (0.29 to 0.12)	-0.48_x000D_ (-0.92 to -0.04)	0.034	0.2 (0.31 to 0.13)	0.16 (0.24 to 0.1)	-0.74_x000D_ (-1.34 to -0.13)	0.018	11.8 (18.08 to 7.39)	9.34 (14.03 to 5.93)	-0.85_x000D_ (-1.3 to -0.4)	<0.001
Turkmenistan	0.57 (0.64 to 0.5)	0.52 (0.69 to 0.39)	-0.25_x000D_ (-0.46 to -0.05)	0.017	0.53 (0.59 to 0.46)	0.48 (0.63 to 0.36)	-0.58_x000D_ (-1.9 to 0.75)	0.391	31.18 (35.07 to 27.59)	28.04 (36.97 to 20.98)	-0.6_x000D_ (-1.77 to 0.58)	0.317
Tuvalu	0.67 (1.12 to 0.39)	0.75 (1.3 to 0.41)	0.34_x000D_ (0.2 to 0.48)	<0.001	0.62 (1.03 to 0.36)	0.67 (1.2 to 0.36)	0.23_x000D_ (0.04 to 0.41)	0.017	35.76 (59.98 to 20.67)	38.62 (69.29 to 21.11)	0.23_x000D_ (0.1 to 0.36)	0.001
Uganda	0.81 (1.33 to 0.48)	1.01 (1.67 to 0.59)	0.65_x000D_ (0.44 to 0.86)	<0.001	0.75 (1.23 to 0.44)	0.93 (1.53 to 0.54)	0.61_x000D_ (0.24 to 0.98)	0.001	43.71 (71.64 to 25.69)	54.63 (89.62 to 31.63)	0.64_x000D_ (0.23 to 1.06)	0.002
Ukraine	0.22 (0.29 to 0.17)	0.18 (0.25 to 0.12)	-0.95_x000D_ (-1.66 to -0.23)	0.01	0.2 (0.26 to 0.16)	0.16 (0.22 to 0.1)	-0.88_x000D_ (-2.6 to 0.88)	0.325	12.23 (15.9 to 9.37)	9.16 (12.61 to 6.14)	-1.05_x000D_ (-2.7 to 0.64)	0.221
United Arab Emirates	0.44 (0.85 to 0.24)	0.64 (1.02 to 0.36)	1.19_x000D_ (0.79 to 1.59)	<0.001	0.4 (0.77 to 0.21)	0.57 (0.91 to 0.31)	1.19_x000D_ (-0.26 to 2.66)	0.108	23.89 (46.2 to 12.84)	34.7 (55.44 to 19.34)	1.12_x000D_ (0.01 to 2.24)	0.047
United Kingdom	0.19 (0.19 to 0.18)	0.68 (0.72 to 0.64)	4.27_x000D_ (4 to 4.53)	<0.001	0.13 (0.14 to 0.13)	0.37 (0.39 to 0.36)	3.26_x000D_ (2.65 to 3.88)	<0.001	7.8 (8.06 to 7.58)	21.83 (22.78 to 20.96)	3.43_x000D_ (3.02 to 3.84)	<0.001
United Republic of Tanzania	0.74 (1.21 to 0.43)	0.6 (1 to 0.33)	-0.68_x000D_ (-0.83 to -0.53)	<0.001	0.68 (1.12 to 0.4)	0.55 (0.92 to 0.3)	-0.71_x000D_ (-0.88 to -0.53)	<0.001	40 (65.15 to 23.57)	32.19 (54.19 to 17.8)	-0.73_x000D_ (-0.86 to -0.6)	<0.001
United States of America	0.27 (0.28 to 0.26)	0.48 (0.51 to 0.45)	1.86_x000D_ (1.57 to 2.15)	<0.001	0.17 (0.18 to 0.17)	0.25 (0.26 to 0.24)	1.2_x000D_ (0.33 to 2.08)	0.007	10.12 (10.4 to 9.87)	14.68 (15.41 to 13.96)	-0.01_x000D_ (-0.35 to 0.33)	0.95
United States Virgin Islands	0.18 (0.31 to 0.1)	0.19 (0.34 to 0.1)	0_x000D_ (-0.5 to 0.5)	1	0.16 (0.28 to 0.09)	0.16 (0.29 to 0.08)	0.08_x000D_ (-0.47 to 0.64)	0.78	9.56 (16.35 to 5.25)	9.34 (17 to 4.85)	1.19_x000D_ (0.65 to 1.73)	<0.001
Uruguay	0.06 (0.08 to 0.05)	0.14 (0.19 to 0.11)	2.95_x000D_ (2.07 to 3.84)	<0.001	0.05 (0.07 to 0.04)	0.12 (0.15 to 0.09)	2.93_x000D_ (0.57 to 5.34)	0.015	3.09 (4.07 to 2.3)	6.92 (9 to 5.22)	2.44_x000D_ (1.57 to 3.31)	<0.001
Uzbekistan	0.41 (0.54 to 0.3)	0.45 (0.59 to 0.34)	0.26_x000D_ (-0.04 to 0.55)	0.092	0.38 (0.5 to 0.27)	0.41 (0.55 to 0.31)	0.23_x000D_ (-0.21 to 0.68)	0.306	22.27 (29.4 to 16.12)	24.32 (32.1 to 18.02)	0.24_x000D_ (-0.22 to 0.7)	0.299
Vanuatu	0.64 (1.33 to 0.3)	0.65 (1.17 to 0.32)	0.05_x000D_ (-0.13 to 0.22)	0.612	0.58 (1.24 to 0.27)	0.59 (1.07 to 0.29)	-0.02_x000D_ (-0.3 to 0.26)	0.883	33.61 (71.35 to 15.74)	33.95 (61.77 to 16.8)	-0.05_x000D_ (-0.4 to 0.31)	0.788
Venezuela (Bolivarian Republic of)	0.28 (0.31 to 0.26)	0.35 (0.45 to 0.27)	0.71_x000D_ (0.34 to 1.09)	<0.001	0.26 (0.29 to 0.23)	0.32 (0.4 to 0.24)	0.67_x000D_ (-0.8 to 2.16)	0.377	15.24 (16.82 to 13.75)	19.09 (24.45 to 14.48)	0.74_x000D_ (-0.69 to 2.18)	0.313
Viet Nam	1.69 (2.73 to 1)	1.23 (2.2 to 0.66)	-1.03_x000D_ (-1.11 to -0.95)	<0.001	1.54 (2.48 to 0.91)	1.05 (1.93 to 0.56)	-1.26_x000D_ (-1.44 to -1.08)	<0.001	88.26 (142.22 to 52.41)	60.77 (110.73 to 32.31)	-1.21_x000D_ (-1.37 to -1.04)	<0.001
Yemen	0.24 (0.57 to 0.08)	0.17 (0.38 to 0.07)	-1.07_x000D_ (-1.47 to -0.66)	<0.001	0.22 (0.53 to 0.07)	0.15 (0.34 to 0.06)	-1.07_x000D_ (-2.21 to 0.09)	0.071	12.5 (30.77 to 3.84)	8.83 (20.08 to 3.5)	-0.94_x000D_ (-1.71 to -0.16)	0.018
Zambia	1.32 (2.37 to 0.73)	0.58 (1.73 to 0.18)	-2.71_x000D_ (-2.94 to -2.48)	<0.001	1.22 (2.2 to 0.67)	0.54 (1.6 to 0.17)	-2.65_x000D_ (-2.96 to -2.33)	<0.001	71.64 (129.9 to 39.24)	31.33 (93.48 to 9.7)	-2.68_x000D_ (-3.06 to -2.3)	<0.001
Zimbabwe	1.36 (2.34 to 0.71)	2.29 (3.91 to 1.21)	1.62_x000D_ (1.41 to 1.82)	<0.001	1.24 (2.15 to 0.65)	2.09 (3.53 to 1.1)	1.62_x000D_ (1.28 to 1.97)	<0.001	72.19 (124.42 to 37.89)	122.12 (205.34 to 64.33)	1.72_x000D_ (0.72 to 2.73)	0.001
DALYs: Disability-adjusted life years. AAPC: Average annual percent change.
