# Supplementary material for: Global, regional, and national burdens of five main digestive system cancers in adolescents and young adults from 1990 to 2021 based on the Global Burden of Disease Study 2021: A cross-sectional study
Source: PLoS One. 2025 Sep 10;20(9):e0329377. doi: 10.1371/journal.pone.0329377 (PMC12422433; doi:10.1371/journal.pone.0329377)
Supplement: S21 Table — (XLSX) [file pone.0329377.s027.xlsx]

## Sheet: Sheet1
Supplementary Table 21: Age-standardized rates of incidence, mortality and DALYs for AYAs with liver cancer in 1990 and 2021 for both sexes in 21 GBD regions.
location	Incidence(95% certainty interval)				Deaths (95% certainty interval)				DALYs (95% certainty interval)
	Age-standardised rates per 100,000 (1990)	Age-standardised rates per 100,000 (2021)	AAPC (1990-2021)	P.Value	Age-standardised rates per 100,000 (1990)	Age-standardised rates per 100,000 (2021)	AAPC (1990-2021)	P.Value	Age-standardised rates per 100,000 (1990)	Age-standardised rates per 100,000 (2021)	AAPC (1990-2021)	P.Value
Central Europe, Eastern Europe, and Central Asia
Central Asia	0.76 (0.88 to 0.67)	0.57 (0.69 to 0.46)	-0.94_x000D_ (-1.24 to -0.63)	<0.001	0.71 (0.81 to 0.61)	0.52 (0.63 to 0.42)	-1.01_x000D_ (-1.5 to -0.51)	<0.001	41.36 (47.66 to 36.04)	30.5 (37.07 to 24.78)	-0.99_x000D_ (-1.44 to -0.54)	<0.001
Central Europe	0.26 (0.29 to 0.23)	0.17 (0.19 to 0.15)	-1.28_x000D_ (-1.68 to -0.89)	<0.001	0.24 (0.27 to 0.21)	0.15 (0.17 to 0.13)	-1.56_x000D_ (-2.42 to -0.69)	<0.001	13.97 (15.68 to 12.53)	8.61 (9.84 to 7.53)	-1.6_x000D_ (-2.15 to -1.05)	<0.001
Eastern Europe	0.2 (0.22 to 0.19)	0.24 (0.26 to 0.22)	0.58_x000D_ (0.19 to 0.97)	0.003	0.18 (0.2 to 0.17)	0.21 (0.23 to 0.2)	0.39_x000D_ (-0.51 to 1.29)	0.395	10.92 (11.79 to 10.16)	12.57 (13.64 to 11.57)	0.42_x000D_ (-0.49 to 1.33)	0.368
High-income
Australasia	0.23 (0.28 to 0.2)	0.53 (0.66 to 0.43)	2.75_x000D_ (2.44 to 3.06)	<0.001	0.18 (0.21 to 0.15)	0.33 (0.4 to 0.27)	2.03_x000D_ (1.17 to 2.91)	<0.001	10.59 (12.6 to 8.94)	19.18 (23.34 to 15.81)	2.04_x000D_ (1.38 to 2.7)	<0.001
High-income Asia Pacific	1.29 (1.79 to 0.95)	0.67 (0.87 to 0.52)	-2.13_x000D_ (-2.35 to -1.9)	<0.001	1.03 (1.45 to 0.73)	0.35 (0.45 to 0.27)	-3.45_x000D_ (-3.89 to -3.01)	<0.001	58.52 (82.71 to 41.53)	19.64 (25.69 to 15.41)	-3.42_x000D_ (-3.89 to -2.95)	<0.001
High-income North America	0.27 (0.28 to 0.26)	0.48 (0.5 to 0.45)	1.84_x000D_ (1.55 to 2.14)	<0.001	0.17 (0.18 to 0.17)	0.25 (0.26 to 0.24)	1.3_x000D_ (0.57 to 2.05)	<0.001	10.03 (10.33 to 9.75)	14.69 (15.45 to 13.95)	1.3_x000D_ (0.72 to 1.87)	<0.001
Western Europe	0.24 (0.26 to 0.23)	0.37 (0.4 to 0.34)	1.42_x000D_ (1.09 to 1.76)	<0.001	0.19 (0.2 to 0.17)	0.22 (0.23 to 0.2)	0.49_x000D_ (-0.19 to 1.17)	0.155	10.97 (11.69 to 10.31)	12.73 (13.66 to 11.9)	0.41_x000D_ (-0.15 to 0.98)	0.15
Latin America and Caribbean
Andean Latin America	0.37 (0.49 to 0.29)	0.29 (0.41 to 0.2)	-0.72_x000D_ (-1.11 to -0.33)	<0.001	0.35 (0.45 to 0.27)	0.25 (0.36 to 0.18)	-0.95_x000D_ (-2.06 to 0.18)	0.1	20.7 (26.94 to 16.11)	15.28 (21.57 to 10.78)	-0.87_x000D_ (-1.85 to 0.11)	0.082
Caribbean	0.21 (0.25 to 0.17)	0.19 (0.24 to 0.14)	-0.27_x000D_ (-0.63 to 0.09)	0.147	0.19 (0.23 to 0.16)	0.16 (0.22 to 0.13)	-0.45_x000D_ (-0.85 to -0.04)	0.033	10.89 (13.13 to 9.14)	9.63 (12.6 to 7.37)	-0.44_x000D_ (-1.04 to 0.16)	0.147
Central Latin America	0.22 (0.23 to 0.21)	0.23 (0.25 to 0.2)	0.04_x000D_ (-0.45 to 0.52)	0.886	0.2 (0.21 to 0.19)	0.2 (0.22 to 0.18)	0_x000D_ (-0.43 to 0.44)	0.993	11.91 (12.6 to 11.27)	11.88 (13.23 to 10.56)	-0.18_x000D_ (-0.45 to 0.1)	0.206
Southern Latin America	0.06 (0.07 to 0.05)	0.11 (0.13 to 0.09)	2.01_x000D_ (1.6 to 2.43)	<0.001	0.05 (0.06 to 0.04)	0.09 (0.11 to 0.08)	1.88_x000D_ (1.26 to 2.5)	<0.001	2.86 (3.52 to 2.31)	5.35 (6.42 to 4.44)	2.01_x000D_ (1.74 to 2.29)	<0.001
Tropical Latin America	0.19 (0.2 to 0.17)	0.16 (0.17 to 0.15)	-0.59_x000D_ (-0.94 to -0.23)	0.001	0.17 (0.18 to 0.16)	0.14 (0.15 to 0.13)	-0.55_x000D_ (-0.87 to -0.23)	0.001	10.04 (10.79 to 9.36)	8.51 (9.16 to 7.9)	-0.46_x000D_ (-0.77 to -0.16)	0.003
North Africa and Middle East
North Africa and Middle East	0.4 (0.53 to 0.31)	0.39 (0.48 to 0.32)	-0.07_x000D_ (-0.26 to 0.11)	0.427	0.36 (0.49 to 0.28)	0.34 (0.42 to 0.28)	-0.18_x000D_ (-0.37 to 0.02)	0.073	21.32 (28.59 to 16.53)	20.33 (24.91 to 16.55)	-0.11_x000D_ (-0.27 to 0.05)	0.167
South Asia
South Asia	0.25 (0.3 to 0.22)	0.33 (0.4 to 0.27)	0.87_x000D_ (0.5 to 1.25)	<0.001	0.23 (0.28 to 0.2)	0.29 (0.36 to 0.25)	0.7_x000D_ (0.13 to 1.27)	0.016	13.58 (16.31 to 11.69)	17.14 (21.07 to 14.37)	0.75_x000D_ (0.31 to 1.2)	0.001
Southeast Asia, East Asia, and Oceania
East Asia	2.4 (2.91 to 1.98)	2.08 (2.68 to 1.62)	-0.47_x000D_ (-0.65 to -0.28)	<0.001	2.15 (2.6 to 1.78)	1.53 (1.96 to 1.18)	-1.01_x000D_ (-1.48 to -0.54)	<0.001	122.77 (148.93 to 101.53)	87 (111.96 to 67.39)	-1.02_x000D_ (-1.49 to -0.55)	<0.001
Oceania	0.59 (1.21 to 0.32)	0.46 (0.87 to 0.27)	-0.8_x000D_ (-0.96 to -0.65)	<0.001	0.54 (1.12 to 0.29)	0.42 (0.79 to 0.24)	-0.85_x000D_ (-0.98 to -0.71)	<0.001	31.13 (64.94 to 16.72)	24.24 (45.85 to 14.22)	-0.85_x000D_ (-1 to -0.7)	<0.001
Southeast Asia	0.93 (1.14 to 0.77)	0.77 (1.05 to 0.59)	-0.63_x000D_ (-0.8 to -0.45)	<0.001	0.85 (1.03 to 0.7)	0.67 (0.92 to 0.52)	-0.81_x000D_ (-1.07 to -0.55)	<0.001	48.86 (59.47 to 40.39)	38.29 (52.66 to 29.6)	-0.81_x000D_ (-1.01 to -0.61)	<0.001
Sub-Saharan Africa
Central Sub-Saharan Africa	0.75 (1.77 to 0.31)	0.52 (1.24 to 0.21)	-1.19_x000D_ (-1.34 to -1.03)	<0.001	0.69 (1.61 to 0.29)	0.48 (1.16 to 0.2)	-1.2_x000D_ (-1.57 to -0.84)	<0.001	40.12 (93.81 to 16.64)	27.94 (67.55 to 11.46)	-1.21_x000D_ (-1.49 to -0.92)	<0.001
Eastern Sub-Saharan Africa	0.62 (0.83 to 0.48)	0.58 (0.82 to 0.41)	-0.26_x000D_ (-0.44 to -0.08)	0.005	0.58 (0.77 to 0.45)	0.53 (0.76 to 0.37)	-0.29_x000D_ (-0.45 to -0.13)	<0.001	33.92 (44.97 to 26.31)	31.04 (44.3 to 21.93)	-0.3_x000D_ (-0.41 to -0.19)	<0.001
Southern Sub-Saharan Africa	1.39 (2.11 to 0.87)	1.5 (1.93 to 1.16)	0.22_x000D_ (-0.18 to 0.61)	0.28	1.26 (1.92 to 0.79)	1.35 (1.75 to 1.04)	0.09_x000D_ (-0.62 to 0.81)	0.799	72.59 (110.27 to 45.83)	78.06 (100.72 to 60.2)	0.12_x000D_ (-0.6 to 0.84)	0.751
Western Sub-Saharan Africa	1.72 (2.65 to 1.07)	1.34 (1.74 to 1)	-0.82_x000D_ (-0.94 to -0.7)	<0.001	1.58 (2.44 to 0.98)	1.23 (1.59 to 0.92)	-0.84_x000D_ (-1.01 to -0.67)	<0.001	92.23 (142.32 to 57.35)	71.51 (92.94 to 53.41)	-0.86_x000D_ (-1.03 to -0.68)	<0.001
DALYs: Disability-adjusted life years. AAPC: Average annual percent change.
