# Supplementary material for: Global, regional, and national burdens of five main digestive system cancers in adolescents and young adults from 1990 to 2021 based on the Global Burden of Disease Study 2021: A cross-sectional study
Source: PLoS One. 2025 Sep 10;20(9):e0329377. doi: 10.1371/journal.pone.0329377 (PMC12422433; doi:10.1371/journal.pone.0329377)
Supplement: S22 Table — (XLSX) [file pone.0329377.s028.xlsx]

## Sheet: Sheet1
Supplementary table 22: Incidence, death, DALYs rate and AAPC in males and females among different age in global.
			Incidence rate		Death rate		DALYs rate
			2021(95% UI)	AAPC(95% CI)	2021(95% UI)	AAPC(95% CI)	2021(95% UI)	AAPC(95% CI)
AYAs with esophageal cancer	Male	15-19	-	-	-	-	-	-
		20-24	0.08 (0.1 to 0.08)	-1.7_x000D_ (-2.04 to -1.36)	0.08 (0.09 to 0.07)	-2.01_x000D_ (-2.33 to -1.69)	5.19 (5.85 to 4.68)	-2.01_x000D_ (-2.32 to -1.69)
		25-29	0.16 (0.18 to 0.14)	-1.47_x000D_ (-1.83 to -1.11)	0.13 (0.14 to 0.12)	-1.87_x000D_ (-2.27 to -1.46)	8.16 (9.02 to 7.38)	-1.87_x000D_ (-2.27 to -1.47)
		30-34	0.48 (0.54 to 0.43)	-1.27_x000D_ (-1.67 to -0.87)	0.38 (0.42 to 0.34)	-1.71_x000D_ (-2.09 to -1.32)	21.92 (24.6 to 19.53)	-1.71_x000D_ (-2.09 to -1.33)
		35-39	1.24 (1.42 to 1.1)	-2.5_x000D_ (-2.87 to -2.13)	0.92 (1.04 to 0.82)	-2.9_x000D_ (-3.24 to -2.56)	48.95 (55.29 to 43.47)	-2.89_x000D_ (-3.23 to -2.55)
	Female	15-19	-	-	-	-	-	-
		20-24	0.07 (0.09 to 0.05)	-1.17_x000D_ (-1.39 to -0.95)	0.06 (0.08 to 0.05)	-1.34_x000D_ (-1.51 to -1.17)	4.15 (5.72 to 3.23)	-1.34_x000D_ (-1.51 to -1.17)
		25-29	0.13 (0.16 to 0.1)	-1_x000D_ (-1.2 to -0.81)	0.11 (0.14 to 0.09)	-1.22_x000D_ (-1.51 to -0.94)	6.69 (8.67 to 5.46)	-1.23_x000D_ (-1.51 to -0.94)
		30-34	0.21 (0.26 to 0.17)	-1.14_x000D_ (-1.28 to -1)	0.16 (0.21 to 0.14)	-1.48_x000D_ (-1.72 to -1.24)	9.45 (11.97 to 7.89)	-1.48_x000D_ (-1.72 to -1.24)
		35-39	0.45 (0.54 to 0.37)	-1.61_x000D_ (-1.75 to -1.48)	0.33 (0.41 to 0.28)	-1.88_x000D_ (-2.01 to -1.75)	17.85 (21.75 to 15.04)	-1.88_x000D_ (-2 to -1.75)
AYAs with gastric cancer	Male	15-19	0.12 (0.14 to 0.09)	-2.86_x000D_ (-2.97 to -2.75)	0.07 (0.08 to 0.05)	-3.59_x000D_ (-3.69 to -3.49)	4.97 (5.72 to 3.65)	-3.58_x000D_ (-3.68 to -3.48)
		20-24	0.34 (0.39 to 0.26)	-2.22_x000D_ (-2.66 to -1.77)	0.19 (0.22 to 0.14)	-3.1_x000D_ (-3.48 to -2.72)	12.94 (14.73 to 9.84)	-3.1_x000D_ (-3.47 to -2.72)
		25-29	0.94 (1.08 to 0.72)	-1.59_x000D_ (-1.86 to -1.32)	0.46 (0.53 to 0.36)	-2.55_x000D_ (-2.81 to -2.28)	29.36 (33.63 to 22.94)	-2.54_x000D_ (-2.81 to -2.27)
		30-34	2.61 (3.07 to 2.02)	-1.27_x000D_ (-1.88 to -0.66)	1.33 (1.54 to 1.04)	-2.23_x000D_ (-2.78 to -1.69)	77.5 (89.8 to 60.7)	-2.22_x000D_ (-2.76 to -1.68)
		35-39	4.57 (5.5 to 3.58)	-2.38_x000D_ (-2.64 to -2.11)	2.62 (3.1 to 2.06)	-3.02_x000D_ (-3.26 to -2.78)	139.89 (165.6 to 110.01)	-3.01_x000D_ (-3.25 to -2.76)
	Female	15-19	0.11 (0.13 to 0.1)	-2.49_x000D_ (-2.67 to -2.3)	0.08 (0.09 to 0.07)	-2.86_x000D_ (-3.07 to -2.65)	5.85 (6.5 to 5.12)	-2.85_x000D_ (-3.07 to -2.64)
		20-24	0.34 (0.38 to 0.3)	-2.23_x000D_ (-2.4 to -2.07)	0.24 (0.27 to 0.21)	-2.66_x000D_ (-2.91 to -2.41)	16.28 (18.17 to 14.31)	-2.66_x000D_ (-2.9 to -2.41)
		25-29	0.85 (0.95 to 0.74)	-2.09_x000D_ (-2.27 to -1.91)	0.51 (0.57 to 0.45)	-2.66_x000D_ (-2.92 to -2.41)	32.52 (36.02 to 28.56)	-2.66_x000D_ (-2.92 to -2.41)
		30-34	1.76 (2.02 to 1.54)	-2_x000D_ (-2.21 to -1.78)	1.05 (1.19 to 0.94)	-2.59_x000D_ (-2.91 to -2.28)	61.44 (68.94 to 54.46)	-2.59_x000D_ (-2.9 to -2.28)
		35-39	2.82 (3.19 to 2.49)	-2.72_x000D_ (-2.85 to -2.59)	1.81 (2.01 to 1.61)	-3.09_x000D_ (-3.21 to -2.96)	96.62 (107 to 85.72)	-3.08_x000D_ (-3.2 to -2.96)
AYAs with colon and rectum cancer	Male	15-19	0.32 (0.37 to 0.27)	-0.88_x000D_ (-1.02 to -0.75)	0.14 (0.17 to 0.12)	-2.13_x000D_ (-2.27 to -1.99)	10.66 (12.42 to 9.11)	-2.11_x000D_ (-2.25 to -1.96)
		20-24	0.73 (0.82 to 0.64)	-0.02ns (-0.15 to 0.12)	0.33 (0.37 to 0.29)	-1.29_x000D_ (-1.4 to -1.18)	22.64 (25.59 to 19.8)	-1.27_x000D_ (-1.38 to -1.16)
		25-29	1.75 (1.97 to 1.53)	0.71_x000D_ (0.47 to 0.95)	0.67 (0.74 to 0.58)	-0.7_x000D_ (-0.91 to -0.5)	42.79 (47.69 to 37.6)	-0.68_x000D_ (-0.88 to -0.47)
		30-34	4.42 (5.03 to 3.81)	1.3_x000D_ (0.87 to 1.73)	1.58 (1.77 to 1.37)	-0.17ns (-0.49 to 0.15)	93.62 (104.93 to 81.01)	-0.13ns (-0.46 to 0.19)
		35-39	7.31 (8.32 to 6.33)	0.72_x000D_ (0.51 to 0.93)	2.71 (3.05 to 2.37)	-0.63_x000D_ (-0.86 to -0.39)	147.27 (165.75 to 128.45)	-0.58_x000D_ (-0.81 to -0.35)
	Female	15-19	0.25 (0.29 to 0.23)	-0.97_x000D_ (-1.05 to -0.89)	0.11 (0.13 to 0.1)	-2.06_x000D_ (-2.19 to -1.92)	8.34 (9.67 to 7.48)	-2.04_x000D_ (-2.17 to -1.9)
		20-24	0.57 (0.66 to 0.51)	-0.45_x000D_ (-0.57 to -0.33)	0.27 (0.32 to 0.24)	-1.55_x000D_ (-1.67 to -1.43)	18.53 (21.71 to 16.24)	-1.53_x000D_ (-1.65 to -1.41)
		25-29	1.2 (1.35 to 1.07)	-0.1ns (-0.28 to 0.09)	0.46 (0.51 to 0.41)	-1.5_x000D_ (-1.67 to -1.33)	29.34 (33.17 to 26.04)	-1.47_x000D_ (-1.64 to -1.3)
		30-34	2.77 (3.15 to 2.46)	0.13ns (-0.13 to 0.39)	0.99 (1.12 to 0.87)	-1.26_x000D_ (-1.46 to -1.05)	58.59 (66.39 to 51.84)	-1.22_x000D_ (-1.42 to -1.02)
		35-39	4.79 (5.27 to 4.35)	-0.21_x000D_ (-0.34 to -0.08)	1.76 (1.93 to 1.59)	-1.41_x000D_ (-1.63 to -1.2)	95.58 (104.96 to 86.43)	-1.37_x000D_ (-1.58 to -1.17)
AYAs with pancreatic cancer	Male	15-19	0.02 (0.02 to 0.02)	-1.35_x000D_ (-1.5 to -1.2)	0.02 (0.02 to 0.02)	-1.49_x000D_ (-1.63 to -1.35)	1.43 (1.67 to 1.25)	-1.49_x000D_ (-1.62 to -1.35)
		20-24	0.05 (0.06 to 0.05)	-0.63_x000D_ (-0.91 to -0.35)	0.05 (0.06 to 0.04)	-0.77_x000D_ (-1.05 to -0.49)	3.37 (3.79 to 3.01)	-0.79_x000D_ (-0.94 to -0.64)
		25-29	0.14 (0.15 to 0.12)	-0.23_x000D_ (-0.44 to -0.02)	0.12 (0.13 to 0.11)	-0.37_x000D_ (-0.57 to -0.17)	7.44 (8.27 to 6.65)	-0.35_x000D_ (-0.56 to -0.14)
		30-34	0.47 (0.53 to 0.42)	0.09ns (-0.33 to 0.5)	0.4 (0.45 to 0.36)	-0.04ns (-0.46 to 0.37)	23.39 (26.24 to 20.81)	-0.05_x000D_ (-0.46 to 0.37)
		35-39	1.11 (1.24 to 0.99)	-0.43_x000D_ (-0.74 to -0.11)	0.9 (1.01 to 0.8)	-0.58_x000D_ (-0.89 to -0.26)	47.93 (53.67 to 42.39)	-0.57_x000D_ (-0.88 to -0.26)
	Female	15-19	0.02 (0.03 to 0.02)	-0.47_x000D_ (-0.54 to -0.39)	0.02 (0.02 to 0.02)	-0.61_x000D_ (-0.73 to -0.5)	1.54 (1.81 to 1.36)	-0.61_x000D_ (-0.72 to -0.5)
		20-24	0.05 (0.05 to 0.04)	-0.47_x000D_ (-0.57 to -0.37)	0.04 (0.05 to 0.04)	-0.6_x000D_ (-0.73 to -0.46)	2.92 (3.42 to 2.53)	-0.6_x000D_ (-0.73 to -0.46)
		25-29	0.1 (0.11 to 0.09)	-0.35_x000D_ (-0.57 to -0.14)	0.08 (0.09 to 0.07)	-0.51_x000D_ (-0.73 to -0.28)	5.28 (5.88 to 4.69)	-0.51_x000D_ (-0.74 to -0.28)
		30-34	0.22 (0.25 to 0.2)	-0.38_x000D_ (-0.7 to -0.06)	0.18 (0.21 to 0.16)	-0.53_x000D_ (-0.84 to -0.22)	10.69 (11.94 to 9.51)	-0.53_x000D_ (-0.84 to -0.21)
		35-39	0.5 (0.54 to 0.45)	-0.57_x000D_ (-0.74 to -0.4)	0.39 (0.43 to 0.36)	-0.7_x000D_ (-0.81 to -0.59)	20.83 (22.7 to 18.96)	-0.69_x000D_ (-0.8 to -0.58)
AYAs with liver cancer	Male	15-19	0.13 (0.15 to 0.11)	-1.31_x000D_ (-1.41 to -1.21)	0.11 (0.13 to 0.1)	-1.54_x000D_ (-1.69 to -1.4)	8.27 (9.82 to 7.15)	-0.97_x000D_ (-1.07 to -0.87)
		20-24	0.25 (0.3 to 0.23)	-1.39_x000D_ (-1.98 to -0.79)	0.23 (0.28 to 0.21)	-1.52_x000D_ (-1.98 to -1.06)	15.9 (18.7 to 14.08)	-1.19_x000D_ (-1.69 to -0.68)
		25-29	0.72 (0.85 to 0.62)	-0.97_x000D_ (-1.48 to -0.45)	0.59 (0.7 to 0.51)	-1.1_x000D_ (-1.53 to -0.66)	37.2 (43.81 to 32.02)	-1.09_x000D_ (-1.48 to -0.71)
		30-34	1.81 (2.23 to 1.53)	-0.29_x000D_ (-0.56 to -0.01)	1.44 (1.75 to 1.21)	-0.75_x000D_ (-1.19 to -0.31)	83.44 (101.41 to 70.09)	-0.75ns (-1.51 to 0.02)
		35-39	3.4 (4.17 to 2.85)	-0.82_x000D_ (-1.43 to -0.2)	2.56 (3.14 to 2.15)	-1.25_x000D_ (-2.16 to -0.34)	135.81 (166.78 to 114.32)	-1.24_x000D_ (-2.03 to -0.44)
	Female	15-19	0.13 (0.16 to 0.11)	-0.12_x000D_ (-0.17 to -0.07)	0.12 (0.15 to 0.1)	-0.27_x000D_ (-0.47 to -0.08)	8.84 (10.7 to 7.41)	-0.27_x000D_ (-0.47 to -0.08)
		20-24	0.17 (0.2 to 0.15)	-0.76_x000D_ (-1.22 to -0.3)	0.17 (0.19 to 0.14)	-0.88_x000D_ (-1.26 to -0.5)	11.21 (12.99 to 9.81)	-0.88_x000D_ (-1.26 to -0.5)
		25-29	0.31 (0.36 to 0.28)	-0.71_x000D_ (-0.89 to -0.54)	0.27 (0.31 to 0.23)	-0.94_x000D_ (-1.23 to -0.65)	16.85 (19.35 to 14.72)	-0.94_x000D_ (-1.23 to -0.65)
		30-34	0.52 (0.6 to 0.46)	-0.66_x000D_ (-0.8 to -0.51)	0.42 (0.48 to 0.38)	-0.91_x000D_ (-1.19 to -0.64)	24.61 (28 to 21.76)	-0.91_x000D_ (-1.19 to -0.64)
		35-39	0.9 (1.01 to 0.79)	-0.86_x000D_ (-1.15 to -0.57)	0.69 (0.77 to 0.61)	-1.2_x000D_ (-1.47 to -0.93)	36.56 (41.08 to 32.59)	-1.19_x000D_ (-1.46 to -0.92)
DALYs: Disability-adjusted life years.AAPC: Average annual percent change.
