# Supplementary material for: Global, regional, and national burdens of five main digestive system cancers in adolescents and young adults from 1990 to 2021 based on the Global Burden of Disease Study 2021: A cross-sectional study
Source: PLoS One. 2025 Sep 10;20(9):e0329377. doi: 10.1371/journal.pone.0329377 (PMC12422433; doi:10.1371/journal.pone.0329377)
Supplement: S23 Table — (XLSX) [file pone.0329377.s029.xlsx]

## Sheet: decom_EC
supplementary table 23: Decomposition analysis of AYAs with esophageal cancer.
location	measure	Overll difference	Aging	Population	Epidemiological change
Global	Incidence	-1195.16	792.44_x000D_ (-66.3%)	3104.02_x000D_ (-259.72%)	-5091.62_x000D_ (426.02%)
	Deaths	-1800.76	628.85_x000D_ (-34.92%)	2568.22_x000D_ (-142.62%)	-4997.83_x000D_ (277.54%)
	DALYs (Disability-Adjusted Life Years)	-99889.3	32883.23_x000D_ (-32.92%)	144897.58_x000D_ (-145.06%)	-277670.09_x000D_ (277.98%)
High SDI	Incidence	28.99	48.5_x000D_ (167.3%)	28.67_x000D_ (98.89%)	-48.18_x000D_ (-166.19%)
	Deaths	-71.53	32.44_x000D_ (-45.35%)	19.7_x000D_ (-27.54%)	-123.66_x000D_ (172.88%)
	DALYs (Disability-Adjusted Life Years)	-3905.02	1689.89_x000D_ (-43.27%)	1105.73_x000D_ (-28.32%)	-6700.65_x000D_ (171.59%)
High-middle SDI	Incidence	-950.5	363.89_x000D_ (-38.28%)	76.65_x000D_ (-8.06%)	-1391.04_x000D_ (146.35%)
	Deaths	-1161.86	280_x000D_ (-24.1%)	60.33_x000D_ (-5.19%)	-1502.19_x000D_ (129.29%)
	DALYs (Disability-Adjusted Life Years)	-64869.6	14726.2_x000D_ (-22.7%)	3368.7_x000D_ (-5.19%)	-82964.47_x000D_ (127.89%)
Middle SDI	Incidence	-1410.35	606.39_x000D_ (-43%)	1062.38_x000D_ (-75.33%)	-3079.13_x000D_ (218.32%)
	Deaths	-1550.52	489.29_x000D_ (-31.56%)	883.41_x000D_ (-56.97%)	-2923.22_x000D_ (188.53%)
	DALYs (Disability-Adjusted Life Years)	-86924	25776.21_x000D_ (-29.65%)	49661.06_x000D_ (-57.13%)	-162361.31_x000D_ (186.79%)
Low-middle SDI	Incidence	653.48	79.11_x000D_ (12.11%)	842_x000D_ (128.85%)	-267.62_x000D_ (-40.95%)
	Deaths	552.95	67.19_x000D_ (12.15%)	754.68_x000D_ (136.48%)	-268.92_x000D_ (-48.63%)
	DALYs (Disability-Adjusted Life Years)	31108.6	3448.27_x000D_ (11.08%)	43339.12_x000D_ (139.32%)	-15678.77_x000D_ (-50.4%)
Low SDI	Incidence	482.99	0.97_x000D_ (0.2%)	650.71_x000D_ (134.73%)	-168.69_x000D_ (-34.93%)
	Deaths	430.11	0.85_x000D_ (0.2%)	589.2_x000D_ (136.99%)	-159.94_x000D_ (-37.19%)
	DALYs (Disability-Adjusted Life Years)	24695.5	41.27_x000D_ (0.17%)	33796.31_x000D_ (136.85%)	-9142.1_x000D_ (-37.02%)
DALYs: Disability-Adjusted Life Years.
