# Supplementary material for: Global, regional, and national burdens of five main digestive system cancers in adolescents and young adults from 1990 to 2021 based on the Global Burden of Disease Study 2021: A cross-sectional study
Source: PLoS One. 2025 Sep 10;20(9):e0329377. doi: 10.1371/journal.pone.0329377 (PMC12422433; doi:10.1371/journal.pone.0329377)
Supplement: S24 Table — (XLSX) [file pone.0329377.s030.xlsx]

## Sheet: decom_GC
supplementary table 24: decomposition analysis of AYAs with gastric cancer.
location	measure	Overll difference	Aging	Population	Epidemiological change
Global	Incidence	-11599.8	5563.2_x000D_ (-47.96%)	15299.62_x000D_ (-131.9%)	-32462.57_x000D_ (279.86%)
	Deaths	-13880.2	3667.31_x000D_ (-26.42%)	10165.3_x000D_ (-73.24%)	-27712.86_x000D_ (199.66%)
	DALYs (Disability-Adjusted Life Years)	-798453	195806.75_x000D_ (-24.52%)	581346.59_x000D_ (-72.81%)	-1575606.4_x000D_ (197.33%)
High SDI	Incidence	-5009.55	537.11_x000D_ (-10.72%)	125.03_x000D_ (-2.5%)	-5671.69_x000D_ (113.22%)
	Deaths	-3044.74	256.78_x000D_ (-8.43%)	58.23_x000D_ (-1.91%)	-3359.76_x000D_ (110.35%)
	DALYs (Disability-Adjusted Life Years)	-174344	13610.95_x000D_ (-7.81%)	3321.46_x000D_ (-1.91%)	-191276.75_x000D_ (109.71%)
High-middle SDI	Incidence	-5193.73	2763.02_x000D_ (-53.2%)	-391.3_x000D_ (7.53%)	-7565.45_x000D_ (145.67%)
	Deaths	-6441.67	1770.55_x000D_ (-27.49%)	-245.34_x000D_ (3.81%)	-7966.87_x000D_ (123.68%)
	DALYs (Disability-Adjusted Life Years)	-367460	94610.95_x000D_ (-25.75%)	-13897.06_x000D_ (3.78%)	-448174.32_x000D_ (121.97%)
Middle SDI	Incidence	-4126.53	3871.9_x000D_ (-93.83%)	4036.34_x000D_ (-97.81%)	-12034.78_x000D_ (291.64%)
	Deaths	-6249.15	2657.26_x000D_ (-42.52%)	2762.52_x000D_ (-44.21%)	-11668.93_x000D_ (186.73%)
	DALYs (Disability-Adjusted Life Years)	-362096	142125.68_x000D_ (-39.25%)	158013.19_x000D_ (-43.64%)	-662234.44_x000D_ (182.89%)
Low-middle SDI	Incidence	1418.9	551.42_x000D_ (38.86%)	3343.27_x000D_ (235.62%)	-2475.79_x000D_ (-174.49%)
	Deaths	816.21	445.83_x000D_ (54.62%)	2739.68_x000D_ (335.66%)	-2369.3_x000D_ (-290.28%)
	DALYs (Disability-Adjusted Life Years)	44807.8	23865.45_x000D_ (53.26%)	158186.7_x000D_ (353.03%)	-137244.37_x000D_ (-306.3%)
Low SDI	Incidence	1316.76	-1.47_x000D_ (-0.11%)	2402.88_x000D_ (182.48%)	-1084.65_x000D_ (-82.37%)
	Deaths	1044.63	-1.17_x000D_ (-0.11%)	2051.06_x000D_ (196.34%)	-1005.26_x000D_ (-96.23%)
	DALYs (Disability-Adjusted Life Years)	60952.8	-87.78_x000D_ (-0.14%)	118987.67_x000D_ (195.21%)	-57947.12_x000D_ (-95.07%)
DALYs: Disability-Adjusted Life Years.
