# Supplementary material for: Global, regional, and national burdens of five main digestive system cancers in adolescents and young adults from 1990 to 2021 based on the Global Burden of Disease Study 2021: A cross-sectional study
Source: PLoS One. 2025 Sep 10;20(9):e0329377. doi: 10.1371/journal.pone.0329377 (PMC12422433; doi:10.1371/journal.pone.0329377)
Supplement: S25 Table — (XLSX) [file pone.0329377.s031.xlsx]

## Sheet: decom_CRC
supplementary table 25: Decomposition analysis of AYAs with colon and rectum cancer.
location	measure	Overll difference	Aging	Population	Epidemiological change
Global	Incidence	28816.8	5647.46_x000D_ (19.6%)	16578.36_x000D_ (57.53%)	6590.97_x000D_ (22.87%)
	Deaths	2729.32	2440.06_x000D_ (89.4%)	7675.09_x000D_ (281.21%)	-7385.83_x000D_ (-270.61%)
	DALYs (Disability-Adjusted Life Years)	154071	130226.47_x000D_ (84.52%)	451171.27_x000D_ (292.83%)	-427326.34_x000D_ (-277.36%)
High SDI	Incidence	3448.02	928.01_x000D_ (26.91%)	220.52_x000D_ (6.4%)	2299.49_x000D_ (66.69%)
	Deaths	-621.1	268.72_x000D_ (-43.26%)	63.6_x000D_ (-10.24%)	-953.43_x000D_ (153.51%)
	DALYs (Disability-Adjusted Life Years)	-34503	14525.1_x000D_ (-42.1%)	3738.25_x000D_ (-10.83%)	-52766.31_x000D_ (152.93%)
High-middle SDI	Incidence	7853.75	2828.61_x000D_ (36.02%)	-450.37_x000D_ (-5.73%)	5475.51_x000D_ (69.72%)
	Deaths	-969.54	1127.31_x000D_ (-116.27%)	-184_x000D_ (18.98%)	-1912.85_x000D_ (197.29%)
	DALYs (Disability-Adjusted Life Years)	-57667.3	60179.85_x000D_ (-104.36%)	-10753.55_x000D_ (18.65%)	-107093.57_x000D_ (185.71%)
Middle SDI	Incidence	11225.3	3317.44_x000D_ (29.55%)	3904.51_x000D_ (34.78%)	4003.39_x000D_ (35.66%)
	Deaths	970.27	1636.19_x000D_ (168.63%)	2015.21_x000D_ (207.7%)	-2681.13_x000D_ (-276.33%)
	DALYs (Disability-Adjusted Life Years)	50139.6	86817.25_x000D_ (173.15%)	118576.8_x000D_ (236.49%)	-155254.45_x000D_ (-309.64%)
Low-middle SDI	Incidence	4565.74	452.93_x000D_ (9.92%)	3010.9_x000D_ (65.95%)	1101.91_x000D_ (24.13%)
	Deaths	2258.95	290.91_x000D_ (12.88%)	2009.07_x000D_ (88.94%)	-41.03_x000D_ (-1.82%)
	DALYs (Disability-Adjusted Life Years)	131269	15416.37_x000D_ (11.74%)	118429.56_x000D_ (90.22%)	-2577.19_x000D_ (-1.96%)
Low SDI	Incidence	1711.24	-0.57_x000D_ (-0.03%)	1605.65_x000D_ (93.83%)	106.17_x000D_ (6.2%)
	Deaths	1090.57	-0.36_x000D_ (-0.03%)	1205.73_x000D_ (110.56%)	-114.8_x000D_ (-10.53%)
	DALYs (Disability-Adjusted Life Years)	64815	-26.87_x000D_ (-0.04%)	71615.15_x000D_ (110.49%)	-6773.31_x000D_ (-10.45%)
DALYs: Disability-Adjusted Life Years.
