# Supplementary material for: Global, regional, and national burdens of five main digestive system cancers in adolescents and young adults from 1990 to 2021 based on the Global Burden of Disease Study 2021: A cross-sectional study
Source: PLoS One. 2025 Sep 10;20(9):e0329377. doi: 10.1371/journal.pone.0329377 (PMC12422433; doi:10.1371/journal.pone.0329377)
Supplement: S26 Table — (XLSX) [file pone.0329377.s032.xlsx]

## Sheet: supplementary table 25
supplementary table 26: decomposition analysis of AYAs with pancreatic cancer.
location	measure	Overll difference	Aging	Population	Epidemiological change
Global	Incidence	2098.71	805.07_x000D_ (38.36%)	2026.4_x000D_ (96.55%)	-732.77_x000D_ (-34.92%)
	Deaths	1514.12	667.87_x000D_ (44.11%)	1728.63_x000D_ (114.17%)	-882.38_x000D_ (-58.28%)
	DALYs (Disability-Adjusted Life Years)	83641.6	35595.54_x000D_ (42.56%)	97787.95_x000D_ (116.91%)	-49741.91_x000D_ (-59.47%)
High SDI	Incidence	91.85	121.17_x000D_ (131.92%)	23.78_x000D_ (25.89%)	-53.1_x000D_ (-57.8%)
	Deaths	-31.38	91.25_x000D_ (-290.82%)	18.33_x000D_ (-58.43%)	-140.96_x000D_ (449.26%)
	DALYs (Disability-Adjusted Life Years)	-1862.08	4821.8_x000D_ (-258.95%)	1026.04_x000D_ (-55.1%)	-7709.92_x000D_ (414.05%)
High-middle SDI	Incidence	201.69	459.01_x000D_ (227.58%)	-61.52_x000D_ (-30.5%)	-195.8_x000D_ (-97.08%)
	Deaths	53.7	384.95_x000D_ (716.9%)	-52.68_x000D_ (-98.11%)	-278.57_x000D_ (-518.79%)
	DALYs (Disability-Adjusted Life Years)	1750.8	20491.41_x000D_ (1170.4%)	-2959.25_x000D_ (-169.02%)	-15781.36_x000D_ (-901.38%)
Middle SDI	Incidence	971.29	462.52_x000D_ (47.62%)	457.85_x000D_ (47.14%)	50.91_x000D_ (5.24%)
	Deaths	756.93	394.38_x000D_ (52.1%)	400.92_x000D_ (52.97%)	-38.37_x000D_ (-5.07%)
	DALYs (Disability-Adjusted Life Years)	41644.3	21031.59_x000D_ (50.5%)	22780.63_x000D_ (54.7%)	-2167.88_x000D_ (-5.21%)
Low-middle SDI	Incidence	615.76	61.37_x000D_ (9.97%)	349.98_x000D_ (56.84%)	204.4_x000D_ (33.19%)
	Deaths	538.56	53.05_x000D_ (9.85%)	313.02_x000D_ (58.12%)	172.49_x000D_ (32.03%)
	DALYs (Disability-Adjusted Life Years)	30703.4	2813.99_x000D_ (9.17%)	17995.99_x000D_ (58.61%)	9893.39_x000D_ (32.22%)
Low SDI	Incidence	218.1	-0.04_x000D_ (-0.02%)	172.74_x000D_ (79.2%)	45.39_x000D_ (20.81%)
	Deaths	196.45	-0.04_x000D_ (-0.02%)	157.03_x000D_ (79.94%)	39.45_x000D_ (20.08%)
	DALYs (Disability-Adjusted Life Years)	11412.2	-3.26_x000D_ (-0.03%)	9124.41_x000D_ (79.95%)	2291.02_x000D_ (20.08%)
DALYs: Disability-Adjusted Life Years.
