# Supplementary material for: Global, regional, and national burdens of five main digestive system cancers in adolescents and young adults from 1990 to 2021 based on the Global Burden of Disease Study 2021: A cross-sectional study
Source: PLoS One. 2025 Sep 10;20(9):e0329377. doi: 10.1371/journal.pone.0329377 (PMC12422433; doi:10.1371/journal.pone.0329377)
Supplement: S27 Table — (XLSX) [file pone.0329377.s033.xlsx]

## Sheet: decom_LC
supplementary table 27: decomposition analysis of AYAs with liver cancer.
location	measure	Overll difference	Aging	Population	Epidemiological change
Global	Incidence	4484.4	2317.27_x000D_ (51.67%)	6775.43_x000D_ (151.09%)	-4608.3_x000D_ (-102.76%)
	Deaths	1522.11	1870.99_x000D_ (122.92%)	5737.17_x000D_ (376.92%)	-6086.05_x000D_ (-399.84%)
	DALYs (Disability-Adjusted Life Years)	80924	98380.78_x000D_ (121.57%)	331088.1_x000D_ (409.13%)	-348544.91_x000D_ (-430.71%)
High SDI	Incidence	0.39	138.89_x000D_ (35458.62%)	34.35_x000D_ (8769.07%)	-172.85_x000D_ (-44127.7%)
	Deaths	-376.06	92.98_x000D_ (-24.73%)	23.67_x000D_ (-6.29%)	-492.71_x000D_ (131.02%)
	DALYs (Disability-Adjusted Life Years)	-21384.8	4783.09_x000D_ (-22.37%)	1357.27_x000D_ (-6.35%)	-27525.17_x000D_ (128.71%)
High-middle SDI	Incidence	-145.2	1040.96_x000D_ (-716.89%)	-150.72_x000D_ (103.8%)	-1035.44_x000D_ (713.1%)
	Deaths	-981.32	829.51_x000D_ (-84.53%)	-123.4_x000D_ (12.57%)	-1687.43_x000D_ (171.95%)
	DALYs (Disability-Adjusted Life Years)	-59822.7	44004.53_x000D_ (-73.56%)	-7019.54_x000D_ (11.73%)	-96807.66_x000D_ (161.82%)
Middle SDI	Incidence	1218.19	1977.62_x000D_ (162.34%)	2080.9_x000D_ (170.82%)	-2840.32_x000D_ (-233.16%)
	Deaths	-197.03	1619.83_x000D_ (-822.14%)	1766.31_x000D_ (-896.48%)	-3583.17_x000D_ (1818.62%)
	DALYs (Disability-Adjusted Life Years)	-18718.4	86197.18_x000D_ (-460.49%)	101375.82_x000D_ (-541.58%)	-206291.39_x000D_ (1102.08%)
Low-middle SDI	Incidence	1940.81	219.43_x000D_ (11.31%)	1563.82_x000D_ (80.58%)	157.57_x000D_ (8.12%)
	Deaths	1726.28	190.81_x000D_ (11.05%)	1433.16_x000D_ (83.02%)	102.32_x000D_ (5.93%)
	DALYs (Disability-Adjusted Life Years)	100385	9869.14_x000D_ (9.83%)	84428.88_x000D_ (84.11%)	6086.84_x000D_ (6.06%)
Low SDI	Incidence	1468.77	-1.39_x000D_ (-0.09%)	1699.57_x000D_ (115.71%)	-229.41_x000D_ (-15.62%)
	Deaths	1349.3	-1.29_x000D_ (-0.1%)	1575.74_x000D_ (116.78%)	-225.15_x000D_ (-16.69%)
	DALYs (Disability-Adjusted Life Years)	80413.5	-83.95_x000D_ (-0.1%)	93763.65_x000D_ (116.6%)	-13266.19_x000D_ (-16.5%)
DALYs: Disability-Adjusted Life Years.
